# Supplementary material for: Global, regional, and national burden of interstitial lung disease in middle-aged and older adults from 1990 to 2021 with projections to 2050: a systematic analysis of the 2021 Global Burden of Disease Study
Source: Front Med (Lausanne). 2025 Oct 14;12:1671638. doi: 10.3389/fmed.2025.1671638 (PMC12570942; doi:10.3389/fmed.2025.1671638)
Supplement: Supplementary file 1 [file Data_Sheet_1.zip]

Archive with 8 entries (7 files):
- Additional file 1/
- Additional file 1/表S2.xls
- Additional file 1/表S3.xls
- Additional file 1/表S4.xls
- Additional file 1/表S5.xls
- Additional file 1/表S6.xls
- Additional file 1/表S7.xls
- Additional file 1/表S8.xls
