# Supplementary material for: Global, regional, and national burden of interstitial lung disease in middle-aged and older adults from 1990 to 2021 with projections to 2050: a systematic analysis of the 2021 Global Burden of Disease Study
Source: Front Med (Lausanne). 2025 Oct 14;12:1671638. doi: 10.3389/fmed.2025.1671638 (PMC12570942; doi:10.3389/fmed.2025.1671638)
Supplement: Supplementary file 1 [file Data_Sheet_1.zip › Additional file 1/表S2.xls]

## Sheet: Sheet1
	cause_name	measure_name	location_name	Number1990	ASR1990	Number2021	ASR2021	EAPC(95%CI)		cause_name	measure_name	location_name	Number1990	ASR1990	Number2021	ASR2021	EAPC(95%CI)
1	Interstitial lung disease	Prevalence	Global	1110559.8(873161.9,1386472.0)	147.0(115.7,183.4)	2524795.5(2029172.4,3101382.8)	153.7(123.6,188.9)	0.3(0.2,0.3)		Interstitial lung disease	Incidence	Global	85177.1(51852.8,124788.4)	11.2(6.8,16.4)	225571.6(143247.2,318422.4)	13.7(8.7,19.4)	0.8(0.7,0.9)
2	Interstitial lung disease	Prevalence	China	153077.8(116185.1,196791.3)	89.9(68.4,115.3)	426063.1(334015.9,534794.5)	99.0(77.6,124.2)	0.7(0.5,1.0)		Interstitial lung disease	Incidence	China	9326.6(5274.6,14308.7)	5.4(3.1,8.3)	32524.1(19672.3,47372.8)	7.6(4.6,11.0)	1.9(1.5,2.3)
3	Interstitial lung disease	Prevalence	DemocraticPeople'sRepublicofKorea	2134.3(1624.3,2693.5)	64.9(50.1,81.2)	4096.7(3225.1,5041.4)	65.0(51.7,79.4)	0.1(0.0,0.2)		Interstitial lung disease	Incidence	DemocraticPeople'sRepublicofKorea	169.9(102.1,247.5)	4.9(3.0,7.1)	325.0(201.7,459.3)	4.9(3.1,7.0)	0.1(0.1,0.2)
4	Interstitial lung disease	Prevalence	Taiwan(ProvinceofChina)	1713.4(1308.8,2168.0)	53.0(40.6,67.0)	8947.2(7282.6,10835.8)	109.0(88.4,132.5)	2.6(2.5,2.7)		Interstitial lung disease	Incidence	Taiwan(ProvinceofChina)	135.6(82.6,195.3)	4.1(2.5,6.0)	736.6(472.4,1036.6)	9.1(5.8,12.8)	2.9(2.7,3.1)
5	Interstitial lung disease	Prevalence	Cambodia	286.2(210.4,377.1)	32.0(23.6,42.0)	1124.8(865.0,1425.3)	44.1(34.0,55.6)	1.2(1.1,1.2)		Interstitial lung disease	Incidence	Cambodia	26.3(15.2,39.8)	2.9(1.7,4.4)	93.1(56.2,136.9)	3.6(2.2,5.3)	0.7(0.7,0.8)
6	Interstitial lung disease	Prevalence	Indonesia	9706.1(7169.3,12700.5)	49.3(36.7,64.2)	30451.8(23463.4,38772.5)	59.8(46.3,75.8)	0.6(0.6,0.7)		Interstitial lung disease	Incidence	Indonesia	871.7(504.0,1319.4)	4.3(2.5,6.6)	2753.0(1655.9,4031.9)	5.3(3.2,7.8)	0.6(0.5,0.7)
7	Interstitial lung disease	Prevalence	LaoPeople'sDemocraticRepublic	166.2(124.8,217.1)	39.9(30.1,52.0)	511.3(399.7,640.0)	55.6(43.8,69.2)	1.1(1.0,1.2)		Interstitial lung disease	Incidence	LaoPeople'sDemocraticRepublic	17.4(10.5,25.1)	4.1(2.5,6.0)	45.7(28.1,65.8)	4.8(3.0,7.0)	0.5(0.4,0.6)
8	Interstitial lung disease	Prevalence	Malaysia	1099.5(852.1,1389.3)	64.1(50.2,80.5)	5450.0(4426.4,6643.8)	97.1(78.9,118.2)	1.4(1.4,1.4)		Interstitial lung disease	Incidence	Malaysia	103.3(63.3,149.2)	5.8(3.6,8.4)	445.8(281.0,626.8)	7.9(5.0,11.0)	1.0(1.0,1.0)
9	Interstitial lung disease	Prevalence	Maldives	58.4(47.1,72.4)	305.1(245.7,376.5)	290.4(240.1,346.6)	467.4(388.3,555.5)	1.3(1.3,1.4)		Interstitial lung disease	Incidence	Maldives	5.3(3.1,7.8)	26.5(15.5,39.3)	26.5(16.7,37.2)	39.1(24.5,55.6)	1.3(1.2,1.3)
10	Interstitial lung disease	Prevalence	Myanmar	2532.0(1921.6,3276.5)	54.5(41.5,70.5)	9475.0(7527.2,11707.9)	96.8(77.1,119.3)	2.0(1.9,2.2)		Interstitial lung disease	Incidence	Myanmar	265.2(161.2,388.6)	5.7(3.5,8.3)	876.2(544.6,1259.5)	8.7(5.4,12.6)	1.5(1.3,1.7)
11	Interstitial lung disease	Prevalence	Philippines	2044.3(1473.7,2701.3)	35.8(26.0,47.0)	4489.8(3311.0,5803.1)	26.7(19.9,34.4)	-1.1(-1.2,-1.1)		Interstitial lung disease	Incidence	Philippines	155.1(86.2,239.3)	2.7(1.5,4.1)	316.1(175.3,485.2)	1.9(1.0,2.8)	-1.4(-1.5,-1.3)
12	Interstitial lung disease	Prevalence	SriLanka	1068.8(822.8,1342.1)	51.3(39.7,64.1)	4527.6(3650.8,5478.3)	83.4(67.1,101.2)	1.6(1.6,1.7)		Interstitial lung disease	Incidence	SriLanka	89.8(54.3,129.7)	4.2(2.5,6.1)	344.4(212.5,491.6)	6.4(4.0,9.2)	1.4(1.4,1.5)
13	Interstitial lung disease	Prevalence	Thailand	2758.7(2074.6,3557.5)	39.2(29.8,50.2)	8927.6(6905.8,11159.4)	42.1(32.6,52.6)	0.0(-0.1,0.1)		Interstitial lung disease	Incidence	Thailand	225.9(135.3,330.6)	3.1(1.9,4.5)	601.7(359.1,886.6)	2.8(1.7,4.2)	-0.6(-0.7,-0.5)
14	Interstitial lung disease	Prevalence	Timor-Leste	23.7(17.7,31.0)	42.9(32.3,55.3)	90.5(71.3,112.7)	54.6(43.0,68.1)	1.0(0.9,1.1)		Interstitial lung disease	Incidence	Timor-Leste	2.5(1.5,3.6)	4.3(2.6,6.4)	8.2(5.0,11.8)	4.9(3.1,7.1)	0.5(0.4,0.5)
15	Interstitial lung disease	Prevalence	SocialistRepublicofVietNam	3284.8(2469.8,4275.7)	42.4(31.9,55.2)	14876.8(11645.4,18575.1)	74.5(58.6,92.7)	2.0(1.9,2.0)		Interstitial lung disease	Incidence	VietNam	300.7(179.0,449.7)	3.9(2.3,5.8)	1250.5(757.3,1815.7)	6.1(3.7,8.8)	1.6(1.5,1.7)
16	Interstitial lung disease	Prevalence	Fiji	41.8(33.3,51.3)	56.9(45.7,69.4)	96.6(79.4,115.4)	58.2(48.0,69.4)	0.1(0.0,0.1)		Interstitial lung disease	Incidence	Fiji	2.3(1.4,3.4)	3.0(1.8,4.5)	4.9(2.9,7.2)	2.9(1.8,4.2)	-0.1(-0.2,-0.1)
17	Interstitial lung disease	Prevalence	Kiribati	5.4(4.3,6.5)	72.5(58.8,87.0)	11.0(9.1,13.1)	71.4(59.5,84.4)	0.0(-0.1,0.0)		Interstitial lung disease	Incidence	Kiribati	0.4(0.2,0.5)	4.7(2.9,6.8)	0.7(0.4,1.1)	4.6(2.9,6.4)	0.0(-0.1,0.0)
18	Interstitial lung disease	Prevalence	MarshallIslands	3.3(2.7,4.1)	109.8(89.7,132.2)	8.5(7.2,10.1)	112.8(94.5,133.3)	0.0(0.0,0.1)		Interstitial lung disease	Incidence	MarshallIslands	0.2(0.0,0.4)	7.6(4.6,11.0)	0.6(0.4,0.9)	7.5(4.7,10.5)	-0.1(-0.1,-0.1)
19	Interstitial lung disease	Prevalence	FederatedStatesofMicronesia	9.2(7.6,11.1)	101.4(83.2,122.5)	18.3(15.3,21.6)	112.1(93.8,132.0)	0.3(0.3,0.4)		Interstitial lung disease	Incidence	Micronesia(FederatedStatesof)	0.6(0.5,0.8)	6.8(4.2,9.8)	1.2(0.7,1.7)	7.2(4.5,10.1)	0.2(0.1,0.2)
20	Interstitial lung disease	Prevalence	PapuaNewGuinea	477.2(384.4,586.8)	126.6(102.1,155.5)	1551.5(1284.9,1843.4)	149.1(123.9,176.7)	0.5(0.4,0.5)		Interstitial lung disease	Incidence	PapuaNewGuinea	39.4(24.0,56.7)	10.3(6.3,14.9)	128.6(82.8,178.4)	12.2(7.9,16.9)	0.5(0.5,0.6)
21	Interstitial lung disease	Prevalence	Samoa	19.0(15.6,23.0)	111.3(91.3,134.0)	35.5(29.9,41.2)	122.9(103.9,143.3)	0.4(0.3,0.4)		Interstitial lung disease	Incidence	Samoa	1.2(0.8,1.7)	7.1(4.3,10.2)	2.0(1.2,2.9)	7.1(4.4,10.0)	0.0(0.0,0.1)
22	Interstitial lung disease	Prevalence	SolomonIslands	23.8(18.9,29.2)	81.9(65.6,100.2)	58.2(48.1,69.7)	84.3(69.8,100.6)	0.0(-0.1,0.0)		Interstitial lung disease	Incidence	SolomonIslands	1.7(1.1,2.4)	5.7(3.5,8.4)	3.8(2.3,5.5)	5.5(3.4,7.8)	-0.2(-0.3,-0.2)
23	Interstitial lung disease	Prevalence	Tonga	9.2(7.4,11.1)	81.8(65.8,98.8)	13.5(11.4,16.0)	89.5(74.6,105.6)	0.3(0.2,0.3)		Interstitial lung disease	Incidence	Tonga	0.5(0.4,0.8)	4.9(3.0,7.2)	0.8(0.5,1.2)	5.1(3.1,7.2)	0.1(0.0,0.1)
24	Interstitial lung disease	Prevalence	Vanuatu	12.2(9.8,14.9)	96.5(77.8,118.4)	34.2(28.4,40.3)	95.2(79.6,112.2)	-0.1(-0.1,-0.1)		Interstitial lung disease	Incidence	Vanuatu	0.9(0.5,1.2)	6.7(4.0,9.7)	2.1(1.4,3.1)	6.2(3.9,8.6)	-0.3(-0.3,-0.3)
25	Interstitial lung disease	Prevalence	Armenia	695.5(565.0,845.1)	127.0(103.6,153.8)	983.9(812.4,1175.9)	117.6(96.7,141.0)	0.1(-0.1,0.3)		Interstitial lung disease	Incidence	Armenia	62.2(39.2,87.7)	11.3(7.2,15.8)	92.9(62.3,126.9)	11.0(7.3,15.0)	0.3(0.1,0.5)
26	Interstitial lung disease	Prevalence	Azerbaijan	928.8(741.1,1131.7)	92.5(74.4,112.1)	2102.7(1693.9,2568.2)	93.8(75.9,114.2)	0.2(-0.1,0.6)		Interstitial lung disease	Incidence	Azerbaijan	72.1(44.6,104.0)	7.2(4.5,10.4)	155.0(95.3,227.0)	7.0(4.3,10.2)	0.0(-0.3,0.3)
27	Interstitial lung disease	Prevalence	Georgia	1025.4(828.8,1243.3)	82.5(66.9,99.8)	873.6(733.4,1029.3)	80.5(67.4,95.1)	0.3(0.1,0.5)		Interstitial lung disease	Incidence	Georgia	71.9(45.0,103.5)	5.8(3.6,8.3)	71.4(47.9,97.5)	6.5(4.4,8.9)	1.0(0.7,1.2)
28	Interstitial lung disease	Prevalence	Kazakhstan	1667.2(1329.8,2032.7)	66.5(53.4,80.6)	3741.2(3087.1,4415.9)	101.3(83.7,119.5)	1.8(1.3,2.2)		Interstitial lung disease	Incidence	Kazakhstan	114.6(71.6,164.4)	4.6(2.9,6.5)	282.5(186.4,387.7)	7.6(5.0,10.4)	2.1(1.6,2.6)
29	Interstitial lung disease	Prevalence	Kyrgyzstan	313.6(244.6,391.3)	53.8(42.2,66.9)	432.9(339.6,537.6)	42.0(33.1,52.0)	-1.0(-1.0,-0.9)		Interstitial lung disease	Incidence	Kyrgyzstan	19.7(11.8,28.9)	3.4(2.0,4.9)	22.4(13.4,33.4)	2.2(1.3,3.2)	-1.9(-2.1,-1.8)
30	Interstitial lung disease	Prevalence	Mongolia	160.0(128.5,196.2)	81.1(65.3,99.4)	458.9(377.0,551.2)	94.6(78.2,113.3)	0.5(0.4,0.6)		Interstitial lung disease	Incidence	Mongolia	14.7(9.3,20.7)	7.5(4.8,10.6)	31.5(19.7,44.9)	6.6(4.2,9.4)	-0.6(-0.6,-0.5)
31	Interstitial lung disease	Prevalence	Tajikistan	1061.8(860.9,1301.3)	205.3(166.6,251.5)	2549.6(2104.8,3062.3)	213.9(176.6,257.2)	0.4(0.0,0.7)		Interstitial lung disease	Incidence	Tajikistan	106.4(66.5,151.1)	20.8(13.1,29.4)	278.2(185.1,386.0)	24.1(16.3,33.2)	0.8(0.5,1.0)
32	Interstitial lung disease	Prevalence	Turkmenistan	272.8(215.6,334.2)	72.6(57.6,88.7)	399.1(315.9,495.3)	47.2(37.5,58.3)	-1.3(-1.6,-1.1)		Interstitial lung disease	Incidence	Turkmenistan	20.3(12.3,29.4)	5.5(3.4,7.8)	21.1(12.6,31.5)	2.5(1.5,3.7)	-2.6(-2.8,-2.3)
33	Interstitial lung disease	Prevalence	Uzbekistan	3564.6(2919.3,4315.2)	165.7(135.9,200.5)	6157.9(5139.0,7325.6)	114.2(95.7,135.5)	-1.6(-1.9,-1.4)		Interstitial lung disease	Incidence	Uzbekistan	294.6(182.6,424.9)	13.7(8.5,19.8)	495.9(320.3,699.8)	9.6(6.3,13.4)	-1.6(-1.8,-1.3)
34	Interstitial lung disease	Prevalence	Albania	423.1(337.6,517.5)	103.2(82.7,125.8)	850.6(689.5,1025.1)	103.0(83.0,124.5)	0.2(0.1,0.2)		Interstitial lung disease	Incidence	Albania	28.9(17.6,42.8)	7.0(4.3,10.4)	49.7(30.0,72.3)	6.0(3.6,8.8)	-0.4(-0.6,-0.2)
35	Interstitial lung disease	Prevalence	BosniaandHerzegovina	706.2(552.8,884.7)	82.3(65.0,102.4)	891.9(732.4,1064.5)	79.2(64.6,94.9)	0.0(-0.2,0.3)		Interstitial lung disease	Incidence	BosniaandHerzegovina	43.0(25.1,64.8)	5.0(2.9,7.5)	42.3(25.5,62.3)	3.8(2.3,5.6)	-0.9(-1.1,-0.7)
36	Interstitial lung disease	Prevalence	Bulgaria	1668.3(1362.6,2001.9)	69.2(56.4,83.3)	1251.6(1029.7,1497.6)	54.2(44.3,65.2)	-0.9(-0.9,-0.8)		Interstitial lung disease	Incidence	Bulgaria	78.2(47.3,113.9)	3.2(2.0,4.7)	50.0(30.0,74.5)	2.2(1.3,3.3)	-1.5(-1.6,-1.4)
37	Interstitial lung disease	Prevalence	Croatia	818.6(657.5,994.2)	65.3(52.5,79.2)	1058.6(897.6,1228.3)	74.6(62.9,87.1)	0.5(0.0,1.0)		Interstitial lung disease	Incidence	Croatia	28.4(16.4,43.8)	2.2(1.3,3.4)	32.2(18.6,48.2)	2.3(1.3,3.5)	0.2(-0.1,0.5)
38	Interstitial lung disease	Prevalence	CzechRepublic	1605.8(1297.3,1951.1)	67.5(54.3,82.4)	4515.7(3772.3,5289.9)	129.5(107.1,152.7)	2.7(2.3,3.0)		Interstitial lung disease	Incidence	Czechia	75.9(45.5,112.8)	3.2(1.9,4.8)	265.5(168.5,377.1)	7.9(4.9,11.3)	3.6(3.3,3.9)
39	Interstitial lung disease	Prevalence	Hungary	2581.9(2143.7,3040.4)	97.9(81.1,115.6)	3648.7(3118.4,4209.1)	114.8(97.2,133.2)	0.8(0.7,0.9)		Interstitial lung disease	Incidence	Hungary	142.1(89.0,202.0)	5.4(3.3,7.7)	197.2(130.0,276.0)	6.3(4.1,8.8)	0.9(0.8,1.0)
40	Interstitial lung disease	Prevalence	NorthMacedonia	205.8(162.9,251.3)	54.4(43.2,66.4)	344.1(281.7,412.9)	52.4(42.8,63.0)	0.0(-0.2,0.1)		Interstitial lung disease	Incidence	NorthMacedonia	8.2(4.8,12.5)	2.2(1.3,3.3)	12.8(7.6,19.5)	2.0(1.1,3.0)	-0.3(-0.4,-0.2)
41	Interstitial lung disease	Prevalence	Montenegro	70.9(55.7,87.2)	57.8(45.6,70.9)	98.0(80.1,117.2)	52.9(43.0,63.4)	-0.1(-0.2,0.0)		Interstitial lung disease	Incidence	Montenegro	2.6(1.5,4.2)	2.1(1.2,3.3)	3.5(2.2,5.4)	2.0(1.1,3.0)	-0.2(-0.2,-0.1)
42	Interstitial lung disease	Prevalence	Poland	9791.8(7741.0,12185.8)	120.5(95.2,150.2)	14215.0(11767.0,17062.0)	116.2(95.7,139.9)	0.1(0.0,0.2)		Interstitial lung disease	Incidence	Poland	443.6(245.2,691.9)	5.4(3.0,8.5)	678.5(403.6,1013.5)	5.6(3.3,8.4)	0.5(0.1,0.9)
43	Interstitial lung disease	Prevalence	Romania	10828.3(8779.5,13099.5)	198.6(161.3,240.0)	9307.8(7752.9,10981.8)	148.0(122.7,175.1)	-0.8(-1.0,-0.7)		Interstitial lung disease	Incidence	Romania	762.0(459.4,1120.1)	13.8(8.3,20.3)	552.5(337.8,802.1)	8.9(5.4,13.0)	-1.4(-1.6,-1.2)
44	Interstitial lung disease	Prevalence	Serbia	1497.6(1208.0,1823.6)	60.6(48.8,73.8)	1869.8(1553.6,2216.1)	67.4(55.5,80.5)	0.8(0.5,1.1)		Interstitial lung disease	Incidence	Serbia	72.7(43.3,107.7)	2.9(1.7,4.3)	87.9(54.6,127.1)	3.2(2.0,4.7)	0.4(0.4,0.5)
45	Interstitial lung disease	Prevalence	Slovakia	850.2(683.3,1030.1)	79.2(63.5,96.1)	1714.9(1450.3,1990.9)	101.0(84.8,117.9)	1.1(1.0,1.2)		Interstitial lung disease	Incidence	Slovakia	39.3(22.9,58.8)	3.7(2.1,5.5)	80.9(51.0,116.6)	4.8(3.1,7.0)	1.2(1.1,1.4)
46	Interstitial lung disease	Prevalence	Slovenia	337.3(272.0,407.1)	75.6(61.1,91.2)	828.1(679.7,994.7)	115.3(93.9,139.2)	2.0(1.4,2.5)		Interstitial lung disease	Incidence	Slovenia	15.4(9.1,22.7)	3.5(2.0,5.1)	50.2(30.8,71.9)	6.9(4.2,10.0)	2.9(2.5,3.4)
47	Interstitial lung disease	Prevalence	Belarus	4190.9(3449.6,4997.1)	167.1(137.8,199.0)	2009.9(1684.9,2352.3)	67.7(56.5,79.4)	-3.2(-3.4,-3.1)		Interstitial lung disease	Incidence	Belarus	193.5(104.9,301.9)	7.6(4.1,11.8)	60.9(33.7,95.0)	2.1(1.2,3.2)	-4.7(-4.9,-4.5)
48	Interstitial lung disease	Prevalence	Estonia	282.1(235.6,330.1)	74.0(61.8,86.6)	376.6(323.1,435.6)	93.5(79.6,108.6)	1.0(0.9,1.1)		Interstitial lung disease	Incidence	Estonia	9.2(5.1,14.4)	2.4(1.3,3.8)	12.5(7.2,18.9)	3.2(1.8,4.9)	1.1(1.0,1.2)
49	Interstitial lung disease	Prevalence	Latvia	774.7(654.0,905.8)	116.4(98.3,136.0)	447.2(374.7,523.8)	74.1(61.8,87.2)	-1.0(-1.3,-0.8)		Interstitial lung disease	Incidence	Latvia	29.8(16.9,45.0)	4.5(2.5,6.7)	14.4(8.1,21.7)	2.4(1.3,3.6)	-1.9(-2.1,-1.6)
50	Interstitial lung disease	Prevalence	Lithuania	488.8(397.5,589.3)	58.2(47.3,70.1)	502.4(416.4,593.2)	55.9(46.1,66.1)	-0.1(-0.4,0.2)		Interstitial lung disease	Incidence	Lithuania	16.9(9.5,26.3)	2.0(1.1,3.1)	15.6(8.9,24.3)	1.8(1.0,2.8)	0.0(-0.2,0.1)
51	Interstitial lung disease	Prevalence	RepublicofMoldova	460.9(364.7,562.9)	51.9(41.1,63.4)	517.5(419.9,618.5)	47.9(38.7,57.5)	-0.2(-0.2,-0.1)		Interstitial lung disease	Incidence	RepublicofMoldova	13.9(7.3,22.1)	1.5(0.8,2.4)	14.3(7.6,22.4)	1.4(0.7,2.1)	-0.3(-0.4,-0.2)
52	Interstitial lung disease	Prevalence	RussianFederation	23648.5(18323.4,29773.0)	66.1(51.3,83.1)	18902.7(14891.7,23244.3)	42.9(33.6,53.1)	-1.6(-1.7,-1.5)		Interstitial lung disease	Incidence	RussianFederation	945.6(509.9,1510.3)	2.6(1.4,4.2)	664.0(350.0,1068.7)	1.5(0.8,2.5)	-2.3(-2.4,-2.1)
53	Interstitial lung disease	Prevalence	Ukraine	23354.7(18388.8,29190.9)	169.5(133.5,211.7)	6533.9(5182.7,8023.9)	47.6(37.6,58.6)	-4.8(-5.0,-4.5)		Interstitial lung disease	Incidence	Ukraine	1113.0(609.7,1746.7)	8.0(4.4,12.6)	270.5(145.9,426.1)	2.0(1.1,3.1)	-5.3(-5.6,-5.0)
54	Interstitial lung disease	Prevalence	BruneiDarussalam	94.1(77.0,113.2)	532.9(438.0,638.5)	299.4(250.0,353.9)	426.0(358.3,500.9)	-0.9(-1.0,-0.8)		Interstitial lung disease	Incidence	BruneiDarussalam	9.0(6.0,12.5)	49.5(32.4,68.1)	28.9(19.8,38.4)	39.4(27.0,52.3)	-1.0(-1.1,-0.9)
55	Interstitial lung disease	Prevalence	Japan	155749.1(121210.7,196216.2)	489.5(381.1,616.8)	256317.3(205296.3,317497.3)	508.5(404.9,633.0)	0.1(0.0,0.2)		Interstitial lung disease	Incidence	Japan	11605.6(6934.3,17220.8)	36.2(21.6,53.7)	22288.1(14069.7,31455.5)	46.7(29.4,66.2)	0.7(0.5,0.9)
56	Interstitial lung disease	Prevalence	RepublicofKorea	13419.6(11155.6,15915.6)	222.1(185.8,262.2)	71623.1(60238.4,84097.8)	401.0(337.1,471.1)	2.3(2.1,2.5)		Interstitial lung disease	Incidence	RepublicofKorea	841.0(556.9,1152.3)	13.8(9.2,18.8)	5444.0(3710.2,7320.3)	30.2(20.6,40.7)	3.2(2.9,3.5)
57	Interstitial lung disease	Prevalence	Singapore	602.4(485.0,735.5)	141.5(114.4,172.1)	3415.6(2835.4,4028.5)	201.8(167.2,238.4)	1.4(1.3,1.6)		Interstitial lung disease	Incidence	Singapore	34.1(20.9,49.5)	7.9(4.9,11.4)	212.6(138.6,296.3)	12.6(8.2,17.6)	1.8(1.7,2.0)
58	Interstitial lung disease	Prevalence	Australia	3869.4(3086.7,4744.9)	109.0(86.3,134.2)	14659.0(12022.4,17611.5)	187.0(152.7,225.6)	1.8(1.5,2.0)		Interstitial lung disease	Incidence	Australia	379.4(251.2,522.4)	10.7(7.0,14.8)	1712.1(1172.5,2286.8)	21.8(14.8,29.2)	2.4(2.1,2.6)
59	Interstitial lung disease	Prevalence	NewZealand	1111.6(843.2,1440.6)	158.2(119.5,205.7)	2308.9(1818.9,2899.1)	152.5(119.9,191.8)	-0.2(-0.2,-0.1)		Interstitial lung disease	Incidence	NewZealand	98.3(58.2,147.9)	14.1(8.3,21.2)	264.2(167.8,374.8)	17.4(11.0,24.7)	0.7(0.5,0.8)
60	Interstitial lung disease	Prevalence	Andorra	19.3(15.5,24.2)	180.1(143.6,223.7)	54.9(44.5,66.7)	197.6(160.5,239.5)	0.3(0.3,0.4)		Interstitial lung disease	Incidence	Andorra	1.6(1.1,2.5)	16.0(10.1,22.9)	5.1(3.3,7.1)	18.3(11.6,25.5)	0.5(0.4,0.5)
61	Interstitial lung disease	Prevalence	Austria	2500.1(2074.0,2959.4)	132.6(109.5,157.4)	3824.3(3200.2,4493.7)	132.9(110.9,156.5)	-0.1(-0.4,0.3)		Interstitial lung disease	Incidence	Austria	121.6(75.8,175.0)	6.5(4.0,9.3)	237.9(155.4,331.7)	8.3(5.4,11.6)	0.9(0.8,1.0)
62	Interstitial lung disease	Prevalence	Belgium	2526.0(2011.5,3100.8)	95.8(75.9,117.9)	4971.0(4010.7,6045.3)	131.3(105.2,160.4)	1.3(1.0,1.7)		Interstitial lung disease	Incidence	Belgium	226.7(144.8,319.3)	8.6(5.5,12.2)	491.0(315.9,682.4)	13.1(8.3,18.2)	1.6(1.4,1.7)
63	Interstitial lung disease	Prevalence	Cyprus	377.6(301.5,463.9)	234.5(186.5,288.6)	845.7(697.3,1019.1)	225.8(185.6,273.0)	-0.2(-0.4,-0.1)		Interstitial lung disease	Incidence	Cyprus	38.2(24.5,54.2)	24.3(15.6,34.4)	87.6(57.2,120.7)	23.6(15.4,32.5)	-0.2(-0.3,0.0)
64	Interstitial lung disease	Prevalence	Denmark	2008.1(1683.7,2384.0)	155.0(129.2,185.0)	3440.7(2906.5,4026.3)	180.0(151.2,211.6)	0.5(0.2,0.7)		Interstitial lung disease	Incidence	Denmark	142.7(95.2,196.3)	11.2(7.4,15.4)	274.3(183.8,369.0)	14.4(9.6,19.5)	0.8(0.7,0.8)
65	Interstitial lung disease	Prevalence	Finland	1824.5(1478.0,2210.8)	149.0(120.0,181.5)	3745.2(3102.8,4455.8)	185.3(151.8,222.2)	0.7(0.4,1.1)		Interstitial lung disease	Incidence	Finland	142.2(91.1,199.4)	11.7(7.5,16.5)	360.4(245.0,489.2)	17.7(11.9,24.2)	1.6(1.3,1.9)
66	Interstitial lung disease	Prevalence	France	15636.6(12634.8,18918.4)	117.2(94.4,142.1)	31338.6(25923.7,37214.9)	143.3(117.4,171.4)	0.7(0.6,0.9)		Interstitial lung disease	Incidence	France	1212.6(782.0,1693.7)	9.1(5.8,12.7)	2763.7(1858.4,3744.5)	12.6(8.4,17.2)	1.1(1.0,1.3)
67	Interstitial lung disease	Prevalence	Germany	28022.0(23044.5,33396.5)	131.2(108.0,156.2)	44876.5(37223.7,53068.2)	150.3(124.0,178.3)	0.7(0.6,0.9)		Interstitial lung disease	Incidence	Germany	2149.1(1413.7,2949.8)	10.0(6.6,13.8)	3929.8(2640.2,5307.2)	13.2(8.8,17.9)	1.1(1.0,1.2)
68	Interstitial lung disease	Prevalence	Greece	1840.4(1425.9,2308.1)	66.1(51.1,83.2)	3738.8(3006.9,4556.5)	108.0(86.3,132.3)	2.1(1.9,2.3)		Interstitial lung disease	Incidence	Greece	132.5(80.4,192.9)	4.8(2.9,7.0)	346.3(220.5,489.2)	10.1(6.4,14.3)	3.1(2.9,3.4)
69	Interstitial lung disease	Prevalence	Iceland	51.3(41.0,62.7)	105.3(83.6,129.2)	139.3(115.2,165.9)	138.7(114.0,166.1)	1.2(1.0,1.4)		Interstitial lung disease	Incidence	Iceland	4.1(2.7,5.7)	8.4(5.4,11.9)	12.3(8.2,16.8)	12.3(8.2,16.8)	1.4(1.3,1.6)
70	Interstitial lung disease	Prevalence	Ireland	1266.6(1051.9,1504.9)	174.2(143.6,208.2)	4310.0(3587.8,5148.0)	310.3(257.7,371.1)	2.0(1.9,2.2)		Interstitial lung disease	Incidence	Ireland	113.8(76.9,153.3)	16.0(10.8,21.7)	438.7(294.1,598.7)	31.8(21.3,43.5)	2.6(2.5,2.7)
71	Interstitial lung disease	Prevalence	Israel	868.5(692.4,1073.1)	102.2(80.9,126.9)	2530.5(2068.9,3037.3)	119.4(96.7,144.2)	0.6(0.6,0.7)		Interstitial lung disease	Incidence	Israel	71.1(42.7,102.6)	8.5(5.0,12.2)	210.0(133.6,294.1)	10.0(6.3,14.1)	0.8(0.7,0.9)
72	Interstitial lung disease	Prevalence	Italy	21025.5(16340.4,26503.3)	137.0(106.1,173.1)	39940.5(31744.2,49561.6)	185.0(146.6,230.1)	1.3(0.7,1.8)		Interstitial lung disease	Incidence	Italy	1036.2(580.8,1601.7)	6.8(3.8,10.5)	2990.6(1819.3,4359.3)	13.9(8.5,20.4)	3.0(2.2,3.8)
73	Interstitial lung disease	Prevalence	Luxembourg	96.1(77.3,117.0)	101.6(81.3,123.7)	246.8(202.9,297.2)	134.3(110.3,161.8)	1.0(0.7,1.3)		Interstitial lung disease	Incidence	Luxembourg	7.3(4.8,10.2)	7.8(5.1,10.9)	20.6(13.5,28.3)	11.2(7.3,15.4)	1.3(1.1,1.6)
74	Interstitial lung disease	Prevalence	Malta	138.4(113.4,166.3)	175.7(143.7,211.6)	436.3(368.4,511.5)	267.9(224.6,316.4)	1.4(1.2,1.5)		Interstitial lung disease	Incidence	Malta	12.8(8.5,17.4)	16.4(10.8,22.2)	40.9(27.8,54.4)	25.7(17.3,34.3)	1.5(1.3,1.8)
75	Interstitial lung disease	Prevalence	Netherlands	3212.3(2569.4,3951.8)	94.8(75.4,117.2)	9848.0(8083.0,11842.4)	161.7(131.9,195.4)	1.8(1.6,2.1)		Interstitial lung disease	Incidence	Netherlands	215.0(134.9,305.2)	6.4(4.0,9.1)	887.2(575.1,1226.9)	14.6(9.4,20.3)	2.9(2.6,3.3)
76	Interstitial lung disease	Prevalence	Norway	2138.9(1661.1,2713.7)	198.9(153.2,253.8)	3273.7(2564.4,4108.7)	196.2(153.3,246.9)	0.3(-0.1,0.6)		Interstitial lung disease	Incidence	Norway	143.4(83.8,216.1)	14.0(8.1,21.0)	276.0(167.1,403.8)	16.6(10.0,24.4)	0.5(0.4,0.6)
77	Interstitial lung disease	Prevalence	Portugal	2524.7(1998.6,3126.1)	97.4(76.8,121.0)	6565.9(5494.9,7733.7)	175.5(146.1,207.8)	1.9(1.7,2.2)		Interstitial lung disease	Incidence	Portugal	208.3(130.9,298.1)	8.0(5.1,11.6)	572.0(382.0,778.2)	15.4(10.2,21.0)	2.2(1.9,2.5)
78	Interstitial lung disease	Prevalence	Spain	18159.2(15061.5,21477.8)	182.8(150.7,217.3)	35291.4(29222.6,41725.2)	233.3(192.8,276.5)	0.8(0.6,1.0)		Interstitial lung disease	Incidence	Spain	1651.2(1098.3,2236.0)	16.8(11.1,22.8)	3613.2(2396.5,4932.4)	23.9(15.8,32.7)	1.2(1.0,1.4)
79	Interstitial lung disease	Prevalence	Sweden	4454.4(3453.4,5662.2)	190.0(146.4,242.6)	6152.0(4810.1,7726.2)	189.2(147.2,238.6)	-0.1(-0.2,0.1)		Interstitial lung disease	Incidence	Sweden	310.8(182.8,466.1)	13.9(8.2,20.8)	577.4(350.3,837.7)	17.8(10.8,25.9)	0.9(0.8,1.0)
80	Interstitial lung disease	Prevalence	Switzerland	2311.4(1900.2,2765.1)	137.8(112.7,165.6)	4035.8(3322.6,4820.5)	142.0(116.5,170.1)	0.1(-0.2,0.4)		Interstitial lung disease	Incidence	Switzerland	179.0(116.6,245.7)	10.8(7.0,14.8)	356.7(237.7,482.9)	12.5(8.3,17.0)	0.6(0.4,0.9)
81	Interstitial lung disease	Prevalence	UnitedKingdomofGreatBritainandNorthernIreland	38328.9(30380.0,47578.3)	257.0(202.6,319.9)	62809.0(50281.7,77615.4)	296.3(236.7,366.6)	0.7(0.6,0.8)		Interstitial lung disease	Incidence	UnitedKingdom	2725.9(1667.9,4016.6)	18.5(11.3,27.3)	6088.4(3867.8,8632.4)	28.7(18.2,40.8)	1.5(1.4,1.6)
82	Interstitial lung disease	Prevalence	Argentina	11240.0(9267.5,13473.0)	184.1(151.6,220.9)	25360.0(21481.8,29590.6)	256.5(217.0,299.6)	1.0(0.8,1.2)		Interstitial lung disease	Incidence	Argentina	991.1(649.8,1370.0)	16.3(10.6,22.5)	2382.0(1633.5,3153.3)	24.2(16.6,32.1)	1.2(1.0,1.4)
83	Interstitial lung disease	Prevalence	Chile	5240.1(4411.9,6132.9)	281.5(237.1,329.2)	24140.8(20403.1,28285.2)	508.8(429.8,596.6)	2.1(2.0,2.1)		Interstitial lung disease	Incidence	Chile	517.0(356.0,685.9)	27.7(19.1,36.7)	2488.0(1722.4,3337.8)	52.4(36.3,70.4)	2.2(2.0,2.4)
84	Interstitial lung disease	Prevalence	Uruguay	933.0(747.4,1146.8)	131.9(105.2,162.5)	1721.2(1446.9,2019.6)	192.2(161.0,226.1)	1.3(1.2,1.4)		Interstitial lung disease	Incidence	Uruguay	76.2(48.7,107.9)	10.8(6.8,15.3)	146.9(99.6,198.4)	16.4(11.1,22.2)	1.4(1.3,1.6)
85	Interstitial lung disease	Prevalence	Canada	13931.4(11704.0,16374.9)	242.4(202.7,285.9)	41882.5(35022.1,49396.1)	330.7(275.8,391.1)	1.1(1.0,1.3)		Interstitial lung disease	Incidence	Canada	1000.4(672.6,1357.0)	17.3(11.5,23.5)	3850.7(2548.1,5234.3)	29.9(19.7,40.8)	1.9(1.7,2.1)
86	Interstitial lung disease	Prevalence	UnitedStatesofAmerica	197400.8(154553.0,246726.8)	367.3(286.6,459.7)	397321.2(318447.8,490238.0)	377.2(301.7,465.7)	-0.1(-0.2,0.0)		Interstitial lung disease	Incidence	UnitedStatesofAmerica	13364.7(7876.1,20290.0)	24.9(14.6,37.8)	33969.9(20919.2,49426.8)	32.0(19.6,46.6)	0.6(0.4,0.8)
87	Interstitial lung disease	Prevalence	AntiguaandBarbuda	3.5(2.7,4.4)	40.8(31.2,51.7)	12.9(10.3,15.7)	59.9(47.9,73.1)	1.4(1.3,1.5)		Interstitial lung disease	Incidence	AntiguaandBarbuda	0.3(0.0,0.5)	2.8(1.7,4.2)	1.0(0.5,1.4)	4.8(3.0,6.8)	2.0(1.9,2.1)
88	Interstitial lung disease	Prevalence	CommonwealthoftheBahamas	23.1(18.5,28.1)	82.4(66.2,99.8)	85.8(71.3,102.3)	104.2(86.9,123.9)	1.0(0.9,1.1)		Interstitial lung disease	Incidence	Bahamas	1.9(1.2,2.7)	6.9(4.3,9.6)	7.2(4.7,10.0)	8.9(5.9,12.1)	1.1(1.0,1.2)
89	Interstitial lung disease	Prevalence	Barbados	26.3(20.8,32.5)	58.5(45.6,72.6)	78.6(64.9,94.0)	81.4(67.0,97.7)	1.3(1.1,1.4)		Interstitial lung disease	Incidence	Barbados	2.1(1.4,3.0)	4.7(2.9,6.8)	6.8(4.7,9.4)	7.2(4.7,9.8)	1.6(1.5,1.7)
90	Interstitial lung disease	Prevalence	Belize	18.9(15.1,23.2)	114.0(90.8,139.9)	127.7(107.5,150.1)	219.2(184.6,257.5)	2.1(1.9,2.3)		Interstitial lung disease	Incidence	Belize	2.0(1.2,2.6)	11.7(7.3,16.5)	11.4(7.4,15.9)	19.9(12.9,27.3)	1.7(1.5,1.8)
91	Interstitial lung disease	Prevalence	Cuba	634.0(477.8,818.2)	34.8(26.2,45.0)	1365.5(1076.9,1678.6)	38.0(30.1,46.7)	0.4(0.3,0.4)		Interstitial lung disease	Incidence	Cuba	35.8(20.2,55.3)	2.0(1.1,3.0)	77.6(46.2,115.8)	2.2(1.3,3.2)	0.4(0.3,0.5)
92	Interstitial lung disease	Prevalence	Dominica	5.2(3.9,6.3)	49.1(37.8,61.6)	11.0(8.9,13.3)	66.0(53.5,80.1)	1.1(1.0,1.2)		Interstitial lung disease	Incidence	Dominica	0.5(0.3,0.6)	4.1(2.6,5.9)	1.0(0.7,1.4)	6.2(4.0,8.7)	1.6(1.5,1.7)
93	Interstitial lung disease	Prevalence	DominicanRepublic	228.9(171.2,294.3)	32.4(24.4,41.6)	864.1(688.4,1064.9)	46.7(37.2,57.5)	1.4(1.3,1.4)		Interstitial lung disease	Incidence	DominicanRepublic	15.9(9.2,23.7)	2.2(1.3,3.4)	58.5(35.3,85.1)	3.2(1.9,4.6)	1.4(1.3,1.5)
94	Interstitial lung disease	Prevalence	Grenada	5.6(4.5,7.1)	49.2(38.2,61.3)	17.3(14.2,21.4)	75.5(61.5,91.4)	1.5(1.4,1.6)		Interstitial lung disease	Incidence	Grenada	0.5(0.4,0.8)	4.2(2.6,6.1)	1.5(1.0,2.2)	6.7(4.4,9.3)	1.6(1.5,1.7)
95	Interstitial lung disease	Prevalence	Guyana	36.0(28.2,45.1)	50.7(39.7,63.0)	95.7(78.8,115.4)	72.4(59.6,86.9)	1.2(1.2,1.3)		Interstitial lung disease	Incidence	Guyana	3.5(2.1,5.0)	5.0(3.2,7.0)	7.9(5.0,11.1)	6.0(3.9,8.4)	0.8(0.7,0.9)
96	Interstitial lung disease	Prevalence	Haiti	315.8(243.5,402.9)	48.2(37.3,61.5)	856.5(684.3,1058.5)	59.2(47.3,73.1)	0.8(0.7,0.9)		Interstitial lung disease	Incidence	Haiti	33.2(20.5,48.2)	5.1(3.2,7.4)	92.4(58.1,130.1)	6.5(4.1,9.1)	0.9(0.8,1.0)
97	Interstitial lung disease	Prevalence	Jamaica	119.2(92.7,148.6)	39.8(30.9,49.8)	308.0(249.7,373.4)	54.3(44.1,65.7)	1.1(0.9,1.2)		Interstitial lung disease	Incidence	Jamaica	7.5(4.5,11.1)	2.6(1.5,3.8)	22.0(14.0,31.4)	3.9(2.5,5.5)	1.4(1.3,1.6)
98	Interstitial lung disease	Prevalence	SaintLucia	10.2(8.1,12.5)	64.1(50.7,78.7)	47.9(40.2,56.6)	103.8(87.2,122.6)	1.7(1.6,1.8)		Interstitial lung disease	Incidence	SaintLucia	0.9(0.6,1.3)	5.8(3.6,8.2)	3.9(2.5,5.4)	8.6(5.6,11.7)	1.3(1.2,1.4)
99	Interstitial lung disease	Prevalence	SaintVincentandtheGrenadines	4.7(3.7,6.0)	37.5(28.6,48.0)	15.5(12.7,18.9)	55.9(45.4,67.9)	1.5(1.4,1.6)		Interstitial lung disease	Incidence	SaintVincentandtheGrenadines	0.5(0.1,0.5)	2.8(1.7,4.2)	1.3(0.8,1.8)	4.7(3.0,6.5)	1.8(1.8,1.9)
100	Interstitial lung disease	Prevalence	Suriname	27.6(21.5,34.8)	55.6(43.4,69.6)	93.1(76.0,112.3)	74.7(61.0,89.9)	1.2(1.1,1.3)		Interstitial lung disease	Incidence	Suriname	2.6(1.6,3.7)	5.3(3.3,7.6)	8.4(5.4,11.8)	6.8(4.4,9.5)	1.0(0.9,1.1)
101	Interstitial lung disease	Prevalence	TrinidadandTobago	125.5(102.0,152.0)	81.7(66.4,99.0)	398.2(331.6,474.1)	105.5(87.7,126.0)	1.4(1.2,1.6)		Interstitial lung disease	Incidence	TrinidadandTobago	11.1(7.2,15.8)	7.4(4.7,10.3)	32.8(21.1,45.3)	8.8(5.6,12.1)	1.1(0.9,1.3)
102	Interstitial lung disease	Prevalence	PlurinationalStateofBolivia	1346.9(1083.4,1661.2)	225.3(181.2,277.8)	5974.2(4927.6,7177.8)	339.4(279.9,407.7)	1.5(1.5,1.6)		Interstitial lung disease	Incidence	Bolivia(PlurinationalStateof)	193.2(130.7,263.4)	32.5(22.0,44.3)	860.8(603.3,1143.3)	49.0(34.4,65.1)	1.5(1.5,1.6)
103	Interstitial lung disease	Prevalence	Ecuador	1186.3(958.7,1452.9)	123.9(100.2,151.6)	6744.3(5669.2,7888.8)	225.0(189.1,263.1)	2.7(2.5,3.0)		Interstitial lung disease	Incidence	Ecuador	148.0(98.7,203.0)	15.6(10.4,21.3)	854.7(611.4,1112.7)	28.6(20.4,37.2)	2.7(2.5,3.0)
104	Interstitial lung disease	Prevalence	Peru	6304.3(5225.5,7522.1)	291.1(241.2,347.3)	28190.9(23588.7,33183.2)	468.8(392.3,551.6)	2.0(1.9,2.2)		Interstitial lung disease	Incidence	Peru	842.2(582.8,1113.8)	39.0(27.1,51.6)	3799.5(2698.4,4948.8)	63.3(45.0,82.3)	2.0(1.9,2.1)
105	Interstitial lung disease	Prevalence	Colombia	2102.2(1627.7,2648.6)	62.8(48.9,78.8)	10110.4(8312.7,12087.6)	98.5(81.1,117.7)	1.6(1.5,1.7)		Interstitial lung disease	Incidence	Colombia	151.9(93.5,220.6)	4.5(2.8,6.5)	809.9(530.1,1117.1)	7.9(5.2,10.9)	2.0(1.9,2.1)
106	Interstitial lung disease	Prevalence	CostaRica	567.3(467.9,675.1)	181.4(149.8,215.5)	2455.3(2067.4,2875.7)	238.8(201.1,279.7)	0.9(0.8,1.0)		Interstitial lung disease	Incidence	CostaRica	50.7(33.9,69.2)	16.1(10.8,22.0)	238.7(163.4,320.1)	23.1(15.9,31.1)	1.1(1.0,1.3)
107	Interstitial lung disease	Prevalence	ElSalvador	478.5(382.8,590.5)	88.6(71.0,109.3)	1573.9(1300.0,1879.7)	146.8(121.3,175.3)	2.0(1.9,2.1)		Interstitial lung disease	Incidence	ElSalvador	44.1(28.7,61.2)	8.1(5.3,11.3)	156.5(104.1,214.2)	14.6(9.7,20.0)	2.4(2.2,2.6)
108	Interstitial lung disease	Prevalence	Guatemala	752.3(619.3,898.2)	110.6(91.3,131.7)	2766.2(2322.3,3241.1)	135.7(114.0,158.9)	0.9(0.7,1.0)		Interstitial lung disease	Incidence	Guatemala	76.1(51.9,102.2)	11.2(7.6,15.0)	285.9(199.3,377.3)	14.0(9.8,18.5)	0.9(0.7,1.1)
109	Interstitial lung disease	Prevalence	Honduras	430.7(345.8,530.5)	112.1(90.2,137.8)	2232.5(1834.5,2708.9)	183.3(150.7,222.3)	1.7(1.7,1.8)		Interstitial lung disease	Incidence	Honduras	38.2(24.2,54.5)	9.9(6.3,14.1)	204.5(131.7,286.2)	16.7(10.7,23.3)	1.9(1.8,1.9)
110	Interstitial lung disease	Prevalence	Mexico	13732.0(10465.1,17699.3)	173.5(132.4,223.1)	42113.2(33020.8,52736.2)	175.5(137.7,219.6)	-0.3(-0.4,-0.2)		Interstitial lung disease	Incidence	Mexico	1153.5(678.2,1733.1)	14.4(8.5,21.6)	4374.1(2730.4,6279.2)	18.2(11.4,26.1)	0.5(0.4,0.7)
111	Interstitial lung disease	Prevalence	Nicaragua	205.4(159.1,258.0)	72.0(56.0,90.1)	985.3(801.7,1194.9)	108.4(88.5,131.2)	1.7(1.6,1.9)		Interstitial lung disease	Incidence	Nicaragua	16.7(10.3,24.0)	5.9(3.7,8.4)	95.5(62.9,131.5)	10.5(7.0,14.5)	2.4(2.2,2.6)
112	Interstitial lung disease	Prevalence	Panama	253.1(205.1,306.7)	93.3(75.7,112.8)	1373.0(1154.5,1617.7)	171.3(144.2,201.8)	2.3(2.2,2.4)		Interstitial lung disease	Incidence	Panama	20.3(13.1,28.5)	7.5(4.8,10.4)	120.5(80.9,162.7)	15.0(10.1,20.3)	2.6(2.5,2.7)
113	Interstitial lung disease	Prevalence	BolivarianRepublicofVenezuela	1489.4(1184.0,1820.5)	83.4(66.6,101.5)	5715.2(4705.7,6812.1)	96.8(79.8,115.4)	0.7(0.5,0.8)		Interstitial lung disease	Incidence	Venezuela(BolivarianRepublicof)	119.6(76.7,168.4)	6.7(4.3,9.4)	530.1(356.3,719.2)	9.0(6.0,12.2)	1.1(1.0,1.2)
114	Interstitial lung disease	Prevalence	Brazil	14093.1(10765.2,17985.3)	81.3(62.2,103.7)	29473.8(22829.4,37562.3)	61.9(48.0,78.9)	-1.2(-1.3,-1.0)		Interstitial lung disease	Incidence	Brazil	974.3(549.8,1501.6)	5.7(3.2,8.7)	3324.7(2036.0,4842.2)	7.0(4.3,10.2)	0.3(0.1,0.5)
115	Interstitial lung disease	Prevalence	Paraguay	164.3(125.4,209.9)	40.3(30.9,51.4)	607.2(486.7,745.7)	55.2(44.3,67.7)	1.2(1.1,1.3)		Interstitial lung disease	Incidence	Paraguay	15.7(9.6,22.5)	3.8(2.4,5.5)	61.4(40.2,86.3)	5.6(3.7,7.9)	1.5(1.4,1.6)
116	Interstitial lung disease	Prevalence	Algeria	1931.8(1485.2,2460.6)	78.2(60.2,99.6)	7258.2(5800.9,8903.7)	102.4(82.2,125.3)	1.0(1.0,1.1)		Interstitial lung disease	Incidence	Algeria	135.2(79.3,205.8)	5.5(3.2,8.3)	467.0(282.2,684.3)	6.5(4.0,9.6)	0.7(0.6,0.7)
117	Interstitial lung disease	Prevalence	Bahrain	40.6(31.8,50.9)	113.4(89.9,141.4)	384.7(311.3,469.9)	181.3(148.8,219.2)	1.8(1.6,2.0)		Interstitial lung disease	Incidence	Bahrain	3.4(2.0,5.0)	9.5(5.9,13.7)	33.7(21.3,47.5)	15.6(9.9,22.0)	2.0(1.8,2.1)
118	Interstitial lung disease	Prevalence	Egypt	3800.7(2887.1,4890.8)	67.8(51.8,86.8)	14091.0(11237.5,17464.3)	102.7(82.3,127.0)	1.4(1.4,1.4)		Interstitial lung disease	Incidence	Egypt	278.2(161.8,420.3)	5.0(2.9,7.5)	953.6(570.9,1403.9)	6.9(4.1,10.1)	1.1(1.1,1.1)
119	Interstitial lung disease	Prevalence	IslamicRepublicofIran	3029.7(2289.5,3906.1)	52.9(40.1,68.1)	9105.5(7039.0,11451.9)	59.7(46.3,74.8)	0.4(0.3,0.5)		Interstitial lung disease	Incidence	Iran(IslamicRepublicof)	167.8(92.1,262.4)	2.9(1.6,4.6)	519.4(294.4,791.6)	3.4(1.9,5.1)	0.4(0.4,0.5)
120	Interstitial lung disease	Prevalence	Iraq	914.7(702.1,1156.8)	63.4(48.8,79.9)	4398.9(3554.4,5348.5)	90.6(73.8,109.5)	1.5(1.3,1.6)		Interstitial lung disease	Incidence	Iraq	59.6(34.7,89.5)	4.1(2.4,6.2)	265.2(161.6,386.3)	5.4(3.3,7.8)	1.1(1.0,1.1)
121	Interstitial lung disease	Prevalence	Jordan	538.6(436.7,654.0)	200.6(163.7,242.3)	3720.2(3099.9,4386.1)	244.0(204.6,285.8)	0.7(0.7,0.8)		Interstitial lung disease	Incidence	Jordan	45.9(28.6,65.6)	16.3(10.2,23.4)	305.4(196.6,421.3)	19.2(12.4,26.5)	0.6(0.5,0.6)
122	Interstitial lung disease	Prevalence	Kuwait	161.6(128.9,197.4)	142.1(115.4,171.4)	1026.4(825.7,1246.7)	175.5(144.4,209.6)	0.9(0.7,1.1)		Interstitial lung disease	Incidence	Kuwait	13.5(8.4,19.0)	11.0(6.9,15.5)	90.3(57.6,125.8)	14.6(9.4,20.2)	1.1(0.9,1.3)
123	Interstitial lung disease	Prevalence	Lebanon	364.0(278.8,464.4)	82.3(63.3,104.8)	1098.5(876.2,1351.5)	110.2(87.9,135.6)	1.1(1.0,1.2)		Interstitial lung disease	Incidence	Lebanon	24.7(14.3,37.6)	5.6(3.2,8.4)	66.8(39.9,98.5)	6.7(4.0,9.9)	0.7(0.6,0.7)
124	Interstitial lung disease	Prevalence	Libya	311.2(238.3,397.0)	86.5(66.6,110.0)	967.8(768.3,1196.4)	93.1(74.6,114.3)	0.4(0.3,0.6)		Interstitial lung disease	Incidence	Libya	22.3(12.9,33.8)	6.1(3.6,9.3)	67.2(41.0,98.5)	6.3(3.9,9.2)	0.2(0.1,0.3)
125	Interstitial lung disease	Prevalence	Morocco	1873.6(1433.4,2371.2)	69.9(53.6,88.3)	6913.1(5545.9,8481.2)	100.8(81.0,123.4)	1.2(1.2,1.3)		Interstitial lung disease	Incidence	Morocco	137.5(80.4,208.2)	5.1(3.0,7.8)	460.4(281.3,673.9)	6.6(4.0,9.7)	0.9(0.9,0.9)
126	Interstitial lung disease	Prevalence	Palestine	461.5(372.8,559.6)	277.8(224.7,336.6)	1977.7(1665.1,2320.1)	382.8(323.8,447.4)	1.1(1.0,1.2)		Interstitial lung disease	Incidence	Palestine	36.2(21.9,52.4)	21.6(13.1,31.3)	157.9(100.8,219.7)	28.9(18.4,40.3)	1.1(1.0,1.2)
127	Interstitial lung disease	Prevalence	Oman	96.3(74.6,120.6)	76.0(59.4,94.5)	499.6(396.4,616.3)	126.5(102.2,154.1)	1.9(1.8,2.1)		Interstitial lung disease	Incidence	Oman	6.9(4.0,10.0)	5.3(3.1,7.8)	38.0(23.0,55.0)	9.1(5.5,13.0)	2.1(1.8,2.3)
128	Interstitial lung disease	Prevalence	Qatar	24.2(19.0,30.1)	102.9(82.9,126.4)	256.8(203.3,315.5)	112.6(92.1,135.1)	0.3(0.1,0.4)		Interstitial lung disease	Incidence	Qatar	1.8(1.1,2.5)	6.6(3.9,9.7)	17.5(10.6,25.4)	6.9(4.2,9.9)	0.2(-0.1,0.4)
129	Interstitial lung disease	Prevalence	SaudiArabia	2105.0(1673.0,2605.7)	198.2(158.3,244.1)	14357.4(11879.9,17198.4)	364.1(303.5,433.9)	2.3(2.2,2.4)		Interstitial lung disease	Incidence	SaudiArabia	194.6(117.4,281.4)	18.0(10.9,26.0)	1217.1(754.6,1742.8)	29.3(18.2,42.1)	1.8(1.7,1.9)
130	Interstitial lung disease	Prevalence	SyrianArabRepublic	880.2(680.4,1109.4)	85.2(66.1,107.1)	3392.2(2744.9,4160.8)	119.5(97.1,146.2)	1.2(1.0,1.3)		Interstitial lung disease	Incidence	SyrianArabRepublic	65.8(39.1,97.5)	6.4(3.8,9.4)	233.7(142.8,342.0)	8.1(5.0,11.9)	0.8(0.7,0.9)
131	Interstitial lung disease	Prevalence	Tunisia	783.1(604.9,992.9)	77.7(60.1,98.4)	2815.9(2246.3,3450.6)	107.1(85.5,131.2)	1.1(1.0,1.1)		Interstitial lung disease	Incidence	Tunisia	54.4(31.7,81.7)	5.4(3.1,8.1)	175.4(105.3,258.0)	6.6(4.0,9.8)	0.7(0.7,0.8)
132	Interstitial lung disease	Prevalence	Turkey	5981.7(4732.0,7364.1)	86.7(69.0,106.4)	25389.4(21028.5,30023.1)	138.4(114.6,163.7)	1.9(1.7,2.1)		Interstitial lung disease	Incidence	Turkey	406.3(242.0,599.0)	5.8(3.5,8.6)	1600.2(976.8,2281.9)	8.7(5.3,12.4)	1.6(1.5,1.8)
133	Interstitial lung disease	Prevalence	UnitedArabEmirates	95.0(73.6,119.5)	114.3(89.8,142.8)	1652.2(1328.7,2009.4)	134.9(109.9,162.6)	0.5(0.4,0.6)		Interstitial lung disease	Incidence	UnitedArabEmirates	6.7(3.9,10.2)	7.7(4.3,11.6)	107.1(62.9,157.7)	8.2(4.8,12.2)	0.2(0.1,0.3)
134	Interstitial lung disease	Prevalence	Yemen	624.0(471.0,802.7)	63.6(48.2,81.7)	2075.3(1646.9,2547.5)	76.1(60.6,93.1)	0.8(0.7,1.0)		Interstitial lung disease	Incidence	Yemen	47.7(27.9,72.1)	4.9(2.9,7.4)	151.5(91.9,219.7)	5.6(3.4,8.0)	0.6(0.5,0.7)
135	Interstitial lung disease	Prevalence	Afghanistan	840.1(639.1,1076.8)	57.7(44.0,73.9)	1261.8(986.2,1582.6)	70.2(55.9,86.9)	0.9(0.8,1.0)		Interstitial lung disease	Incidence	Afghanistan	64.6(38.1,97.5)	4.5(2.6,6.7)	90.7(54.1,133.0)	5.0(3.0,7.3)	0.5(0.4,0.5)
136	Interstitial lung disease	Prevalence	Bangladesh	12062.7(9655.1,14881.1)	139.4(111.7,172.0)	48293.2(39864.3,57847.7)	182.9(151.0,219.0)	0.7(0.7,0.8)		Interstitial lung disease	Incidence	Bangladesh	1325.6(856.1,1851.1)	15.2(9.8,21.3)	4359.3(2847.5,6034.4)	16.5(10.8,22.8)	0.1(0.0,0.1)
137	Interstitial lung disease	Prevalence	Bhutan	60.9(48.1,75.9)	125.3(98.7,155.9)	248.5(205.3,299.5)	224.2(185.3,270.1)	2.0(1.9,2.0)		Interstitial lung disease	Incidence	Bhutan	7.0(4.5,9.9)	14.6(9.4,20.7)	24.3(15.8,33.6)	21.8(14.3,30.1)	1.3(1.3,1.4)
138	Interstitial lung disease	Prevalence	India	155179.4(116041.9,202910.9)	169.1(126.6,220.7)	409044.8(314751.9,520100.2)	176.1(135.5,223.8)	0.2(0.2,0.3)		Interstitial lung disease	Incidence	India	17406.9(10442.0,26037.5)	19.0(11.4,28.3)	46273.5(28782.5,67808.6)	19.9(12.4,29.2)	0.2(0.2,0.2)
139	Interstitial lung disease	Prevalence	Nepal	3282.9(2605.4,4094.8)	175.1(138.9,218.2)	12824.1(10481.9,15457.1)	279.3(228.4,336.6)	1.3(1.0,1.5)		Interstitial lung disease	Incidence	Nepal	380.2(240.8,534.5)	20.3(12.8,28.5)	1241.5(808.2,1714.5)	27.0(17.6,37.3)	0.7(0.4,0.9)
140	Interstitial lung disease	Prevalence	Pakistan	15405.7(11555.0,20020.8)	145.2(109.0,188.5)	24785.6(18905.8,31732.5)	104.2(79.6,133.2)	-1.1(-1.2,-1.1)		Interstitial lung disease	Incidence	Pakistan	1574.8(939.4,2355.9)	14.8(8.8,22.1)	2982.2(1847.1,4340.0)	12.6(7.9,18.4)	-0.6(-0.6,-0.5)
141	Interstitial lung disease	Prevalence	Angola	372.4(282.6,477.0)	46.6(35.6,59.3)	1441.8(1131.5,1795.7)	59.3(46.9,73.3)	0.9(0.8,1.0)		Interstitial lung disease	Incidence	Angola	35.6(21.2,52.8)	4.5(2.7,6.6)	119.2(72.6,170.8)	4.8(3.0,6.9)	0.2(0.1,0.2)
142	Interstitial lung disease	Prevalence	CentralAfricanRepublic	119.2(90.1,153.8)	49.7(37.8,63.9)	218.6(167.9,279.4)	46.6(36.1,59.3)	-0.2(-0.3,-0.2)		Interstitial lung disease	Incidence	CentralAfricanRepublic	11.5(6.9,17.0)	4.8(2.9,7.1)	20.9(13.0,30.6)	4.5(2.8,6.6)	-0.2(-0.3,-0.2)
143	Interstitial lung disease	Prevalence	Congo	116.3(88.6,148.8)	53.2(40.6,68.0)	354.5(279.9,439.2)	64.1(51.1,79.0)	0.7(0.6,0.7)		Interstitial lung disease	Incidence	Congo	10.8(6.3,15.8)	4.9(3.0,7.3)	29.9(18.1,42.9)	5.3(3.3,7.6)	0.2(0.2,0.3)
144	Interstitial lung disease	Prevalence	DemocraticRepublicoftheCongo	1819.4(1382.4,2350.4)	55.1(42.0,71.0)	4549.9(3548.7,5705.3)	60.1(47.2,75.0)	0.3(0.2,0.5)		Interstitial lung disease	Incidence	DemocraticRepublicoftheCongo	159.1(93.9,239.2)	4.8(2.9,7.2)	395.8(241.9,578.6)	5.2(3.2,7.6)	0.3(0.2,0.3)
145	Interstitial lung disease	Prevalence	EquatorialGuinea	15.5(11.6,20.4)	39.0(28.9,51.0)	74.4(58.9,92.4)	76.0(60.6,93.7)	2.8(2.5,3.0)		Interstitial lung disease	Incidence	EquatorialGuinea	1.8(1.0,2.6)	4.5(2.7,6.6)	6.0(3.7,8.7)	5.9(3.6,8.7)	1.3(1.1,1.4)
146	Interstitial lung disease	Prevalence	Gabon	66.2(50.9,85.0)	58.7(45.1,75.3)	152.7(121.3,188.8)	70.6(56.4,86.9)	0.6(0.5,0.6)		Interstitial lung disease	Incidence	Gabon	6.0(3.6,8.8)	5.2(3.1,7.8)	12.6(7.9,18.1)	5.7(3.5,8.3)	0.3(0.2,0.3)
147	Interstitial lung disease	Prevalence	Burundi	206.6(156.5,265.7)	47.1(35.8,60.5)	472.8(366.6,593.2)	48.2(37.5,60.3)	0.1(0.1,0.1)		Interstitial lung disease	Incidence	Burundi	19.5(11.7,29.2)	4.5(2.7,6.7)	44.8(27.7,64.9)	4.6(2.9,6.6)	0.1(0.1,0.2)
148	Interstitial lung disease	Prevalence	Comoros	19.8(15.1,25.3)	49.5(37.9,63.4)	47.2(37.0,59.3)	49.1(38.5,61.4)	-0.1(-0.1,0.0)		Interstitial lung disease	Incidence	Comoros	1.9(1.0,2.8)	4.7(2.8,6.9)	4.2(2.5,5.9)	4.3(2.6,6.1)	-0.3(-0.4,-0.3)
149	Interstitial lung disease	Prevalence	Djibouti	13.9(10.4,18.0)	50.1(38.2,64.1)	72.9(56.9,91.3)	54.4(43.0,67.6)	0.2(0.1,0.3)		Interstitial lung disease	Incidence	Djibouti	1.3(0.8,1.9)	4.6(2.7,6.8)	6.3(3.9,9.2)	4.7(2.9,6.8)	0.0(0.0,0.1)
150	Interstitial lung disease	Prevalence	Eritrea	97.3(72.5,126.8)	40.4(30.5,52.2)	257.2(200.4,321.1)	45.6(35.9,56.5)	0.2(0.1,0.3)		Interstitial lung disease	Incidence	Eritrea	9.5(5.5,14.1)	4.0(2.4,5.9)	22.6(13.8,32.7)	4.0(2.5,5.8)	-0.2(-0.2,-0.1)
151	Interstitial lung disease	Prevalence	Ethiopia	1394.0(1018.8,1839.8)	34.3(25.1,45.1)	3079.9(2325.2,3960.5)	38.0(28.8,48.7)	0.5(0.4,0.5)		Interstitial lung disease	Incidence	Ethiopia	154.4(89.7,236.3)	3.8(2.2,5.9)	306.1(183.1,451.9)	3.8(2.3,5.6)	0.0(0.0,0.1)
152	Interstitial lung disease	Prevalence	Kenya	840.1(629.6,1095.2)	53.4(40.1,69.4)	2479.4(1907.7,3162.6)	53.6(41.4,68.3)	-0.2(-0.3,-0.1)		Interstitial lung disease	Incidence	Kenya	70.8(40.5,108.2)	4.5(2.6,6.9)	219.0(130.9,323.7)	4.7(2.9,7.0)	0.0(-0.1,0.1)
153	Interstitial lung disease	Prevalence	Madagascar	509.0(386.5,651.4)	50.7(38.6,64.9)	1360.7(1062.0,1706.4)	58.2(45.8,72.7)	0.4(0.3,0.4)		Interstitial lung disease	Incidence	Madagascar	48.9(29.3,72.1)	4.9(2.9,7.2)	127.6(77.3,183.8)	5.5(3.3,7.8)	0.2(0.2,0.3)
154	Interstitial lung disease	Prevalence	Malawi	302.1(226.7,390.3)	39.2(29.5,50.6)	643.0(500.4,808.0)	44.4(34.7,55.6)	0.4(0.4,0.4)		Interstitial lung disease	Incidence	Malawi	26.6(15.8,39.8)	3.5(2.1,5.2)	53.7(32.7,77.8)	3.7(2.3,5.4)	0.2(0.2,0.2)
155	Interstitial lung disease	Prevalence	Mauritius	276.8(224.4,339.2)	195.8(159.2,239.7)	1496.2(1256.1,1760.2)	396.0(332.5,465.9)	2.3(2.2,2.4)		Interstitial lung disease	Incidence	Mauritius	28.9(19.0,40.5)	20.2(13.2,28.2)	144.0(96.3,197.7)	38.0(25.4,52.2)	2.1(2.0,2.1)
156	Interstitial lung disease	Prevalence	Mozambique	413.3(306.8,535.8)	34.0(25.4,43.9)	877.9(676.9,1104.9)	39.0(30.3,48.9)	0.4(0.3,0.5)		Interstitial lung disease	Incidence	Mozambique	37.6(22.0,56.4)	3.1(1.8,4.7)	69.7(41.8,101.9)	3.1(1.9,4.5)	-0.1(-0.2,0.0)
157	Interstitial lung disease	Prevalence	Rwanda	261.3(198.7,335.2)	45.4(34.6,58.2)	717.0(561.6,896.3)	55.9(43.9,69.7)	0.8(0.6,0.9)		Interstitial lung disease	Incidence	Rwanda	25.4(15.2,37.8)	4.4(2.7,6.6)	60.3(36.6,87.6)	4.7(2.8,6.8)	0.2(0.1,0.3)
158	Interstitial lung disease	Prevalence	Seychelles	4.9(3.7,6.3)	47.5(35.8,61.1)	14.1(11.0,17.8)	59.8(46.6,75.5)	0.6(0.5,0.7)		Interstitial lung disease	Incidence	Seychelles	0.5(0.3,0.5)	4.1(2.4,6.1)	1.1(0.7,1.6)	4.8(2.9,7.1)	0.4(0.3,0.5)
159	Interstitial lung disease	Prevalence	Somalia	213.5(159.2,278.9)	45.9(34.5,59.3)	487.6(374.1,616.6)	40.6(31.3,51.2)	-0.4(-0.4,-0.3)		Interstitial lung disease	Incidence	Somalia	20.4(12.1,30.7)	4.4(2.6,6.6)	46.4(28.4,67.3)	3.9(2.4,5.6)	-0.4(-0.5,-0.4)
160	Interstitial lung disease	Prevalence	UnitedRepublicofTanzania	849.5(642.3,1088.4)	39.1(29.7,50.0)	2368.8(1855.5,2941.5)	47.5(37.5,58.6)	0.7(0.6,0.8)		Interstitial lung disease	Incidence	UnitedRepublicofTanzania	71.9(42.5,107.2)	3.3(2.0,4.9)	185.1(112.1,269.2)	3.7(2.2,5.3)	0.4(0.3,0.5)
161	Interstitial lung disease	Prevalence	Uganda	594.8(449.8,768.7)	47.4(36.0,61.1)	1616.2(1264.7,2008.0)	56.0(44.1,69.3)	0.6(0.5,0.7)		Interstitial lung disease	Incidence	Uganda	57.8(34.5,85.8)	4.6(2.8,6.8)	138.0(83.8,200.2)	4.7(2.9,6.9)	0.1(0.0,0.1)
162	Interstitial lung disease	Prevalence	Zambia	242.6(183.8,311.8)	43.3(33.0,55.3)	719.2(561.5,905.2)	53.3(42.0,66.5)	0.8(0.6,0.9)		Interstitial lung disease	Incidence	Zambia	22.1(13.0,32.8)	4.0(2.4,5.9)	60.2(36.3,87.3)	4.4(2.7,6.4)	0.3(0.2,0.4)
163	Interstitial lung disease	Prevalence	Botswana	122.4(96.5,152.3)	107.9(85.2,134.2)	376.1(307.2,451.6)	129.1(105.9,154.7)	0.5(0.5,0.6)		Interstitial lung disease	Incidence	Botswana	11.5(6.9,16.6)	10.2(6.3,14.6)	30.8(19.8,42.8)	10.4(6.8,14.6)	-0.1(-0.1,0.0)
164	Interstitial lung disease	Prevalence	Lesotho	153.3(118.1,195.1)	94.6(73.0,120.3)	209.8(171.4,254.7)	96.9(79.1,117.5)	0.0(-0.1,0.1)		Interstitial lung disease	Incidence	Lesotho	15.2(9.4,22.2)	9.4(5.8,13.7)	18.7(11.9,26.2)	8.7(5.5,12.1)	-0.3(-0.4,-0.2)
165	Interstitial lung disease	Prevalence	Namibia	140.4(110.5,175.3)	106.4(83.7,132.8)	323.8(266.4,388.4)	119.0(98.2,142.5)	0.3(0.2,0.4)		Interstitial lung disease	Incidence	Namibia	13.8(8.6,19.7)	10.4(6.6,15.0)	27.5(17.8,38.2)	10.1(6.6,13.9)	-0.2(-0.3,-0.1)
166	Interstitial lung disease	Prevalence	SouthAfrica	6567.1(5013.5,8461.3)	169.0(129.1,217.4)	13581.9(10614.4,17175.0)	149.7(117.1,189.1)	-0.5(-0.7,-0.3)		Interstitial lung disease	Incidence	SouthAfrica	577.5(337.5,871.1)	14.8(8.7,22.3)	1223.5(738.6,1794.7)	13.4(8.1,19.7)	-0.5(-0.7,-0.3)
167	Interstitial lung disease	Prevalence	KingdomofEswatini	58.2(45.5,73.2)	104.6(82.1,131.1)	110.4(90.1,133.1)	99.0(81.1,119.2)	-0.3(-0.4,-0.3)		Interstitial lung disease	Incidence	Eswatini	5.8(3.5,8.2)	10.3(6.4,14.8)	9.5(6.2,13.3)	8.5(5.5,11.9)	-0.8(-0.9,-0.7)
168	Interstitial lung disease	Prevalence	Zimbabwe	567.8(439.2,710.3)	69.4(53.9,86.7)	828.1(653.0,1031.7)	59.4(47.0,73.7)	-0.8(-0.8,-0.7)		Interstitial lung disease	Incidence	Zimbabwe	41.1(25.3,59.6)	5.0(3.1,7.3)	64.2(39.8,91.4)	4.6(2.9,6.6)	-0.4(-0.5,-0.4)
169	Interstitial lung disease	Prevalence	Benin	155.4(120.0,196.0)	42.6(33.0,53.7)	369.9(292.0,456.4)	36.7(29.2,45.0)	-0.5(-0.6,-0.4)		Interstitial lung disease	Incidence	Benin	13.4(8.1,19.7)	3.7(2.3,5.4)	26.0(15.8,37.6)	2.6(1.6,3.7)	-1.2(-1.4,-1.0)
170	Interstitial lung disease	Prevalence	BurkinaFaso	291.0(220.1,372.0)	33.7(25.5,42.9)	535.0(409.1,671.9)	29.4(22.6,36.7)	-0.5(-0.5,-0.4)		Interstitial lung disease	Incidence	BurkinaFaso	23.3(13.7,34.8)	2.7(1.6,4.1)	34.1(19.9,50.6)	1.9(1.1,2.8)	-1.3(-1.4,-1.2)
171	Interstitial lung disease	Prevalence	Cameroon	422.6(326.4,534.6)	47.0(36.5,59.3)	960.4(754.9,1185.6)	37.9(30.0,46.5)	-0.7(-0.8,-0.5)		Interstitial lung disease	Incidence	Cameroon	36.0(21.6,52.8)	4.0(2.4,5.9)	66.8(41.0,96.4)	2.6(1.6,3.8)	-1.4(-1.6,-1.3)
172	Interstitial lung disease	Prevalence	RepublicofCaboVerde	10.8(8.3,13.8)	27.5(20.6,35.0)	30.7(23.8,38.4)	35.0(27.2,43.6)	0.9(0.9,1.0)		Interstitial lung disease	Incidence	CaboVerde	0.6(0.5,0.9)	1.6(0.9,2.5)	1.6(0.9,2.6)	1.8(1.0,2.8)	0.5(0.4,0.6)
173	Interstitial lung disease	Prevalence	Chad	204.0(155.9,259.1)	38.5(29.5,49.0)	407.2(317.9,505.7)	35.5(27.8,43.8)	-0.1(-0.3,0.0)		Interstitial lung disease	Incidence	Chad	18.3(11.1,26.8)	3.5(2.1,5.1)	30.9(18.8,44.6)	2.7(1.6,3.8)	-0.8(-0.9,-0.7)
174	Interstitial lung disease	Prevalence	RepublicofC娑斿澅ed'Ivoire	377.8(288.9,484.8)	46.1(35.5,58.8)	891.3(702.8,1094.9)	39.1(31.2,47.7)	-0.6(-0.8,-0.3)		Interstitial lung disease	Incidence	C娑斿澅ed'Ivoire	33.2(20.1,49.7)	4.1(2.5,6.0)	64.2(39.5,91.5)	2.8(1.7,3.9)	-1.3(-1.5,-1.1)
175	Interstitial lung disease	Prevalence	RepublicoftheGambia	29.4(22.3,37.6)	43.7(33.3,55.8)	69.0(54.6,84.9)	37.4(29.7,45.8)	-0.5(-0.6,-0.4)		Interstitial lung disease	Incidence	Gambia	2.6(1.5,3.7)	3.9(2.3,5.7)	5.0(2.9,7.2)	2.7(1.7,3.9)	-1.3(-1.4,-1.1)
176	Interstitial lung disease	Prevalence	Ghana	696.6(539.5,885.3)	56.1(43.7,71.2)	1930.2(1540.2,2341.3)	57.8(46.4,69.9)	-0.1(-0.4,0.1)		Interstitial lung disease	Incidence	Ghana	66.4(40.2,97.7)	5.4(3.2,7.9)	155.8(98.4,221.0)	4.6(2.9,6.5)	-0.7(-1.0,-0.5)
177	Interstitial lung disease	Prevalence	Guinea	274.3(212.4,346.1)	42.9(33.2,54.1)	398.3(315.6,490.3)	36.6(29.1,44.8)	-0.5(-0.7,-0.4)		Interstitial lung disease	Incidence	Guinea	23.9(14.5,34.8)	3.7(2.2,5.4)	29.2(17.9,42.0)	2.7(1.7,3.9)	-1.0(-1.2,-0.9)
178	Interstitial lung disease	Prevalence	Guinea-Bissau	32.9(25.2,41.8)	42.0(32.4,53.3)	51.0(40.1,63.3)	34.4(27.2,42.4)	-0.6(-0.8,-0.5)		Interstitial lung disease	Incidence	Guinea-Bissau	2.9(1.8,4.3)	3.8(2.3,5.6)	3.7(2.4,5.4)	2.5(1.5,3.6)	-1.3(-1.5,-1.2)
179	Interstitial lung disease	Prevalence	Liberia	84.4(63.0,108.8)	38.3(28.5,49.3)	142.6(107.6,182.7)	35.1(26.7,44.6)	0.0(-0.1,0.1)		Interstitial lung disease	Incidence	Liberia	7.5(4.4,11.2)	3.4(2.0,5.1)	10.6(6.3,15.9)	2.6(1.6,3.9)	-0.8(-0.9,-0.7)
180	Interstitial lung disease	Prevalence	Mali	390.2(299.0,499.2)	47.5(36.5,60.7)	894.3(724.3,1084.9)	50.1(40.8,60.5)	0.2(0.1,0.2)		Interstitial lung disease	Incidence	Mali	35.4(21.4,52.4)	4.3(2.6,6.3)	68.4(43.0,96.1)	3.7(2.3,5.2)	-0.5(-0.7,-0.4)
181	Interstitial lung disease	Prevalence	Mauritania	83.8(64.8,106.3)	43.6(33.8,55.4)	171.3(135.5,211.1)	40.6(32.2,49.8)	-0.2(-0.4,-0.1)		Interstitial lung disease	Incidence	Mauritania	7.1(4.3,10.5)	3.7(2.2,5.4)	11.4(6.9,16.5)	2.7(1.6,3.9)	-1.1(-1.2,-0.9)
182	Interstitial lung disease	Prevalence	Niger	234.4(179.4,298.6)	42.4(32.6,53.8)	563.1(440.6,698.3)	33.3(26.3,41.2)	-0.7(-0.8,-0.6)		Interstitial lung disease	Incidence	Niger	20.9(12.4,30.4)	3.8(2.3,5.5)	40.8(24.7,59.3)	2.4(1.5,3.5)	-1.4(-1.6,-1.3)
183	Interstitial lung disease	Prevalence	Nigeria	4209.7(3153.9,5468.8)	48.9(36.7,63.3)	7655.2(5828.7,9747.5)	41.3(31.7,52.2)	-0.5(-0.6,-0.5)		Interstitial lung disease	Incidence	Nigeria	354.7(206.9,536.0)	4.1(2.4,6.2)	561.2(324.2,843.6)	3.0(1.8,4.5)	-1.1(-1.1,-1.1)
184	Interstitial lung disease	Prevalence	SaoTomeandPrincipe	10.2(7.9,12.7)	80.0(62.5,100.5)	22.5(18.4,27.0)	102.0(84.0,121.7)	0.8(0.6,0.9)		Interstitial lung disease	Incidence	SaoTomeandPrincipe	0.9(0.5,1.4)	7.6(4.7,11.2)	1.9(1.2,2.6)	8.0(5.0,11.2)	0.1(-0.1,0.3)
185	Interstitial lung disease	Prevalence	Senegal	278.3(214.3,353.5)	44.5(34.4,56.4)	619.5(488.6,759.1)	40.5(32.1,49.5)	-0.3(-0.4,-0.2)		Interstitial lung disease	Incidence	Senegal	24.9(15.2,36.4)	4.0(2.4,5.9)	45.3(28.0,65.3)	3.0(1.8,4.3)	-1.0(-1.2,-0.8)
186	Interstitial lung disease	Prevalence	SierraLeone	154.5(118.3,196.6)	41.0(31.4,52.1)	249.3(193.3,310.5)	34.2(26.7,42.4)	-0.5(-0.7,-0.3)		Interstitial lung disease	Incidence	SierraLeone	13.3(8.0,19.6)	3.6(2.1,5.2)	18.0(11.0,26.2)	2.4(1.5,3.6)	-1.2(-1.4,-1.0)
187	Interstitial lung disease	Prevalence	Togo	104.2(80.1,133.1)	43.4(33.6,55.1)	288.1(226.4,358.2)	35.9(28.4,44.3)	-0.7(-0.9,-0.5)		Interstitial lung disease	Incidence	Togo	8.7(5.2,12.8)	3.6(2.2,5.3)	19.8(12.1,28.8)	2.5(1.5,3.5)	-1.4(-1.6,-1.2)
188	Interstitial lung disease	Prevalence	AmericanSamoa	3.9(3.2,4.6)	84.1(68.7,101.5)	7.0(5.8,8.5)	69.7(57.8,82.9)	-0.6(-0.6,-0.5)		Interstitial lung disease	Incidence	AmericanSamoa	0.2(0.0,0.3)	4.6(2.8,6.6)	0.4(0.3,0.5)	3.7(2.3,5.3)	-0.6(-0.7,-0.5)
189	Interstitial lung disease	Prevalence	Bermuda	17.2(14.3,20.8)	148.6(122.4,179.7)	49.5(41.4,58.5)	211.0(175.7,249.7)	1.2(1.1,1.4)		Interstitial lung disease	Incidence	Bermuda	1.6(1.0,2.3)	14.6(9.6,20.2)	4.4(3.0,6.2)	19.1(12.3,26.5)	1.0(0.8,1.1)
190	Interstitial lung disease	Prevalence	CookIslands	2.7(2.1,3.3)	110.0(90.0,131.6)	5.8(4.8,6.8)	116.9(97.2,137.7)	0.1(0.1,0.1)		Interstitial lung disease	Incidence	CookIslands	0.0(0.0,0.2)	6.5(4.0,9.4)	0.3(0.1,0.5)	6.1(3.7,8.8)	-0.3(-0.3,-0.2)
191	Interstitial lung disease	Prevalence	Greenland	21.1(17.0,25.7)	324.5(262.9,395.0)	53.1(44.2,63.3)	347.1(289.7,413.9)	0.3(0.3,0.4)		Interstitial lung disease	Incidence	Greenland	2.0(1.3,2.9)	32.0(20.5,44.9)	5.0(3.3,7.1)	33.6(21.8,46.5)	0.2(0.2,0.3)
192	Interstitial lung disease	Prevalence	Guam	45.1(38.2,52.6)	285.3(242.2,332.3)	97.3(83.7,110.9)	236.7(204.1,270.4)	-0.5(-0.6,-0.5)		Interstitial lung disease	Incidence	Guam	2.9(1.7,4.1)	17.5(10.8,24.9)	5.1(3.2,7.2)	12.5(7.8,17.5)	-1.2(-1.4,-1.1)
193	Interstitial lung disease	Prevalence	PrincipalityofMonaco	15.9(12.7,19.3)	150.4(119.6,185.0)	24.3(20.1,29.2)	160.5(131.3,193.9)	0.3(0.2,0.4)		Interstitial lung disease	Incidence	Monaco	1.3(0.8,1.8)	11.7(7.3,16.8)	2.0(1.3,2.7)	13.0(8.3,18.3)	0.4(0.3,0.5)
194	Interstitial lung disease	Prevalence	RepublicofNauru	1.4(0.9,1.5)	136.6(114.0,161.4)	1.5(1.4,1.9)	135.6(114.2,159.1)	0.0(-0.3,0.3)		Interstitial lung disease	Incidence	Nauru	0.0(0.0,0.0)	7.6(4.6,10.9)	0.0(0.0,0.0)	7.9(5.0,11.3)	0.2(0.2,0.3)
195	Interstitial lung disease	Prevalence	RepublicofNiue	0.5(0.5,0.5)	132.2(109.4,157.3)	0.5(0.5,0.7)	140.1(118.3,163.3)	0.2(0.2,0.3)		Interstitial lung disease	Incidence	Niue	0.0(0.0,0.0)	7.7(4.7,11.1)	0.0(0.0,0.0)	7.3(4.6,10.5)	-0.1(-0.2,-0.1)
196	Interstitial lung disease	Prevalence	NorthernMarianaIslands	6.1(4.8,7.4)	181.9(146.0,221.9)	20.9(17.2,25.1)	174.2(144.2,207.7)	-0.4(-0.5,-0.2)		Interstitial lung disease	Incidence	NorthernMarianaIslands	0.4(0.3,0.5)	10.7(6.2,16.0)	1.2(0.7,1.9)	10.8(6.6,15.5)	-0.1(-0.2,0.0)
197	Interstitial lung disease	Prevalence	RepublicofPalau	2.6(2.2,3.1)	144.0(120.3,169.8)	7.5(6.3,8.8)	143.3(120.6,167.8)	-0.1(-0.1,0.0)		Interstitial lung disease	Incidence	Palau	0.0(0.0,0.1)	8.1(4.9,11.7)	0.4(0.2,0.7)	7.7(4.7,11.1)	-0.2(-0.2,-0.2)
198	Interstitial lung disease	Prevalence	PuertoRico	541.2(435.2,661.7)	83.2(66.7,101.9)	1581.3(1316.9,1884.8)	140.0(115.9,167.4)	1.8(1.5,2.1)		Interstitial lung disease	Incidence	PuertoRico	47.4(29.8,67.1)	7.3(4.6,10.3)	135.5(86.4,190.6)	11.9(7.6,16.9)	1.7(1.4,1.9)
199	Interstitial lung disease	Prevalence	SaintKittsandNevis	4.3(3.6,5.4)	66.0(52.4,81.7)	17.2(14.2,20.6)	113.1(93.8,135.5)	1.9(1.8,2.0)		Interstitial lung disease	Incidence	SaintKittsandNevis	0.4(0.3,0.6)	5.8(3.7,8.4)	1.5(1.0,2.1)	9.8(6.4,13.6)	1.9(1.8,2.0)
200	Interstitial lung disease	Prevalence	RepublicofSanMarino	4.5(3.5,5.5)	75.7(59.2,94.2)	7.7(6.0,9.4)	67.0(53.3,82.7)	-0.3(-0.5,-0.2)		Interstitial lung disease	Incidence	SanMarino	0.3(0.0,0.5)	4.3(2.6,6.4)	0.5(0.4,0.5)	3.9(2.4,5.6)	-0.2(-0.4,-0.1)
201	Interstitial lung disease	Prevalence	Tokelau	0.2(0.1,0.5)	108.0(88.1,130.3)	0.5(0.4,0.5)	120.0(101.0,140.7)	0.4(0.4,0.4)		Interstitial lung disease	Incidence	Tokelau	0.0(0.0,0.0)	7.1(4.4,10.4)	0.0(0.0,0.0)	6.9(4.3,9.7)	-0.1(-0.1,-0.1)
202	Interstitial lung disease	Prevalence	Tuvalu	1.5(1.2,1.8)	105.0(86.0,126.8)	2.6(2.1,3.1)	122.7(103.2,143.7)	0.4(0.4,0.5)		Interstitial lung disease	Incidence	Tuvalu	0.0(0.0,0.0)	7.1(4.3,10.2)	0.0(0.0,0.1)	7.1(4.5,10.1)	0.0(-0.1,0.0)
203	Interstitial lung disease	Prevalence	UnitedStatesVirginIslands	15.3(12.3,19.0)	93.3(74.6,115.6)	46.8(39.0,55.7)	142.0(118.0,169.2)	1.6(1.4,1.7)		Interstitial lung disease	Incidence	UnitedStatesVirginIslands	1.5(1.0,2.1)	9.0(5.6,12.8)	4.4(2.7,6.1)	13.2(8.5,18.1)	1.5(1.3,1.6)
204	Interstitial lung disease	Prevalence	SouthSudan	239.0(181.3,307.3)	48.4(36.7,62.2)	313.8(242.1,395.9)	39.7(31.0,49.7)	-0.6(-0.6,-0.5)		Interstitial lung disease	Incidence	SouthSudan	23.8(14.4,35.6)	4.8(2.9,7.2)	30.2(18.6,43.8)	3.9(2.4,5.6)	-0.7(-0.7,-0.7)
205	Interstitial lung disease	Prevalence	Sudan	1129.2(863.2,1448.0)	63.9(48.9,81.7)	3264.6(2594.4,4023.8)	86.1(68.9,105.5)	1.1(1.0,1.2)		Interstitial lung disease	Incidence	Sudan	88.3(52.0,132.4)	5.0(2.9,7.5)	227.1(136.7,330.5)	5.9(3.6,8.6)	0.7(0.6,0.7)
1	cause_name	measure_name	location_name	Number1990	ASR1990	Number2021	ASR2021	EAPC(95%CI)		cause_name	measure_name	location_name	Number1990	ASR1990	Number2021	ASR2021	EAPC(95%CI)
2	Interstitial lung disease	Deaths	Global	27835.5(21354.8,36277.4)	3.7(2.9,4.9)	72573.5(58053.7,86455.0)	4.4(3.5,5.3)	0.7(0.6,0.8)		Interstitial lung disease	DALYs(Disability-AdjustedLifeYears)	Global	849373.1(669005.7,1077398.2)	113.0(89.1,143.2)	2105047.3(1737325.2,2477354.5)	128.2(105.8,150.8)	0.5(0.4,0.6)
3	Interstitial lung disease	Deaths	China	1588.9(1113.1,2752.8)	1.0(0.7,1.7)	3608.9(2133.9,5238.2)	0.8(0.5,1.2)	-0.2(-0.4,0.0)		Interstitial lung disease	DALYs(Disability-AdjustedLifeYears)	People'sRepublicofChina	57618.3(42258.8,89108.3)	34.2(25.1,52.9)	136143.0(96407.7,184155.5)	31.6(22.4,42.8)	0.0(-0.1,0.2)
4	Interstitial lung disease	Deaths	DemocraticPeople'sRepublicofKorea	29.7(11.0,66.0)	1.0(0.4,2.1)	65.9(25.4,144.8)	1.1(0.4,2.4)	0.4(0.4,0.5)		Interstitial lung disease	DALYs(Disability-AdjustedLifeYears)	DemocraticPeople'sRepublicofKorea	1043.0(496.7,2065.1)	32.3(15.3,63.7)	2223.8(1054.9,4463.5)	35.7(16.9,71.1)	0.5(0.4,0.6)
5	Interstitial lung disease	Deaths	Taiwan(ProvinceofChina)	20.3(16.6,24.3)	0.6(0.5,0.8)	146.8(117.9,181.4)	1.8(1.4,2.2)	3.4(2.7,4.2)		Interstitial lung disease	DALYs(Disability-AdjustedLifeYears)	Taiwan(ProvinceofChina)	714.4(577.6,882.9)	22.1(17.9,27.3)	4688.3(3816.8,5685.8)	57.1(46.5,69.2)	3.2(2.6,3.8)
6	Interstitial lung disease	Deaths	Cambodia	3.1(0.4,11.4)	0.3(0.0,1.3)	9.4(1.4,31.2)	0.4(0.0,1.3)	1.4(1.1,1.6)		Interstitial lung disease	DALYs(Disability-AdjustedLifeYears)	KingdomofCambodia	116.5(34.4,343.3)	13.3(3.9,38.9)	372.8(119.5,962.9)	14.7(4.6,38.1)	0.4(0.4,0.5)
7	Interstitial lung disease	Deaths	Indonesia	98.9(16.9,313.2)	0.5(0.1,1.7)	285.4(53.8,856.2)	0.6(0.1,1.8)	0.8(0.7,1.0)		Interstitial lung disease	DALYs(Disability-AdjustedLifeYears)	RepublicofIndonesia	3756.5(1230.4,9691.8)	19.3(6.3,50.1)	11036.2(3875.4,26760.2)	21.9(7.6,53.3)	0.5(0.4,0.5)
8	Interstitial lung disease	Deaths	LaoPeople'sDemocraticRepublic	2.6(0.2,9.1)	0.6(0.1,2.2)	4.7(0.6,15.5)	0.5(0.1,1.8)	-0.6(-0.8,-0.4)		Interstitial lung disease	DALYs(Disability-AdjustedLifeYears)	LaoPeople'sDemocraticRepublic	85.1(19.9,262.8)	20.6(4.8,63.4)	182.1(52.2,475.9)	20.0(5.6,52.4)	-0.1(-0.2,-0.1)
9	Interstitial lung disease	Deaths	Malaysia	35.9(20.5,60.5)	2.2(1.3,3.7)	120.7(71.0,195.1)	2.2(1.3,3.5)	0.0(-0.1,0.1)		Interstitial lung disease	DALYs(Disability-AdjustedLifeYears)	Malaysia	1075.2(648.4,1730.2)	63.8(38.5,102.7)	3779.0(2395.8,5762.8)	67.6(42.8,103.3)	0.2(0.1,0.3)
10	Interstitial lung disease	Deaths	Maldives	2.6(1.1,5.2)	15.4(6.1,30.3)	4.1(2.1,6.6)	7.1(3.8,11.7)	-2.8(-2.9,-2.6)		Interstitial lung disease	DALYs(Disability-AdjustedLifeYears)	RepublicofMaldives	78.2(32.9,151.5)	429.2(184.7,826.5)	141.0(87.2,217.1)	231.7(143.9,355.2)	-2.2(-2.4,-2.1)
11	Interstitial lung disease	Deaths	Myanmar	42.4(4.5,157.9)	0.9(0.1,3.5)	94.5(12.9,304.3)	1.0(0.1,3.2)	0.5(0.4,0.6)		Interstitial lung disease	DALYs(Disability-AdjustedLifeYears)	RepublicoftheUnionofMyanmar	1406.3(307.9,4599.9)	30.5(6.6,99.6)	3493.2(990.8,9178.9)	35.9(10.1,94.3)	0.5(0.5,0.6)
12	Interstitial lung disease	Deaths	Philippines	4.9(3.1,8.3)	0.1(0.0,0.1)	17.3(10.4,26.3)	0.1(0.1,0.2)	0.0(0.0,0.0)		Interstitial lung disease	DALYs(Disability-AdjustedLifeYears)	RepublicofthePhilippines	359.3(250.8,498.1)	6.3(4.4,8.8)	981.2(712.9,1316.6)	5.9(4.3,7.9)	-0.4(-0.4,-0.3)
13	Interstitial lung disease	Deaths	SriLanka	59.7(37.8,91.7)	3.0(1.9,4.6)	129.0(62.3,234.3)	2.3(1.1,4.3)	-0.8(-1.1,-0.6)		Interstitial lung disease	DALYs(Disability-AdjustedLifeYears)	DemocraticSocialistRepublicofSriLanka	1705.2(1103.0,2577.8)	83.2(53.8,125.6)	3728.3(2039.5,6435.0)	68.5(37.4,118.1)	-0.7(-0.9,-0.5)
14	Interstitial lung disease	Deaths	Thailand	42.2(22.6,71.0)	0.6(0.3,1.1)	82.7(42.6,162.9)	0.4(0.2,0.8)	-1.8(-2.0,-1.5)		Interstitial lung disease	DALYs(Disability-AdjustedLifeYears)	KingdomofThailand	1467.9(916.7,2292.5)	21.3(13.2,33.4)	3203.0(2060.4,5331.2)	15.2(9.8,25.3)	-1.5(-1.7,-1.4)
15	Interstitial lung disease	Deaths	Timor-Leste	0.4(0.0,0.9)	0.5(0.1,1.6)	0.9(0.0,2.6)	0.5(0.0,1.6)	0.4(0.0,0.8)		Interstitial lung disease	DALYs(Disability-AdjustedLifeYears)	DemocraticRepublicofTimor-Leste	9.6(2.8,25.3)	17.5(4.9,47.1)	30.4(8.9,77.7)	18.4(5.4,46.8)	0.3(0.2,0.5)
16	Interstitial lung disease	Deaths	VietNam	33.7(4.3,106.0)	0.4(0.0,1.4)	89.0(11.4,282.0)	0.5(0.0,1.5)	0.9(0.7,1.2)		Interstitial lung disease	DALYs(Disability-AdjustedLifeYears)	SocialistRepublicofVietNam	1250.5(378.0,3172.6)	16.2(4.9,41.3)	3924.1(1297.8,9121.1)	19.9(6.5,46.6)	0.8(0.8,0.9)
17	Interstitial lung disease	Deaths	Fiji	1.0(0.5,1.6)	1.4(0.8,2.3)	2.3(1.2,3.8)	1.4(0.7,2.4)	0.3(0.1,0.4)		Interstitial lung disease	DALYs(Disability-AdjustedLifeYears)	RepublicofFiji	31.4(20.0,50.2)	44.4(28.3,70.3)	73.7(42.6,118.1)	45.5(26.2,72.9)	0.2(0.1,0.4)
18	Interstitial lung disease	Deaths	Kiribati	0.2(0.0,0.5)	3.2(1.3,6.3)	0.5(0.0,0.9)	3.1(1.3,6.5)	-0.1(-0.2,-0.1)		Interstitial lung disease	DALYs(Disability-AdjustedLifeYears)	RepublicofKiribati	6.9(3.2,12.8)	94.1(43.2,176.3)	13.2(6.1,26.2)	89.4(41.0,179.5)	-0.2(-0.2,-0.1)
19	Interstitial lung disease	Deaths	MarshallIslands	0.0(0.0,0.2)	3.6(1.5,7.4)	0.1(0.0,0.5)	3.2(1.2,6.6)	-0.4(-0.5,-0.4)		Interstitial lung disease	DALYs(Disability-AdjustedLifeYears)	RepublicoftheMarshallIslands	3.4(1.6,6.6)	109.4(51.8,214.5)	7.2(3.3,14.4)	97.2(43.8,192.4)	-0.4(-0.4,-0.3)
20	Interstitial lung disease	Deaths	Micronesia(FederatedStatesof)	0.3(0.0,0.7)	3.7(1.6,7.0)	0.5(0.1,1.0)	3.1(1.3,6.5)	-0.6(-0.6,-0.5)		Interstitial lung disease	DALYs(Disability-AdjustedLifeYears)	FederatedStatesofMicronesia	10.0(4.9,18.2)	110.4(53.2,200.5)	15.3(7.3,29.8)	95.5(45.7,186.9)	-0.5(-0.5,-0.4)
21	Interstitial lung disease	Deaths	PapuaNewGuinea	21.9(10.7,41.0)	6.2(3.0,11.6)	62.5(26.8,122.1)	6.6(2.8,12.9)	0.2(0.1,0.3)		Interstitial lung disease	DALYs(Disability-AdjustedLifeYears)	IndependentStateofPapuaNewGuinea	651.9(339.7,1165.0)	176.7(91.8,317.5)	1904.5(892.5,3579.9)	189.2(88.8,356.4)	0.3(0.2,0.4)
22	Interstitial lung disease	Deaths	Samoa	0.6(0.3,1.2)	3.6(1.6,6.9)	0.8(0.5,1.8)	3.2(1.4,6.4)	-0.3(-0.3,-0.2)		Interstitial lung disease	DALYs(Disability-AdjustedLifeYears)	IndependentStateofSamoa	18.4(9.2,33.2)	107.9(54.1,196.7)	27.8(14.0,52.3)	98.3(49.6,185.6)	-0.2(-0.3,-0.2)
23	Interstitial lung disease	Deaths	SolomonIslands	0.6(0.4,1.1)	2.2(1.1,4.1)	1.5(0.6,2.8)	2.3(1.1,4.5)	0.3(0.1,0.5)		Interstitial lung disease	DALYs(Disability-AdjustedLifeYears)	SolomonIslands	19.6(10.6,34.1)	69.0(37.4,119.2)	48.5(25.2,89.7)	71.5(37.1,132.2)	0.2(0.0,0.4)
24	Interstitial lung disease	Deaths	Tonga	0.3(0.0,0.5)	2.3(1.1,4.4)	0.5(0.0,0.7)	2.2(1.0,4.4)	0.0(-0.1,0.1)		Interstitial lung disease	DALYs(Disability-AdjustedLifeYears)	KingdomofTonga	8.2(4.3,14.5)	72.6(38.2,129.9)	10.3(5.0,19.4)	69.0(34.0,129.1)	0.0(-0.1,0.1)
25	Interstitial lung disease	Deaths	Vanuatu	0.5(0.0,0.8)	3.5(1.5,6.6)	1.1(0.5,2.4)	3.4(1.4,7.0)	-0.2(-0.4,-0.1)		Interstitial lung disease	DALYs(Disability-AdjustedLifeYears)	RepublicofVanuatu	13.2(6.4,23.8)	105.7(51.4,191.0)	36.2(16.9,71.4)	102.7(47.3,201.8)	-0.2(-0.4,-0.1)
26	Interstitial lung disease	Deaths	Armenia	27.2(24.0,30.3)	5.3(4.6,5.8)	19.6(17.3,22.5)	2.3(2.0,2.7)	-1.7(-2.7,-0.8)		Interstitial lung disease	DALYs(Disability-AdjustedLifeYears)	RepublicofArmenia	858.2(756.1,959.7)	156.2(137.6,174.5)	613.2(526.2,716.8)	73.2(62.8,85.6)	-1.6(-2.5,-0.8)
27	Interstitial lung disease	Deaths	Azerbaijan	26.1(11.8,49.5)	2.8(1.2,5.4)	38.1(15.3,81.3)	1.8(0.7,3.8)	-2.0(-2.3,-1.6)		Interstitial lung disease	DALYs(Disability-AdjustedLifeYears)	RepublicofAzerbaijan	855.9(430.1,1539.9)	85.9(42.6,155.7)	1283.7(611.7,2561.1)	58.5(28.2,114.7)	-1.7(-2.1,-1.4)
28	Interstitial lung disease	Deaths	Georgia	15.8(12.8,19.6)	1.3(1.1,1.6)	14.9(12.4,17.8)	1.4(1.1,1.6)	1.9(0.9,3.0)		Interstitial lung disease	DALYs(Disability-AdjustedLifeYears)	Georgia	542.4(432.9,669.5)	44.4(35.5,54.6)	477.5(389.5,580.6)	43.7(35.6,53.2)	1.5(0.7,2.4)
29	Interstitial lung disease	Deaths	Kazakhstan	52.2(43.7,61.5)	2.2(1.9,2.6)	89.8(66.8,119.7)	2.5(1.8,3.3)	0.3(-0.5,1.0)		Interstitial lung disease	DALYs(Disability-AdjustedLifeYears)	RepublicofKazakhstan	1659.5(1398.4,1948.6)	68.0(57.2,79.9)	2834.0(2156.8,3668.5)	76.8(58.4,99.3)	0.3(-0.4,1.1)
30	Interstitial lung disease	Deaths	Kyrgyzstan	11.9(9.7,14.1)	2.2(1.8,2.6)	4.6(3.6,5.8)	0.5(0.4,0.6)	-6.0(-7.1,-4.9)		Interstitial lung disease	DALYs(Disability-AdjustedLifeYears)	KyrgyzRepublic	373.2(305.8,438.9)	65.2(53.4,76.8)	177.3(142.2,217.2)	17.7(14.2,21.7)	-5.3(-6.1,-4.4)
31	Interstitial lung disease	Deaths	Mongolia	10.6(5.7,17.7)	5.4(3.0,9.2)	13.6(7.3,23.0)	3.1(1.7,5.3)	-2.2(-2.4,-2.0)		Interstitial lung disease	DALYs(Disability-AdjustedLifeYears)	Mongolia	307.9(176.1,505.3)	156.4(89.2,257.3)	437.4(253.1,707.7)	93.3(53.8,152.3)	-2.0(-2.2,-1.9)
32	Interstitial lung disease	Deaths	Tajikistan	36.3(17.7,63.8)	7.5(3.7,13.3)	61.4(31.1,115.3)	5.6(2.9,10.6)	-1.1(-1.3,-0.9)		Interstitial lung disease	DALYs(Disability-AdjustedLifeYears)	RepublicofTajikistan	1100.8(598.3,1852.1)	217.3(117.2,367.0)	1947.2(1092.3,3437.4)	166.6(93.4,295.0)	-1.0(-1.1,-0.9)
33	Interstitial lung disease	Deaths	Turkmenistan	10.4(8.6,12.5)	2.9(2.4,3.5)	8.2(6.2,11.4)	1.0(0.8,1.4)	-4.1(-4.7,-3.5)		Interstitial lung disease	DALYs(Disability-AdjustedLifeYears)	Turkmenistan	325.2(266.5,389.8)	87.3(71.8,103.9)	291.2(226.4,379.4)	34.4(26.8,44.8)	-3.6(-4.1,-3.0)
34	Interstitial lung disease	Deaths	Uzbekistan	103.6(83.2,127.8)	5.1(4.1,6.4)	60.9(48.7,76.2)	1.2(1.0,1.5)	-5.5(-6.5,-4.6)		Interstitial lung disease	DALYs(Disability-AdjustedLifeYears)	RepublicofUzbekistan	3232.7(2613.1,3929.2)	153.6(123.9,187.6)	2325.1(1801.0,2931.4)	43.9(34.2,55.0)	-4.9(-5.7,-4.1)
35	Interstitial lung disease	Deaths	Albania	11.3(6.7,19.2)	2.9(1.7,4.9)	16.0(7.0,31.3)	1.9(0.8,3.7)	-1.6(-1.8,-1.4)		Interstitial lung disease	DALYs(Disability-AdjustedLifeYears)	RepublicofAlbania	340.1(211.4,558.8)	85.3(53.3,138.7)	499.4(257.1,900.4)	59.4(30.5,107.4)	-1.3(-1.4,-1.1)
36	Interstitial lung disease	Deaths	BosniaandHerzegovina	16.7(9.2,27.6)	2.2(1.2,3.6)	17.7(9.6,30.9)	1.5(0.8,2.6)	-1.5(-1.6,-1.3)		Interstitial lung disease	DALYs(Disability-AdjustedLifeYears)	BosniaandHerzegovina	533.6(319.7,840.7)	66.1(39.1,104.0)	547.0(326.7,883.5)	47.2(28.2,76.1)	-1.2(-1.3,-1.2)
37	Interstitial lung disease	Deaths	Bulgaria	28.4(23.3,34.6)	1.2(0.9,1.4)	33.2(27.5,39.6)	1.3(1.1,1.6)	0.1(-0.2,0.4)		Interstitial lung disease	DALYs(Disability-AdjustedLifeYears)	RepublicofBulgaria	929.4(751.1,1131.2)	38.1(30.8,46.4)	999.9(834.6,1186.4)	41.8(34.8,49.8)	0.1(-0.1,0.4)
38	Interstitial lung disease	Deaths	Croatia	8.3(7.1,9.5)	0.7(0.6,0.8)	13.7(11.3,16.4)	0.9(0.7,1.0)	1.2(0.9,1.6)		Interstitial lung disease	DALYs(Disability-AdjustedLifeYears)	RepublicofCroatia	309.8(249.9,380.1)	25.0(20.2,30.6)	448.9(358.2,560.7)	29.7(23.5,37.5)	1.0(0.7,1.3)
39	Interstitial lung disease	Deaths	Czechia	48.1(39.3,58.4)	2.0(1.6,2.4)	155.8(129.7,186.7)	4.0(3.3,4.7)	3.2(2.8,3.6)		Interstitial lung disease	DALYs(Disability-AdjustedLifeYears)	CzechRepublic	1482.6(1209.9,1785.6)	61.9(50.5,74.5)	4258.2(3543.1,5067.0)	114.9(95.1,137.1)	2.9(2.5,3.3)
40	Interstitial lung disease	Deaths	Hungary	70.9(60.9,82.7)	2.7(2.3,3.1)	126.9(105.3,152.5)	3.7(3.0,4.5)	1.7(1.3,2.0)		Interstitial lung disease	DALYs(Disability-AdjustedLifeYears)	Hungary	2208.8(1892.2,2579.6)	83.5(71.4,97.7)	3626.8(3008.8,4362.2)	110.8(91.6,134.0)	1.4(1.1,1.7)
41	Interstitial lung disease	Deaths	NorthMacedonia	1.8(1.2,3.0)	0.5(0.3,0.9)	4.0(1.6,8.2)	0.6(0.3,1.2)	0.2(0.0,0.4)		Interstitial lung disease	DALYs(Disability-AdjustedLifeYears)	NorthMacedonia	76.0(51.2,110.3)	20.6(13.8,29.8)	140.7(77.2,252.7)	20.9(11.5,37.6)	0.0(-0.1,0.2)
42	Interstitial lung disease	Deaths	Montenegro	0.4(0.0,0.6)	0.3(0.2,0.5)	0.6(0.2,1.0)	0.3(0.1,0.5)	0.0(0.0,0.0)		Interstitial lung disease	DALYs(Disability-AdjustedLifeYears)	Montenegro	16.8(10.5,25.1)	14.0(8.7,21.0)	24.2(16.0,36.3)	12.8(8.4,19.0)	-0.2(-0.3,-0.2)
43	Interstitial lung disease	Deaths	Poland	208.4(196.9,220.3)	2.5(2.4,2.7)	400.6(361.9,441.1)	3.0(2.7,3.2)	0.8(0.3,1.3)		Interstitial lung disease	DALYs(Disability-AdjustedLifeYears)	RepublicofPoland	6706.2(6208.4,7290.9)	82.3(76.1,89.4)	11556.7(10405.0,12753.7)	89.4(80.5,98.6)	0.6(0.1,1.0)
44	Interstitial lung disease	Deaths	Romania	344.2(270.4,428.7)	6.5(5.1,8.1)	196.4(153.7,245.8)	3.0(2.4,3.8)	-2.5(-2.9,-2.1)		Interstitial lung disease	DALYs(Disability-AdjustedLifeYears)	Romania	10669.9(8529.9,13145.0)	197.1(157.5,242.9)	6155.7(4914.2,7637.1)	97.7(77.8,121.4)	-2.2(-2.6,-1.8)
45	Interstitial lung disease	Deaths	Serbia	30.0(18.4,46.9)	1.2(0.7,1.9)	38.2(19.7,61.1)	1.3(0.7,2.0)	0.0(-0.1,0.1)		Interstitial lung disease	DALYs(Disability-AdjustedLifeYears)	RepublicofSerbia	975.5(639.9,1445.2)	39.4(25.8,58.5)	1163.4(685.7,1762.0)	40.3(23.8,60.9)	0.1(0.0,0.1)
46	Interstitial lung disease	Deaths	Slovakia	17.7(11.1,29.2)	1.6(1.0,2.7)	30.6(14.2,53.8)	1.7(0.8,3.0)	0.4(0.2,0.5)		Interstitial lung disease	DALYs(Disability-AdjustedLifeYears)	SlovakRepublic	567.2(378.2,885.2)	52.4(35.0,81.8)	958.2(530.3,1547.6)	54.7(30.3,88.0)	0.4(0.3,0.5)
47	Interstitial lung disease	Deaths	Slovenia	11.3(9.3,13.7)	2.6(2.1,3.2)	25.2(20.1,31.5)	3.2(2.6,4.1)	0.7(0.4,1.0)		Interstitial lung disease	DALYs(Disability-AdjustedLifeYears)	RepublicofSlovenia	350.0(288.3,419.2)	79.1(65.2,94.7)	708.6(570.0,868.8)	94.5(75.9,116.0)	0.7(0.4,0.9)
48	Interstitial lung disease	Deaths	Belarus	81.1(61.1,104.5)	3.5(2.6,4.5)	20.7(15.2,27.5)	0.7(0.5,0.9)	-6.3(-6.9,-5.8)		Interstitial lung disease	DALYs(Disability-AdjustedLifeYears)	RepublicofBelarus	2641.3(2033.7,3327.9)	109.0(83.6,137.8)	756.7(555.1,1002.9)	25.3(18.5,33.6)	-5.7(-6.2,-5.3)
49	Interstitial lung disease	Deaths	Estonia	25.7(20.0,32.3)	6.9(5.4,8.7)	3.1(2.2,4.0)	0.7(0.5,0.9)	-9.3(-11.3,-7.2)		Interstitial lung disease	DALYs(Disability-AdjustedLifeYears)	RepublicofEstonia	726.6(569.6,918.6)	192.7(151.4,242.9)	112.8(83.6,147.4)	26.3(19.3,34.6)	-7.5(-9.3,-5.8)
50	Interstitial lung disease	Deaths	Latvia	63.6(51.2,78.5)	9.8(7.9,12.1)	5.1(4.1,6.6)	0.8(0.6,1.0)	-9.4(-11.4,-7.5)		Interstitial lung disease	DALYs(Disability-AdjustedLifeYears)	RepublicofLatvia	1817.6(1469.8,2231.9)	276.2(223.2,339.5)	180.4(136.2,234.2)	28.7(21.6,37.4)	-8.3(-9.9,-6.6)
51	Interstitial lung disease	Deaths	Lithuania	29.2(22.4,37.9)	3.6(2.8,4.6)	4.2(3.1,5.2)	0.4(0.3,0.6)	-8.2(-10.7,-5.7)		Interstitial lung disease	DALYs(Disability-AdjustedLifeYears)	RepublicofLithuania	856.9(660.9,1100.4)	103.4(80.0,132.5)	160.6(124.7,200.0)	17.4(13.5,21.7)	-6.6(-8.3,-4.8)
52	Interstitial lung disease	Deaths	RepublicofMoldova	11.6(9.2,14.4)	1.4(1.1,1.7)	1.3(1.0,1.6)	0.1(0.1,0.1)	-9.6(-11.7,-7.5)		Interstitial lung disease	DALYs(Disability-AdjustedLifeYears)	RepublicofMoldova	366.2(297.1,447.1)	42.1(34.2,51.3)	89.8(66.3,116.6)	8.2(6.0,10.6)	-6.0(-7.3,-4.7)
53	Interstitial lung disease	Deaths	RussianFederation	820.5(691.7,930.0)	2.4(2.0,2.7)	532.8(483.9,583.0)	1.1(1.0,1.2)	-4.2(-5.3,-3.0)		Interstitial lung disease	DALYs(Disability-AdjustedLifeYears)	RussianFederation	25760.3(21650.1,29355.8)	73.0(61.6,83.1)	16447.5(14963.2,18116.7)	36.3(33.0,40.0)	-3.8(-4.7,-2.8)
54	Interstitial lung disease	Deaths	Ukraine	475.7(386.4,582.3)	3.5(2.9,4.3)	113.1(77.7,158.5)	0.8(0.5,1.1)	-6.2(-6.6,-5.7)		Interstitial lung disease	DALYs(Disability-AdjustedLifeYears)	Ukraine	15882.3(13051.9,19096.6)	115.5(95.0,139.0)	3878.4(2829.1,5168.7)	28.0(20.4,37.4)	-5.8(-6.3,-5.4)
55	Interstitial lung disease	Deaths	BruneiDarussalam	1.4(0.8,2.3)	8.2(4.3,14.1)	3.7(2.2,6.0)	5.5(3.2,9.0)	-1.2(-1.4,-1.1)		Interstitial lung disease	DALYs(Disability-AdjustedLifeYears)	BruneiDarussalam	44.1(27.1,69.6)	255.2(156.8,403.1)	127.7(83.1,191.3)	183.1(119.1,275.0)	-1.1(-1.2,-1.0)
56	Interstitial lung disease	Deaths	Japan	2108.0(1996.9,2204.1)	6.7(6.3,7.0)	4711.0(4388.1,4977.1)	8.1(7.6,8.5)	0.3(0.1,0.5)		Interstitial lung disease	DALYs(Disability-AdjustedLifeYears)	Japan	69178.6(62753.0,76374.6)	217.8(197.6,240.5)	132743.7(120585.7,145773.2)	246.1(223.1,271.4)	0.1(0.0,0.3)
57	Interstitial lung disease	Deaths	RepublicofKorea	258.3(140.9,477.9)	4.7(2.6,8.7)	684.7(331.8,1022.6)	3.9(1.9,5.8)	-0.1(-0.3,0.2)		Interstitial lung disease	DALYs(Disability-AdjustedLifeYears)	RepublicofKorea	7975.2(4813.8,13533.6)	139.4(84.0,238.2)	24052.5(15187.1,33197.1)	135.1(85.2,186.7)	0.4(0.2,0.6)
58	Interstitial lung disease	Deaths	Singapore	8.3(7.1,10.1)	2.1(1.8,2.5)	34.2(28.5,40.2)	2.0(1.7,2.3)	0.1(-0.2,0.3)		Interstitial lung disease	DALYs(Disability-AdjustedLifeYears)	RepublicofSingapore	276.2(225.9,337.0)	66.9(54.9,81.4)	1191.3(973.0,1441.4)	69.8(56.9,84.6)	0.4(0.2,0.6)
59	Interstitial lung disease	Deaths	Australia	80.5(67.3,94.9)	2.2(1.8,2.6)	410.5(344.3,488.4)	5.0(4.2,6.0)	2.7(1.9,3.5)		Interstitial lung disease	DALYs(Disability-AdjustedLifeYears)	Australia	2366.7(1979.4,2808.5)	65.4(54.6,77.7)	11345.6(9550.7,13406.2)	143.0(120.1,169.4)	2.5(1.9,3.2)
60	Interstitial lung disease	Deaths	NewZealand	20.5(17.7,23.9)	2.8(2.4,3.3)	77.7(66.4,90.8)	5.0(4.3,5.8)	1.8(1.6,2.0)		Interstitial lung disease	DALYs(Disability-AdjustedLifeYears)	NewZealand	614.8(518.3,717.7)	86.0(72.2,100.6)	2128.8(1822.1,2488.8)	139.3(119.1,162.9)	1.5(1.3,1.7)
61	Interstitial lung disease	Deaths	Andorra	0.6(0.2,1.1)	4.9(2.3,9.4)	1.1(0.3,2.4)	4.0(1.1,8.7)	-0.3(-0.5,-0.1)		Interstitial lung disease	DALYs(Disability-AdjustedLifeYears)	PrincipalityofAndorra	15.8(8.2,28.2)	144.9(75.9,260.3)	33.4(13.5,66.0)	120.4(48.6,239.0)	-0.3(-0.4,-0.1)
62	Interstitial lung disease	Deaths	Austria	27.8(23.0,33.5)	1.4(1.2,1.7)	73.8(59.8,90.1)	2.4(2.0,3.0)	3.0(2.6,3.3)		Interstitial lung disease	DALYs(Disability-AdjustedLifeYears)	RepublicofAustria	964.6(774.8,1185.4)	49.9(40.0,61.6)	2206.7(1798.6,2671.2)	74.9(61.0,90.8)	2.2(1.9,2.5)
63	Interstitial lung disease	Deaths	Belgium	62.3(51.2,75.3)	2.4(2.0,2.9)	175.4(142.6,213.8)	4.4(3.6,5.4)	2.5(2.2,2.8)		Interstitial lung disease	DALYs(Disability-AdjustedLifeYears)	KingdomofBelgium	1830.4(1510.0,2191.2)	69.2(57.2,82.7)	4758.5(3938.3,5776.0)	123.3(102.0,149.7)	2.4(2.1,2.7)
64	Interstitial lung disease	Deaths	Cyprus	17.3(9.0,29.7)	10.2(5.3,17.4)	29.4(17.4,45.8)	7.5(4.5,11.7)	-1.0(-1.1,-0.9)		Interstitial lung disease	DALYs(Disability-AdjustedLifeYears)	RepublicofCyprus	457.6(252.5,761.3)	278.1(154.2,461.1)	796.5(506.6,1193.6)	208.9(133.3,312.8)	-0.9(-1.0,-0.8)
65	Interstitial lung disease	Deaths	Denmark	39.0(32.3,47.2)	2.9(2.4,3.5)	95.4(78.7,116.5)	4.6(3.8,5.6)	1.8(1.5,2.0)		Interstitial lung disease	DALYs(Disability-AdjustedLifeYears)	KingdomofDenmark	1195.1(987.9,1430.9)	90.5(74.6,108.7)	2653.7(2203.4,3188.2)	133.3(110.1,160.2)	1.5(1.3,1.8)
66	Interstitial lung disease	Deaths	Finland	38.9(30.6,47.9)	3.1(2.4,3.8)	121.2(102.5,143.0)	5.4(4.6,6.4)	2.3(1.9,2.8)		Interstitial lung disease	DALYs(Disability-AdjustedLifeYears)	RepublicofFinland	1157.5(919.8,1421.5)	92.6(73.5,113.8)	3242.5(2754.7,3789.9)	153.3(129.5,179.6)	2.1(1.7,2.5)
67	Interstitial lung disease	Deaths	France	290.2(245.5,346.1)	2.2(1.9,2.6)	810.8(657.1,976.6)	3.5(2.8,4.2)	1.7(1.4,1.9)		Interstitial lung disease	DALYs(Disability-AdjustedLifeYears)	FrenchRepublic	9053.4(7548.5,10873.7)	68.0(56.8,81.7)	23093.5(18907.6,27670.1)	102.5(83.6,123.1)	1.6(1.4,1.8)
68	Interstitial lung disease	Deaths	Germany	679.6(556.2,833.0)	3.2(2.6,3.9)	1250.5(1040.6,1498.3)	4.0(3.4,4.9)	1.0(0.9,1.2)		Interstitial lung disease	DALYs(Disability-AdjustedLifeYears)	FederalRepublicofGermany	20779.7(17116.3,25066.3)	97.4(80.3,117.5)	35319.4(29497.4,42056.7)	116.2(97.0,138.5)	0.9(0.8,1.0)
69	Interstitial lung disease	Deaths	Greece	23.7(19.4,28.7)	0.9(0.7,1.0)	147.3(120.1,177.4)	4.0(3.2,4.8)	5.6(5.0,6.2)		Interstitial lung disease	DALYs(Disability-AdjustedLifeYears)	HellenicRepublic	789.2(634.2,970.4)	28.2(22.7,34.7)	3946.7(3262.3,4712.2)	111.1(91.6,132.7)	5.2(4.6,5.8)
70	Interstitial lung disease	Deaths	Iceland	0.7(0.6,1.0)	1.4(1.2,1.8)	3.8(3.1,4.6)	3.6(2.9,4.4)	3.6(3.2,4.0)		Interstitial lung disease	DALYs(Disability-AdjustedLifeYears)	RepublicofIceland	23.5(18.9,28.8)	47.3(38.1,58.0)	106.3(87.8,127.5)	103.8(85.6,124.5)	3.1(2.8,3.5)
71	Interstitial lung disease	Deaths	Ireland	39.8(33.6,47.2)	5.2(4.4,6.2)	119.3(96.9,146.2)	8.2(6.7,10.1)	2.2(1.8,2.6)		Interstitial lung disease	DALYs(Disability-AdjustedLifeYears)	Ireland	1109.9(938.0,1309.2)	149.5(126.1,176.6)	3309.7(2751.5,3981.9)	234.0(194.5,281.3)	2.1(1.7,2.5)
72	Interstitial lung disease	Deaths	Israel	19.5(16.2,23.2)	2.2(1.8,2.6)	65.0(53.7,77.7)	2.9(2.4,3.4)	1.7(1.4,2.0)		Interstitial lung disease	DALYs(Disability-AdjustedLifeYears)	StateofIsrael	564.4(464.4,676.1)	64.9(53.3,77.9)	1856.7(1552.1,2199.0)	85.3(71.3,101.1)	1.6(1.3,1.9)
73	Interstitial lung disease	Deaths	Italy	89.2(83.5,94.6)	0.6(0.5,0.6)	903.7(833.0,973.4)	3.9(3.6,4.2)	7.5(6.2,8.9)		Interstitial lung disease	DALYs(Disability-AdjustedLifeYears)	RepublicofItaly	4369.1(3543.7,5362.5)	28.1(22.8,34.7)	25939.9(23779.9,28400.9)	115.9(106.2,127.2)	5.7(4.6,6.7)
74	Interstitial lung disease	Deaths	Luxembourg	1.7(1.4,2.0)	1.8(1.4,2.1)	6.6(5.4,8.0)	3.6(2.9,4.4)	3.1(2.6,3.6)		Interstitial lung disease	DALYs(Disability-AdjustedLifeYears)	GrandDuchyofLuxembourg	51.9(42.4,63.9)	54.5(44.5,67.1)	190.6(155.8,230.3)	103.6(84.6,125.1)	2.8(2.3,3.2)
75	Interstitial lung disease	Deaths	Malta	3.2(2.6,3.9)	4.0(3.4,4.8)	15.4(12.9,18.2)	8.6(7.2,10.2)	2.4(2.0,2.9)		Interstitial lung disease	DALYs(Disability-AdjustedLifeYears)	RepublicofMalta	93.3(77.8,110.5)	117.3(97.8,139.1)	409.3(347.4,482.6)	241.3(203.8,285.5)	2.3(1.9,2.8)
76	Interstitial lung disease	Deaths	Netherlands	47.3(39.9,55.8)	1.4(1.1,1.6)	280.8(231.9,333.1)	4.3(3.5,5.1)	3.9(3.0,4.7)		Interstitial lung disease	DALYs(Disability-AdjustedLifeYears)	KingdomoftheNetherlands	1522.7(1245.3,1841.1)	44.2(36.0,53.5)	7715.4(6424.6,9154.3)	122.2(101.7,145.4)	3.5(2.7,4.2)
77	Interstitial lung disease	Deaths	Norway	34.9(32.6,37.3)	2.9(2.7,3.1)	76.3(69.8,82.5)	4.3(3.9,4.6)	1.6(1.3,1.8)		Interstitial lung disease	DALYs(Disability-AdjustedLifeYears)	KingdomofNorway	1054.2(949.7,1169.0)	93.2(83.5,103.9)	2175.8(1978.6,2388.7)	126.6(115.0,139.3)	1.3(1.0,1.6)
78	Interstitial lung disease	Deaths	Portugal	47.6(40.0,56.3)	1.8(1.5,2.1)	186.7(152.9,223.5)	4.7(3.8,5.7)	3.7(3.1,4.3)		Interstitial lung disease	DALYs(Disability-AdjustedLifeYears)	PortugueseRepublic	1463.7(1221.9,1740.1)	55.8(46.6,66.4)	5282.1(4389.2,6259.0)	138.1(114.7,163.9)	3.4(2.9,3.9)
79	Interstitial lung disease	Deaths	Spain	426.6(363.4,497.3)	4.2(3.5,4.9)	1009.0(838.9,1200.2)	6.5(5.4,7.7)	1.6(1.3,1.9)		Interstitial lung disease	DALYs(Disability-AdjustedLifeYears)	KingdomofSpain	12509.5(10686.1,14648.2)	124.9(106.4,146.5)	28390.5(23676.5,33545.1)	185.6(154.6,219.5)	1.5(1.2,1.7)
80	Interstitial lung disease	Deaths	Sweden	88.0(76.1,100.9)	3.4(2.9,3.9)	161.0(133.7,191.3)	4.6(3.8,5.4)	1.5(1.3,1.7)		Interstitial lung disease	DALYs(Disability-AdjustedLifeYears)	KingdomofSweden	2574.1(2224.3,2986.6)	104.5(89.8,121.7)	4473.3(3748.6,5289.7)	132.8(111.1,157.3)	1.2(1.0,1.4)
81	Interstitial lung disease	Deaths	Switzerland	49.2(40.4,60.0)	2.8(2.3,3.4)	97.6(79.4,118.8)	3.3(2.7,4.0)	1.3(1.0,1.6)		Interstitial lung disease	DALYs(Disability-AdjustedLifeYears)	SwissConfederation	1450.2(1188.0,1761.3)	84.8(69.3,103.1)	2805.6(2303.0,3379.6)	97.2(79.8,117.2)	1.1(0.9,1.4)
82	Interstitial lung disease	Deaths	UnitedKingdom	787.3(757.7,817.5)	4.9(4.8,5.1)	2208.5(2102.7,2292.9)	9.8(9.4,10.2)	3.2(2.8,3.7)		Interstitial lung disease	DALYs(Disability-AdjustedLifeYears)	UnitedKingdomofGreatBritainandNorthernIreland	23413.6(21813.3,25226.8)	152.2(141.6,164.4)	60002.5(56505.6,63474.6)	276.3(260.1,292.5)	2.8(2.5,3.2)
83	Interstitial lung disease	Deaths	Argentina	348.3(287.1,417.1)	5.7(4.7,6.8)	728.4(608.9,871.4)	7.2(6.0,8.6)	1.0(0.7,1.2)		Interstitial lung disease	DALYs(Disability-AdjustedLifeYears)	ArgentineRepublic	10185.0(8480.6,12054.1)	166.2(138.4,196.7)	20763.7(17533.6,24522.1)	207.9(175.5,245.6)	0.9(0.6,1.1)
84	Interstitial lung disease	Deaths	Chile	164.8(141.6,190.5)	9.0(7.7,10.3)	731.3(634.8,834.6)	15.4(13.4,17.6)	2.0(1.7,2.3)		Interstitial lung disease	DALYs(Disability-AdjustedLifeYears)	RepublicofChile	4758.4(4103.9,5470.6)	256.9(221.7,295.2)	20737.9(18148.0,23631.8)	437.0(382.5,497.9)	2.0(1.7,2.2)
85	Interstitial lung disease	Deaths	Uruguay	22.3(18.5,26.7)	3.1(2.5,3.7)	50.1(41.2,60.1)	5.4(4.4,6.5)	2.1(1.7,2.4)		Interstitial lung disease	DALYs(Disability-AdjustedLifeYears)	EasternRepublicofUruguay	672.6(559.2,799.7)	94.2(78.1,112.1)	1422.8(1182.3,1688.4)	156.3(129.8,185.7)	1.9(1.6,2.2)
86	Interstitial lung disease	Deaths	Canada	292.0(244.2,347.5)	4.9(4.1,5.8)	872.3(734.2,1027.7)	6.5(5.5,7.6)	1.4(1.1,1.7)		Interstitial lung disease	DALYs(Disability-AdjustedLifeYears)	Canada	8817.7(7416.8,10308.9)	150.9(126.9,176.6)	25167.2(21361.7,29346.6)	192.5(163.2,224.8)	1.3(1.0,1.5)
87	Interstitial lung disease	Deaths	UnitedStatesofAmerica	3108.0(2963.2,3243.5)	5.5(5.2,5.7)	8930.7(8424.2,9362.3)	8.0(7.6,8.4)	1.2(0.8,1.6)		Interstitial lung disease	DALYs(Disability-AdjustedLifeYears)	UnitedStatesofAmerica	98579.1(90394.4,107551.4)	180.5(165.3,197.2)	259190.4(240223.4,278823.6)	240.8(223.0,259.3)	0.9(0.5,1.2)
88	Interstitial lung disease	Deaths	AntiguaandBarbuda	0.0(0.0,0.0)	0.9(0.7,1.1)	0.5(0.3,0.5)	2.2(1.8,2.7)	3.5(3.0,3.9)		Interstitial lung disease	DALYs(Disability-AdjustedLifeYears)	AntiguaandBarbuda	2.4(1.8,2.9)	26.2(20.9,32.1)	12.9(10.5,15.8)	61.8(50.2,75.0)	3.2(2.8,3.5)
89	Interstitial lung disease	Deaths	Bahamas	0.7(0.7,1.0)	2.9(2.3,3.7)	4.8(3.5,6.3)	6.1(4.5,8.0)	3.0(2.7,3.3)		Interstitial lung disease	DALYs(Disability-AdjustedLifeYears)	CommonwealthoftheBahamas	24.2(19.5,30.0)	86.9(70.2,107.1)	139.7(105.3,181.9)	172.3(130.1,224.2)	2.8(2.5,3.1)
90	Interstitial lung disease	Deaths	Barbados	0.8(0.7,1.2)	1.9(1.5,2.3)	3.7(2.7,4.9)	3.7(2.7,4.9)	3.1(2.8,3.4)		Interstitial lung disease	DALYs(Disability-AdjustedLifeYears)	Barbados	25.6(20.8,30.8)	54.0(43.9,65.1)	102.5(76.3,132.5)	104.9(78.0,135.9)	3.0(2.7,3.3)
91	Interstitial lung disease	Deaths	Belize	0.9(0.6,1.1)	5.2(3.9,6.9)	6.0(4.6,7.7)	10.8(8.4,13.8)	2.6(2.2,3.1)		Interstitial lung disease	DALYs(Disability-AdjustedLifeYears)	Belize	24.4(18.5,32.0)	147.2(111.6,193.2)	181.6(142.8,230.3)	314.2(247.8,397.1)	2.7(2.3,3.2)
92	Interstitial lung disease	Deaths	Cuba	6.4(5.3,7.9)	0.3(0.3,0.4)	28.0(21.9,34.9)	0.8(0.6,1.0)	3.3(2.8,3.7)		Interstitial lung disease	DALYs(Disability-AdjustedLifeYears)	RepublicofCuba	245.8(201.5,295.4)	13.4(11.0,16.2)	894.4(721.6,1090.1)	25.3(20.3,30.8)	2.5(2.2,2.7)
93	Interstitial lung disease	Deaths	Dominica	0.1(0.0,0.3)	1.7(0.9,2.9)	0.4(0.2,0.8)	2.6(1.4,4.6)	1.5(1.3,1.6)		Interstitial lung disease	DALYs(Disability-AdjustedLifeYears)	CommonwealthofDominica	5.3(3.1,8.6)	49.7(29.6,81.0)	12.3(7.0,20.9)	73.8(42.5,126.8)	1.4(1.3,1.6)
94	Interstitial lung disease	Deaths	DominicanRepublic	4.7(2.1,9.9)	0.7(0.3,1.5)	19.3(9.2,36.4)	1.1(0.5,2.0)	1.7(1.5,1.9)		Interstitial lung disease	DALYs(Disability-AdjustedLifeYears)	DominicanRepublic	149.8(80.8,290.9)	21.7(11.6,42.2)	618.4(338.9,1085.7)	33.7(18.4,59.0)	1.6(1.5,1.7)
95	Interstitial lung disease	Deaths	Grenada	0.1(0.1,0.3)	1.6(1.2,2.1)	0.8(0.7,1.0)	3.6(2.9,4.6)	3.1(2.8,3.4)		Interstitial lung disease	DALYs(Disability-AdjustedLifeYears)	Grenada	5.5(4.1,7.3)	47.6(36.0,61.6)	23.4(18.4,28.8)	102.4(81.0,126.5)	3.0(2.7,3.2)
96	Interstitial lung disease	Deaths	Guyana	2.5(2.0,3.3)	3.8(2.9,4.9)	5.3(3.9,7.5)	4.2(3.0,5.8)	1.7(0.8,2.5)		Interstitial lung disease	DALYs(Disability-AdjustedLifeYears)	RepublicofGuyana	72.1(56.0,91.6)	103.4(80.3,131.4)	159.8(114.6,217.5)	121.7(87.4,165.4)	1.7(0.9,2.6)
97	Interstitial lung disease	Deaths	Haiti	23.9(8.6,46.3)	3.8(1.4,7.3)	64.7(25.6,139.3)	4.8(1.9,10.3)	0.9(0.8,1.0)		Interstitial lung disease	DALYs(Disability-AdjustedLifeYears)	RepublicofHaiti	675.4(257.3,1291.2)	105.0(40.4,200.0)	1855.3(782.2,3868.6)	131.5(55.5,275.2)	0.9(0.8,1.0)
98	Interstitial lung disease	Deaths	Jamaica	2.7(2.4,3.5)	0.9(0.7,1.1)	13.7(9.6,18.8)	2.5(1.7,3.4)	3.8(3.4,4.3)		Interstitial lung disease	DALYs(Disability-AdjustedLifeYears)	Jamaica	86.5(71.9,104.5)	28.3(23.5,34.1)	395.8(286.7,532.5)	70.2(50.9,94.5)	3.4(3.0,3.8)
99	Interstitial lung disease	Deaths	SaintLucia	0.5(0.3,0.5)	2.7(2.1,3.4)	2.1(1.6,2.8)	4.7(3.4,6.1)	2.0(1.7,2.2)		Interstitial lung disease	DALYs(Disability-AdjustedLifeYears)	SaintLucia	12.6(10.0,15.6)	77.9(61.6,96.7)	61.8(46.0,80.2)	134.7(100.5,174.6)	2.0(1.8,2.2)
100	Interstitial lung disease	Deaths	SaintVincentandtheGrenadines	0.0(0.0,0.0)	0.4(0.3,0.4)	0.7(0.6,0.9)	2.5(1.9,3.1)	6.0(4.8,7.1)		Interstitial lung disease	DALYs(Disability-AdjustedLifeYears)	SaintVincentandtheGrenadines	1.8(1.4,2.1)	13.4(10.8,16.3)	19.5(15.8,24.2)	70.8(56.9,87.5)	5.4(4.4,6.4)
101	Interstitial lung disease	Deaths	Suriname	1.1(0.7,1.9)	2.5(1.4,4.0)	3.6(1.8,6.1)	3.0(1.5,5.2)	1.1(0.9,1.3)		Interstitial lung disease	DALYs(Disability-AdjustedLifeYears)	RepublicofSuriname	34.3(21.3,54.9)	70.5(43.6,112.7)	109.7(61.0,180.0)	88.5(49.2,145.5)	1.2(1.0,1.4)
102	Interstitial lung disease	Deaths	TrinidadandTobago	5.6(4.6,6.7)	3.6(2.9,4.3)	21.5(15.5,29.1)	5.6(4.0,7.7)	2.0(1.7,2.3)		Interstitial lung disease	DALYs(Disability-AdjustedLifeYears)	RepublicofTrinidadandTobago	156.4(128.0,187.9)	101.5(83.1,122.0)	603.2(442.4,804.6)	159.8(117.2,213.2)	2.0(1.7,2.2)
103	Interstitial lung disease	Deaths	Bolivia(PlurinationalStateof)	97.2(36.0,205.5)	16.7(6.2,35.5)	305.1(161.4,498.6)	17.6(9.3,28.7)	0.3(0.2,0.4)		Interstitial lung disease	DALYs(Disability-AdjustedLifeYears)	PlurinationalStateofBolivia	2641.2(1064.2,5379.0)	446.6(179.3,912.5)	8317.2(4686.5,13139.7)	474.3(266.9,750.0)	0.4(0.3,0.5)
104	Interstitial lung disease	Deaths	Ecuador	50.4(40.0,62.3)	5.4(4.3,6.7)	372.2(277.0,494.5)	12.5(9.3,16.6)	3.7(3.2,4.1)		Interstitial lung disease	DALYs(Disability-AdjustedLifeYears)	RepublicofEcuador	1409.6(1135.0,1718.3)	149.4(120.2,182.2)	10222.2(7727.3,13363.2)	341.4(258.2,446.3)	3.7(3.2,4.1)
105	Interstitial lung disease	Deaths	Peru	409.6(262.5,600.5)	19.6(12.5,28.7)	1332.6(873.3,1921.0)	22.5(14.8,32.4)	0.8(0.6,1.0)		Interstitial lung disease	DALYs(Disability-AdjustedLifeYears)	RepublicofPeru	11270.6(7459.1,16139.3)	526.3(347.9,754.6)	36564.1(24966.1,51377.4)	610.7(417.4,858.0)	0.8(0.6,1.0)
106	Interstitial lung disease	Deaths	Colombia	37.8(31.4,45.0)	1.2(1.0,1.4)	348.6(269.6,443.4)	3.4(2.6,4.4)	3.4(2.9,4.0)		Interstitial lung disease	DALYs(Disability-AdjustedLifeYears)	RepublicofColombia	1239.6(1027.4,1489.9)	37.6(31.3,45.2)	10236.5(8013.7,12757.6)	100.0(78.3,124.7)	3.1(2.7,3.6)
107	Interstitial lung disease	Deaths	CostaRica	14.2(11.6,17.2)	4.6(3.7,5.6)	72.2(58.8,87.5)	7.0(5.8,8.6)	1.6(1.3,2.0)		Interstitial lung disease	DALYs(Disability-AdjustedLifeYears)	RepublicofCostaRica	440.9(364.8,530.0)	140.6(116.3,169.0)	2175.5(1804.2,2608.3)	211.1(175.1,253.2)	1.4(1.2,1.7)
108	Interstitial lung disease	Deaths	ElSalvador	19.3(11.9,31.4)	3.6(2.2,5.9)	45.0(25.6,69.9)	4.2(2.4,6.5)	0.7(0.6,0.9)		Interstitial lung disease	DALYs(Disability-AdjustedLifeYears)	RepublicofElSalvador	565.8(369.1,909.2)	105.0(68.4,168.7)	1359.8(839.6,2026.5)	126.8(78.3,189.0)	0.9(0.7,1.0)
109	Interstitial lung disease	Deaths	Guatemala	35.1(26.6,45.9)	5.4(4.0,7.0)	145.6(114.0,182.9)	7.2(5.6,9.0)	1.0(0.5,1.6)		Interstitial lung disease	DALYs(Disability-AdjustedLifeYears)	RepublicofGuatemala	1031.2(797.0,1322.9)	152.6(117.7,196.3)	4188.9(3309.7,5204.0)	205.3(162.2,255.1)	1.0(0.5,1.5)
110	Interstitial lung disease	Deaths	Honduras	20.5(11.2,35.4)	5.5(2.9,9.4)	107.9(47.1,194.4)	9.0(3.9,16.2)	1.9(1.7,2.1)		Interstitial lung disease	DALYs(Disability-AdjustedLifeYears)	RepublicofHonduras	617.4(355.4,1020.4)	160.6(92.2,265.5)	3164.8(1499.8,5488.3)	260.0(123.2,451.2)	1.8(1.7,2.0)
111	Interstitial lung disease	Deaths	Mexico	323.0(306.1,341.4)	4.2(4.0,4.4)	1860.7(1620.6,2110.5)	7.9(6.9,8.9)	2.0(1.7,2.3)		Interstitial lung disease	DALYs(Disability-AdjustedLifeYears)	UnitedMexicanStates	10186.0(9451.3,10970.1)	129.0(119.7,138.9)	54201.0(47387.6,61568.9)	225.9(197.6,256.5)	1.8(1.5,2.0)
112	Interstitial lung disease	Deaths	Nicaragua	4.9(3.0,7.9)	1.8(1.1,2.9)	21.6(11.8,33.2)	2.4(1.3,3.7)	1.5(1.3,1.8)		Interstitial lung disease	DALYs(Disability-AdjustedLifeYears)	RepublicofNicaragua	154.4(102.7,236.9)	54.5(36.2,83.8)	683.0(410.2,1003.5)	75.1(45.0,110.3)	1.6(1.3,1.8)
113	Interstitial lung disease	Deaths	Panama	7.3(5.9,8.9)	2.7(2.2,3.3)	47.6(35.2,61.7)	6.0(4.4,7.8)	3.1(2.9,3.3)		Interstitial lung disease	DALYs(Disability-AdjustedLifeYears)	RepublicofPanama	222.9(184.0,268.5)	82.3(67.9,99.1)	1382.6(1044.5,1753.1)	173.1(130.7,219.5)	2.9(2.8,3.1)
114	Interstitial lung disease	Deaths	Venezuela(BolivarianRepublicof)	37.1(30.1,44.4)	2.1(1.8,2.6)	191.8(135.1,266.7)	3.3(2.3,4.6)	1.6(1.4,1.9)		Interstitial lung disease	DALYs(Disability-AdjustedLifeYears)	BolivarianRepublicofVenezuela	1140.1(930.5,1373.2)	64.7(52.8,77.9)	5629.6(4052.2,7636.8)	95.5(68.9,129.6)	1.5(1.2,1.7)
115	Interstitial lung disease	Deaths	Brazil	385.1(353.8,420.1)	2.3(2.1,2.5)	1832.0(1675.9,1987.7)	3.9(3.5,4.2)	1.6(1.3,1.9)		Interstitial lung disease	DALYs(Disability-AdjustedLifeYears)	FederativeRepublicofBrazil	11973.5(10901.0,13167.7)	69.9(63.7,76.9)	51242.3(47012.0,55546.3)	108.0(99.0,117.0)	1.3(1.1,1.6)
116	Interstitial lung disease	Deaths	Paraguay	7.5(4.5,12.5)	1.9(1.1,3.1)	31.8(17.7,50.4)	3.0(1.6,4.7)	1.7(1.6,1.8)		Interstitial lung disease	DALYs(Disability-AdjustedLifeYears)	RepublicofParaguay	217.4(137.0,343.7)	53.9(34.0,85.5)	908.9(527.2,1403.9)	83.3(48.3,128.8)	1.6(1.5,1.7)
117	Interstitial lung disease	Deaths	Algeria	1.9(0.0,7.2)	0.1(0.0,0.3)	27.4(1.8,108.1)	0.4(0.0,1.6)	6.0(5.3,6.8)		Interstitial lung disease	DALYs(Disability-AdjustedLifeYears)	People'sDemocraticRepublicofAlgeria	245.5(96.6,453.5)	9.9(3.9,18.4)	1464.9(464.4,3731.2)	20.8(6.6,53.2)	2.9(2.7,3.2)
118	Interstitial lung disease	Deaths	Bahrain	1.7(0.9,3.2)	5.1(2.9,9.8)	10.4(5.3,17.8)	5.8(2.9,10.0)	0.4(0.2,0.6)		Interstitial lung disease	DALYs(Disability-AdjustedLifeYears)	KingdomofBahrain	49.1(29.2,89.6)	144.0(85.8,262.6)	318.0(178.7,513.4)	161.9(90.0,265.5)	0.4(0.3,0.6)
119	Interstitial lung disease	Deaths	Egypt	93.9(53.6,151.6)	1.8(1.0,2.9)	134.3(77.8,213.7)	1.1(0.6,1.7)	-2.3(-2.8,-1.8)		Interstitial lung disease	DALYs(Disability-AdjustedLifeYears)	ArabRepublicofEgypt	2958.2(1816.1,4548.1)	54.5(33.3,83.8)	5017.9(3233.7,7349.5)	37.8(24.4,55.5)	-1.7(-2.0,-1.4)
120	Interstitial lung disease	Deaths	Iraq	24.1(12.7,40.9)	1.7(0.9,2.9)	88.3(45.7,151.6)	1.9(1.0,3.4)	0.3(0.2,0.4)		Interstitial lung disease	DALYs(Disability-AdjustedLifeYears)	IslamicRepublicofIran	386.2(240.0,559.9)	6.7(4.2,9.8)	1321.5(748.5,1900.7)	8.7(4.9,12.5)	1.1(1.0,1.2)
121	Interstitial lung disease	Deaths	Jordan	14.3(7.3,26.5)	5.9(3.0,10.8)	67.6(40.0,105.0)	4.8(2.9,7.5)	-0.6(-0.9,-0.4)		Interstitial lung disease	DALYs(Disability-AdjustedLifeYears)	RepublicofIraq	747.5(435.1,1205.9)	52.5(30.5,84.8)	2868.3(1674.3,4639.8)	60.7(35.4,98.4)	0.4(0.3,0.5)
122	Interstitial lung disease	Deaths	Kuwait	6.5(5.4,8.1)	6.5(5.3,8.0)	21.2(16.7,26.7)	4.3(3.3,5.3)	-0.2(-1.3,0.8)		Interstitial lung disease	DALYs(Disability-AdjustedLifeYears)	HashemiteKingdomofJordan	448.6(253.6,790.3)	173.0(98.0,303.9)	2203.3(1429.3,3264.3)	148.8(96.4,220.2)	-0.5(-0.7,-0.2)
123	Interstitial lung disease	Deaths	Lebanon	19.1(7.3,38.6)	4.6(1.7,9.2)	36.9(21.2,58.8)	3.7(2.1,5.9)	-0.3(-0.5,-0.2)		Interstitial lung disease	DALYs(Disability-AdjustedLifeYears)	StateofKuwait	198.7(161.4,241.4)	183.4(149.1,222.5)	693.2(549.9,853.0)	125.1(99.4,153.1)	-0.2(-1.1,0.7)
124	Interstitial lung disease	Deaths	Libya	0.4(0.0,1.4)	0.1(0.0,0.4)	7.1(0.5,29.6)	0.7(0.0,3.1)	8.5(7.7,9.4)		Interstitial lung disease	DALYs(Disability-AdjustedLifeYears)	LebaneseRepublic	553.6(234.6,1089.0)	128.3(54.2,252.1)	1053.3(646.1,1618.7)	105.2(64.6,161.5)	-0.3(-0.5,-0.2)
125	Interstitial lung disease	Deaths	Morocco	2.4(0.0,8.5)	0.1(0.0,0.3)	32.6(2.4,110.3)	0.5(0.0,1.7)	7.1(6.3,7.9)		Interstitial lung disease	DALYs(Disability-AdjustedLifeYears)	StateofLibya	41.3(14.9,77.4)	11.5(4.1,21.6)	297.5(70.9,938.2)	29.2(6.8,93.5)	3.7(3.5,4.0)
126	Interstitial lung disease	Deaths	Palestine	14.6(8.0,24.0)	9.1(5.0,14.8)	40.0(23.2,62.9)	8.5(4.9,13.4)	-0.1(-0.2,0.1)		Interstitial lung disease	DALYs(Disability-AdjustedLifeYears)	KingdomofMorocco	254.9(96.2,468.6)	9.5(3.6,17.6)	1563.1(444.6,3724.2)	23.0(6.5,55.2)	3.5(3.3,3.8)
127	Interstitial lung disease	Deaths	Oman	1.8(0.8,3.5)	1.6(0.7,3.0)	7.0(2.8,14.6)	2.1(0.9,4.3)	1.5(1.1,1.8)		Interstitial lung disease	DALYs(Disability-AdjustedLifeYears)	Palestine	430.6(252.1,677.7)	263.0(154.0,413.9)	1268.4(797.2,1889.3)	256.2(160.9,382.1)	0.0(-0.1,0.1)
128	Interstitial lung disease	Deaths	Qatar	0.5(0.3,0.8)	2.8(1.6,4.9)	3.3(1.3,6.9)	2.4(1.0,4.5)	-0.1(-0.4,0.2)		Interstitial lung disease	DALYs(Disability-AdjustedLifeYears)	SultanateofOman	59.9(33.2,104.4)	49.1(26.9,85.5)	243.4(126.4,454.4)	65.4(34.2,121.2)	1.5(1.2,1.8)
129	Interstitial lung disease	Deaths	SaudiArabia	100.1(49.2,190.2)	10.0(4.9,18.9)	392.5(212.0,639.5)	11.0(5.8,18.1)	0.6(0.4,0.7)		Interstitial lung disease	DALYs(Disability-AdjustedLifeYears)	StateofQatar	15.4(9.5,25.0)	80.2(49.4,133.6)	122.4(62.0,222.0)	68.7(34.0,124.4)	-0.1(-0.3,0.1)
130	Interstitial lung disease	Deaths	SyrianArabRepublic	15.9(7.2,31.6)	1.6(0.7,3.2)	57.5(24.0,113.3)	2.1(0.9,4.2)	0.9(0.8,1.1)		Interstitial lung disease	DALYs(Disability-AdjustedLifeYears)	KingdomofSaudiArabia	2879.9(1501.2,5274.9)	276.1(143.8,505.6)	12765.6(7670.8,19872.0)	327.1(193.0,512.3)	0.8(0.7,1.0)
131	Interstitial lung disease	Deaths	Tunisia	0.8(0.0,2.8)	0.1(0.0,0.3)	10.4(0.7,42.4)	0.4(0.0,1.7)	5.9(5.1,6.6)		Interstitial lung disease	DALYs(Disability-AdjustedLifeYears)	SyrianArabRepublic	524.0(280.4,954.5)	51.7(27.5,94.3)	1914.9(979.0,3431.6)	68.6(34.8,122.7)	1.0(0.9,1.1)
132	Interstitial lung disease	Deaths	Turkey	152.2(70.9,279.2)	2.4(1.1,4.4)	469.9(259.8,761.5)	2.6(1.4,4.2)	0.6(0.4,0.8)		Interstitial lung disease	DALYs(Disability-AdjustedLifeYears)	RepublicofTunisia	100.7(40.0,183.7)	10.0(4.0,18.3)	556.1(175.9,1409.6)	21.2(6.7,54.0)	2.9(2.7,3.1)
133	Interstitial lung disease	Deaths	UnitedArabEmirates	10.0(4.9,18.4)	15.2(7.5,27.7)	72.4(41.0,120.0)	12.3(7.1,19.9)	0.8(0.4,1.3)		Interstitial lung disease	DALYs(Disability-AdjustedLifeYears)	RepublicofTurkey	4813.8(2471.2,8359.8)	71.9(36.8,124.9)	14813.4(9097.2,22472.1)	80.9(49.7,122.8)	0.7(0.5,0.9)
134	Interstitial lung disease	Deaths	Yemen	1.1(0.0,4.7)	0.1(0.0,0.5)	13.1(0.8,45.1)	0.5(0.0,1.8)	6.9(6.2,7.6)		Interstitial lung disease	DALYs(Disability-AdjustedLifeYears)	UnitedArabEmirates	302.3(154.8,544.7)	411.5(210.3,739.9)	2224.3(1327.1,3600.9)	300.7(180.3,481.2)	0.3(-0.2,0.7)
135	Interstitial lung disease	Deaths	Afghanistan	2.4(0.0,9.8)	0.2(0.0,0.7)	10.2(0.6,41.1)	0.6(0.0,2.6)	5.0(4.4,5.7)		Interstitial lung disease	DALYs(Disability-AdjustedLifeYears)	RepublicofYemen	95.5(33.0,200.0)	9.8(3.3,20.5)	564.0(146.0,1440.5)	21.0(5.4,53.7)	3.1(2.8,3.4)
136	Interstitial lung disease	Deaths	Bangladesh	775.8(352.2,1474.2)	9.3(4.3,17.6)	1838.2(979.5,3236.6)	7.1(3.7,12.4)	-0.9(-1.0,-0.8)		Interstitial lung disease	DALYs(Disability-AdjustedLifeYears)	IslamicRepublicofAfghanistan	149.6(46.5,364.0)	10.3(3.2,25.2)	418.3(101.9,1303.9)	24.2(5.4,75.7)	3.6(3.2,4.0)
137	Interstitial lung disease	Deaths	Bhutan	3.7(1.9,6.4)	8.0(3.9,13.8)	7.9(4.1,14.2)	7.3(3.7,12.9)	-0.4(-0.5,-0.3)		Interstitial lung disease	DALYs(Disability-AdjustedLifeYears)	People'sRepublicofBangladesh	22232.5(10681.6,41148.7)	259.9(125.5,480.7)	53059.7(30789.3,89466.0)	201.8(117.0,340.4)	-0.9(-1.0,-0.8)
138	Interstitial lung disease	Deaths	India	8837.0(4461.7,14877.7)	10.2(5.2,17.1)	25339.9(15290.2,37342.0)	11.1(6.7,16.4)	0.3(0.2,0.4)		Interstitial lung disease	DALYs(Disability-AdjustedLifeYears)	KingdomofBhutan	105.1(54.5,179.1)	220.6(114.6,375.7)	229.5(126.2,391.9)	208.5(114.8,355.6)	-0.3(-0.3,-0.2)
139	Interstitial lung disease	Deaths	Nepal	231.4(100.3,450.2)	13.0(5.7,25.2)	625.8(337.7,1039.5)	13.8(7.4,22.9)	0.4(0.2,0.6)		Interstitial lung disease	DALYs(Disability-AdjustedLifeYears)	RepublicofIndia	253896.7(135813.9,417177.5)	282.4(151.2,464.0)	699872.9(442478.1,1010892.7)	303.6(191.8,438.9)	0.3(0.2,0.3)
140	Interstitial lung disease	Deaths	Pakistan	671.5(371.4,1109.2)	6.4(3.6,10.6)	1417.2(837.7,2234.9)	6.4(3.8,10.1)	-0.2(-0.3,-0.1)		Interstitial lung disease	DALYs(Disability-AdjustedLifeYears)	FederalDemocraticRepublicofNepal	6596.2(2980.6,12571.1)	358.8(163.1,683.0)	17770.0(10109.5,28804.2)	388.7(221.0,630.1)	0.4(0.3,0.6)
141	Interstitial lung disease	Deaths	Angola	23.4(7.1,51.7)	3.2(1.0,7.2)	58.1(19.0,127.3)	2.7(0.9,5.9)	-0.8(-0.8,-0.7)		Interstitial lung disease	DALYs(Disability-AdjustedLifeYears)	IslamicRepublicofPakistan	19188.4(11123.2,30731.2)	182.2(105.8,291.8)	40423.0(24838.8,62342.5)	175.2(107.5,270.0)	-0.3(-0.4,-0.2)
142	Interstitial lung disease	Deaths	CentralAfricanRepublic	8.9(2.5,20.7)	4.0(1.1,9.3)	15.6(4.9,37.1)	3.8(1.2,9.1)	-0.3(-0.3,-0.2)		Interstitial lung disease	DALYs(Disability-AdjustedLifeYears)	RepublicofAngola	687.3(232.3,1459.2)	89.9(30.5,191.8)	1744.8(681.4,3606.9)	75.7(29.2,158.2)	-0.7(-0.8,-0.7)
143	Interstitial lung disease	Deaths	Congo	8.6(2.5,20.1)	4.1(1.2,9.6)	17.0(5.9,36.2)	3.4(1.2,7.3)	-0.8(-0.8,-0.7)		Interstitial lung disease	DALYs(Disability-AdjustedLifeYears)	CentralAfricanRepublic	257.5(77.0,579.6)	111.3(33.6,251.3)	463.8(157.0,1058.4)	104.8(35.9,243.4)	-0.3(-0.3,-0.2)
144	Interstitial lung disease	Deaths	DemocraticRepublicoftheCongo	115.1(34.6,274.1)	3.7(1.1,8.8)	284.7(89.9,795.9)	4.2(1.3,11.9)	0.5(0.4,0.6)		Interstitial lung disease	DALYs(Disability-AdjustedLifeYears)	RepublicoftheCongo	244.3(75.5,541.9)	113.6(35.1,253.3)	508.8(197.1,1036.4)	96.3(37.5,197.4)	-0.7(-0.8,-0.6)
145	Interstitial lung disease	Deaths	EquatorialGuinea	1.4(0.4,3.2)	3.8(1.1,8.7)	2.5(0.7,6.4)	2.9(0.8,7.0)	-1.0(-1.1,-1.0)		Interstitial lung disease	DALYs(Disability-AdjustedLifeYears)	DemocraticRepublicoftheCongo	3284.2(1118.9,7530.3)	102.1(34.7,235.0)	8322.7(2980.1,21966.4)	115.6(41.1,311.4)	0.4(0.3,0.5)
146	Interstitial lung disease	Deaths	Gabon	4.0(1.2,8.6)	3.6(1.1,7.7)	5.7(1.8,13.2)	2.8(0.9,6.6)	-0.8(-0.9,-0.8)		Interstitial lung disease	DALYs(Disability-AdjustedLifeYears)	RepublicofEquatorialGuinea	40.3(12.4,89.4)	104.7(32.2,232.5)	77.9(27.5,181.5)	82.6(29.1,191.6)	-0.9(-1.0,-0.8)
147	Interstitial lung disease	Deaths	Burundi	13.7(3.7,30.3)	3.2(0.9,7.0)	23.6(6.9,58.4)	2.6(0.8,6.5)	-0.9(-1.0,-0.7)		Interstitial lung disease	DALYs(Disability-AdjustedLifeYears)	GaboneseRepublic	112.9(38.5,230.7)	101.0(34.5,206.5)	168.2(63.4,370.8)	80.8(30.3,178.8)	-0.8(-0.9,-0.8)
148	Interstitial lung disease	Deaths	Comoros	1.1(0.3,2.5)	2.9(0.9,6.6)	2.0(0.7,5.0)	2.2(0.8,5.5)	-1.1(-1.3,-0.8)		Interstitial lung disease	DALYs(Disability-AdjustedLifeYears)	RepublicofBurundi	383.7(116.3,818.3)	88.4(26.8,188.6)	689.5(235.5,1626.2)	73.3(24.7,173.2)	-0.8(-0.9,-0.7)
149	Interstitial lung disease	Deaths	Djibouti	0.5(0.0,1.2)	2.4(0.7,5.4)	2.4(0.7,5.8)	1.9(0.5,4.9)	-0.8(-0.9,-0.8)		Interstitial lung disease	DALYs(Disability-AdjustedLifeYears)	UnionoftheComoros	31.8(10.9,69.5)	81.7(27.8,178.9)	59.7(23.3,138.2)	63.7(24.8,148.0)	-1.0(-1.2,-0.8)
150	Interstitial lung disease	Deaths	Eritrea	6.7(1.5,15.1)	3.2(0.8,7.1)	13.2(4.2,27.4)	2.6(0.8,5.4)	-0.7(-0.8,-0.6)		Interstitial lung disease	DALYs(Disability-AdjustedLifeYears)	RepublicofDjibouti	18.0(6.1,37.7)	68.4(23.5,144.0)	72.1(26.1,169.2)	56.6(20.3,132.8)	-0.7(-0.8,-0.6)
151	Interstitial lung disease	Deaths	Ethiopia	104.3(25.3,207.4)	2.7(0.7,5.3)	150.5(43.3,349.0)	2.0(0.6,4.5)	-1.3(-1.4,-1.2)		Interstitial lung disease	DALYs(Disability-AdjustedLifeYears)	StateofEritrea	202.6(53.6,449.1)	89.2(24.1,195.9)	396.3(144.2,798.4)	73.8(26.8,148.9)	-0.7(-0.8,-0.6)
152	Interstitial lung disease	Deaths	Kenya	35.4(9.5,98.2)	2.3(0.6,6.5)	131.1(33.8,392.8)	3.0(0.8,9.0)	1.0(0.9,1.1)		Interstitial lung disease	DALYs(Disability-AdjustedLifeYears)	FederalDemocraticRepublicofEthiopia	2939.1(809.5,5695.5)	73.8(20.4,143.2)	4348.7(1491.3,9605.1)	55.2(18.8,122.4)	-1.2(-1.3,-1.1)
153	Interstitial lung disease	Deaths	Madagascar	37.2(12.2,80.5)	3.9(1.3,8.4)	81.4(28.0,189.2)	3.9(1.3,9.1)	0.0(-0.1,0.0)		Interstitial lung disease	DALYs(Disability-AdjustedLifeYears)	RepublicofKenya	1034.2(343.8,2717.1)	66.9(22.1,176.1)	3781.6(1184.2,10669.3)	84.2(26.2,238.8)	0.9(0.8,1.0)
154	Interstitial lung disease	Deaths	Malawi	16.7(4.9,35.8)	2.2(0.7,4.8)	35.5(11.2,81.2)	2.6(0.8,5.8)	0.3(0.2,0.4)		Interstitial lung disease	DALYs(Disability-AdjustedLifeYears)	RepublicofMadagascar	1033.9(369.3,2163.0)	105.5(37.6,221.5)	2375.0(914.4,5307.7)	107.5(41.1,241.1)	0.0(-0.1,0.0)
155	Interstitial lung disease	Deaths	Mauritius	10.0(8.2,11.8)	7.1(5.9,8.5)	70.0(59.7,81.4)	18.6(15.9,21.6)	3.4(2.8,4.0)		Interstitial lung disease	DALYs(Disability-AdjustedLifeYears)	RepublicofMalawi	480.4(161.3,987.5)	63.3(21.2,130.4)	1020.4(374.0,2255.5)	72.1(26.3,159.3)	0.3(0.2,0.4)
156	Interstitial lung disease	Deaths	Mozambique	20.2(5.5,47.1)	1.8(0.5,4.2)	42.3(13.1,99.7)	2.0(0.6,4.8)	0.5(0.4,0.6)		Interstitial lung disease	DALYs(Disability-AdjustedLifeYears)	RepublicofMauritius	283.4(238.2,334.2)	202.6(170.2,238.9)	1928.2(1653.7,2236.8)	512.4(439.3,594.5)	3.3(2.7,3.8)
157	Interstitial lung disease	Deaths	Rwanda	18.3(4.9,39.6)	3.3(0.9,7.2)	29.8(9.1,75.5)	2.5(0.7,6.3)	-1.4(-1.7,-1.2)		Interstitial lung disease	DALYs(Disability-AdjustedLifeYears)	RepublicofMozambique	590.0(193.4,1300.7)	50.2(16.4,111.4)	1246.9(448.4,2790.7)	57.3(20.4,128.9)	0.6(0.5,0.7)
158	Interstitial lung disease	Deaths	Seychelles	0.0(0.0,0.0)	0.4(0.1,1.4)	0.0(0.0,0.1)	0.3(0.0,1.1)	-1.1(-1.6,-0.6)		Interstitial lung disease	DALYs(Disability-AdjustedLifeYears)	RepublicofRwanda	520.8(155.7,1097.4)	92.1(27.7,193.9)	884.7(321.1,2124.3)	70.7(25.5,170.2)	-1.4(-1.6,-1.1)
159	Interstitial lung disease	Deaths	Somalia	13.0(3.2,30.6)	3.2(0.8,7.7)	31.8(9.6,72.4)	2.8(0.9,6.4)	-0.4(-0.5,-0.4)		Interstitial lung disease	DALYs(Disability-AdjustedLifeYears)	RepublicofSeychelles	1.7(0.5,4.4)	16.6(5.3,42.4)	3.6(1.2,8.2)	15.1(5.1,34.9)	-0.3(-0.4,-0.2)
160	Interstitial lung disease	Deaths	UnitedRepublicofTanzania	43.7(13.2,98.6)	2.1(0.6,4.7)	92.8(27.7,238.7)	2.0(0.6,5.1)	-0.2(-0.2,-0.1)		Interstitial lung disease	DALYs(Disability-AdjustedLifeYears)	FederalRepublicofSomalia	391.6(111.2,886.7)	89.9(25.8,205.0)	923.4(308.0,2035.7)	78.8(26.4,173.6)	-0.4(-0.5,-0.4)
161	Interstitial lung disease	Deaths	Uganda	36.0(10.4,86.2)	3.0(0.8,7.2)	71.1(20.9,196.0)	2.7(0.8,7.4)	-0.7(-0.8,-0.6)		Interstitial lung disease	DALYs(Disability-AdjustedLifeYears)	UnitedRepublicofTanzania	1263.2(445.0,2722.9)	59.0(20.7,127.4)	2795.2(1014.3,6795.5)	57.9(20.8,141.0)	-0.1(-0.2,-0.1)
162	Interstitial lung disease	Deaths	Zambia	12.8(4.1,28.1)	2.4(0.8,5.5)	34.2(11.3,79.9)	2.8(0.9,6.5)	0.3(0.3,0.4)		Interstitial lung disease	DALYs(Disability-AdjustedLifeYears)	RepublicofUganda	1015.0(337.4,2316.4)	82.5(27.4,188.9)	2107.9(733.9,5490.9)	75.8(26.2,198.5)	-0.6(-0.7,-0.5)
163	Interstitial lung disease	Deaths	Botswana	5.3(1.2,12.3)	4.9(1.0,11.2)	8.5(2.0,20.5)	3.2(0.7,7.5)	-1.3(-1.5,-1.2)		Interstitial lung disease	DALYs(Disability-AdjustedLifeYears)	RepublicofZambia	371.7(134.7,777.5)	68.9(24.9,145.1)	1021.9(383.4,2256.6)	78.6(29.4,174.7)	0.4(0.3,0.4)
164	Interstitial lung disease	Deaths	Lesotho	6.2(1.3,14.4)	3.9(0.8,9.0)	8.9(2.0,21.4)	4.1(0.9,10.0)	0.5(0.3,0.7)		Interstitial lung disease	DALYs(Disability-AdjustedLifeYears)	RepublicofBotswana	151.1(41.4,335.7)	135.6(37.1,300.7)	265.2(85.8,585.2)	94.3(30.3,207.4)	-1.2(-1.3,-1.1)
165	Interstitial lung disease	Deaths	Namibia	6.3(1.5,15.0)	4.9(1.1,11.6)	11.6(2.6,28.0)	4.5(1.0,10.8)	-0.4(-0.6,-0.3)		Interstitial lung disease	DALYs(Disability-AdjustedLifeYears)	KingdomofLesotho	175.0(47.9,389.1)	108.3(29.7,241.1)	252.6(68.3,586.5)	117.2(31.7,272.0)	0.5(0.3,0.7)
166	Interstitial lung disease	Deaths	SouthAfrica	180.1(93.7,278.2)	4.7(2.5,7.3)	440.9(292.7,669.6)	5.0(3.3,7.6)	-0.1(-0.4,0.2)		Interstitial lung disease	DALYs(Disability-AdjustedLifeYears)	RepublicofNamibia	180.7(49.8,404.9)	138.8(38.1,311.4)	343.6(100.0,785.6)	128.9(37.5,294.4)	-0.4(-0.5,-0.3)
167	Interstitial lung disease	Deaths	Eswatini	2.8(0.7,6.2)	5.1(1.2,12.0)	4.9(1.2,11.0)	4.6(1.1,10.2)	-0.2(-0.4,0.0)		Interstitial lung disease	DALYs(Disability-AdjustedLifeYears)	RepublicofSouthAfrica	5459.6(3206.2,8024.0)	141.7(82.9,208.7)	13152.8(9156.1,19346.8)	146.6(102.0,215.2)	-0.1(-0.4,0.2)
168	Interstitial lung disease	Deaths	Zimbabwe	9.0(1.6,20.3)	1.1(0.2,2.6)	17.7(3.2,43.3)	1.4(0.2,3.3)	0.8(0.6,1.0)		Interstitial lung disease	DALYs(Disability-AdjustedLifeYears)	KingdomofEswatini	77.3(21.7,174.1)	142.9(40.1,321.8)	142.1(41.5,308.8)	129.7(37.8,281.1)	-0.2(-0.4,0.0)
169	Interstitial lung disease	Deaths	Benin	18.6(5.7,37.9)	5.2(1.6,10.5)	30.9(9.5,73.8)	3.4(1.0,8.0)	-1.3(-1.6,-1.0)		Interstitial lung disease	DALYs(Disability-AdjustedLifeYears)	RepublicofZimbabwe	290.4(88.0,578.5)	36.2(10.9,72.4)	554.2(156.3,1238.1)	41.1(11.4,92.0)	0.4(0.3,0.6)
170	Interstitial lung disease	Deaths	BurkinaFaso	25.8(7.6,55.9)	3.1(0.9,6.7)	39.1(12.4,88.6)	2.3(0.8,5.2)	-1.1(-1.2,-0.9)		Interstitial lung disease	DALYs(Disability-AdjustedLifeYears)	RepublicofBenin	502.6(167.4,1004.2)	139.2(46.3,278.2)	882.5(301.5,2042.2)	92.1(31.3,214.2)	-1.2(-1.5,-1.0)
171	Interstitial lung disease	Deaths	Cameroon	49.0(16.4,99.7)	5.9(2.0,12.0)	92.9(29.5,209.4)	4.0(1.3,9.1)	-1.1(-1.4,-0.9)		Interstitial lung disease	DALYs(Disability-AdjustedLifeYears)	BurkinaFaso	717.5(233.0,1511.9)	84.6(27.4,178.6)	1107.7(397.7,2416.6)	63.4(22.6,138.7)	-1.0(-1.2,-0.8)
172	Interstitial lung disease	Deaths	CaboVerde	2.4(0.5,6.1)	6.0(1.5,15.1)	2.2(0.8,4.9)	2.6(0.9,6.2)	-2.5(-3.2,-1.8)		Interstitial lung disease	DALYs(Disability-AdjustedLifeYears)	RepublicofCameroon	1362.1(483.6,2716.5)	158.5(56.1,316.8)	2646.4(915.7,5817.7)	110.2(38.0,242.6)	-1.1(-1.3,-0.9)
173	Interstitial lung disease	Deaths	Chad	25.7(7.8,55.0)	4.8(1.5,10.3)	43.0(14.5,98.1)	4.1(1.4,9.3)	-0.4(-0.6,-0.2)		Interstitial lung disease	DALYs(Disability-AdjustedLifeYears)	RepublicofCaboVerde	64.0(17.2,157.7)	161.0(43.1,396.2)	60.9(22.8,136.8)	73.2(27.4,164.8)	-2.4(-3.1,-1.7)
174	Interstitial lung disease	Deaths	C娑斿澅ed'Ivoire	40.3(11.9,88.4)	5.5(1.6,12.1)	74.7(22.4,172.7)	3.7(1.1,8.5)	-1.2(-1.5,-0.9)		Interstitial lung disease	DALYs(Disability-AdjustedLifeYears)	RepublicofChad	685.0(224.1,1432.0)	128.8(42.2,269.1)	1208.4(440.2,2689.9)	110.7(40.1,247.2)	-0.3(-0.5,-0.2)
175	Interstitial lung disease	Deaths	Gambia	3.6(1.1,7.8)	5.5(1.6,12.1)	7.3(2.5,16.9)	4.2(1.4,9.8)	-0.8(-1.2,-0.5)		Interstitial lung disease	DALYs(Disability-AdjustedLifeYears)	RepublicofC娑斿澅ed'Ivoire	1142.3(369.7,2450.7)	148.0(47.7,319.2)	2152.9(721.3,4819.4)	100.7(33.5,227.4)	-1.2(-1.4,-0.9)
176	Interstitial lung disease	Deaths	Ghana	40.3(12.8,80.5)	3.5(1.1,6.9)	108.9(39.3,216.6)	3.5(1.3,7.0)	0.3(0.2,0.4)		Interstitial lung disease	DALYs(Disability-AdjustedLifeYears)	RepublicoftheGambia	96.8(30.8,209.6)	147.8(47.1,320.3)	204.3(73.8,458.7)	115.1(41.5,259.2)	-0.8(-1.1,-0.5)
177	Interstitial lung disease	Deaths	Guinea	30.7(10.1,63.2)	4.8(1.6,9.9)	40.2(13.5,93.0)	3.9(1.3,9.0)	-0.5(-0.7,-0.2)		Interstitial lung disease	DALYs(Disability-AdjustedLifeYears)	RepublicofGhana	1154.7(419.3,2244.5)	95.7(34.7,186.2)	3128.2(1255.9,6019.1)	97.0(38.9,186.8)	0.3(0.1,0.4)
178	Interstitial lung disease	Deaths	Guinea-Bissau	5.2(1.3,11.7)	6.9(1.9,15.6)	6.0(2.1,12.5)	4.5(1.5,9.4)	-1.1(-1.4,-0.9)		Interstitial lung disease	DALYs(Disability-AdjustedLifeYears)	RepublicofGuinea	828.8(292.9,1669.1)	129.2(45.7,260.4)	1113.8(404.9,2506.7)	105.7(38.4,238.3)	-0.4(-0.6,-0.2)
179	Interstitial lung disease	Deaths	Liberia	11.1(3.2,24.5)	5.0(1.5,10.9)	13.9(4.2,33.1)	3.8(1.1,8.9)	-0.8(-1.1,-0.5)		Interstitial lung disease	DALYs(Disability-AdjustedLifeYears)	RepublicofGuinea-Bissau	140.3(39.6,316.8)	183.4(51.9,413.5)	171.5(61.7,351.2)	122.8(44.4,251.6)	-1.1(-1.4,-0.9)
180	Interstitial lung disease	Deaths	Mali	60.6(17.1,125.5)	7.8(2.2,16.1)	111.2(33.1,271.2)	6.7(2.0,16.3)	-0.4(-0.5,-0.3)		Interstitial lung disease	DALYs(Disability-AdjustedLifeYears)	RepublicofLiberia	296.6(93.2,636.5)	133.3(41.9,285.8)	397.6(131.2,923.8)	103.2(33.9,239.6)	-0.7(-1.0,-0.4)
181	Interstitial lung disease	Deaths	Mauritania	10.6(3.4,21.2)	5.4(1.7,11.0)	13.1(4.2,29.1)	3.2(1.1,7.2)	-1.7(-2.1,-1.3)		Interstitial lung disease	DALYs(Disability-AdjustedLifeYears)	RepublicofMali	1672.8(497.8,3424.5)	209.0(62.2,427.5)	3106.8(992.5,7424.5)	180.8(57.5,433.4)	-0.4(-0.5,-0.3)
182	Interstitial lung disease	Deaths	Niger	27.6(8.1,60.5)	5.4(1.6,11.8)	56.1(17.9,130.1)	3.6(1.2,8.4)	-1.1(-1.4,-0.8)		Interstitial lung disease	DALYs(Disability-AdjustedLifeYears)	IslamicRepublicofMauritania	280.8(96.0,558.4)	145.4(49.7,288.9)	366.8(133.4,797.1)	89.4(32.4,193.8)	-1.6(-2.0,-1.2)
183	Interstitial lung disease	Deaths	Nigeria	316.0(106.4,532.1)	3.8(1.3,6.4)	496.1(163.6,976.5)	3.0(1.0,5.9)	-0.8(-0.9,-0.8)		Interstitial lung disease	DALYs(Disability-AdjustedLifeYears)	RepublicoftheNiger	767.5(242.1,1641.6)	145.1(45.5,311.7)	1577.9(547.8,3572.4)	97.8(33.9,221.7)	-1.1(-1.4,-0.8)
184	Interstitial lung disease	Deaths	SaoTomeandPrincipe	1.4(0.4,3.0)	10.8(3.3,24.1)	2.0(0.7,5.0)	10.0(3.2,24.4)	-0.4(-0.5,-0.3)		Interstitial lung disease	DALYs(Disability-AdjustedLifeYears)	FederalRepublicofNigeria	8728.4(3193.3,14432.7)	103.6(37.8,171.1)	14264.3(5321.6,27109.0)	82.6(30.5,157.5)	-0.8(-0.9,-0.7)
185	Interstitial lung disease	Deaths	Senegal	31.3(9.5,66.2)	5.2(1.6,10.9)	53.5(18.2,120.9)	3.7(1.3,8.4)	-0.8(-1.2,-0.4)		Interstitial lung disease	DALYs(Disability-AdjustedLifeYears)	DemocraticRepublicofSaoTomeandPrincipe	36.2(11.7,79.0)	288.3(94.0,632.1)	56.9(20.3,135.8)	270.8(95.5,645.7)	-0.3(-0.4,-0.2)
186	Interstitial lung disease	Deaths	SierraLeone	17.6(5.0,37.2)	4.7(1.3,9.9)	23.4(7.2,56.6)	3.5(1.1,8.4)	-0.7(-1.0,-0.4)		Interstitial lung disease	DALYs(Disability-AdjustedLifeYears)	RepublicofSenegal	853.7(279.0,1762.6)	139.0(45.4,287.2)	1502.9(557.3,3296.0)	101.8(37.6,223.8)	-0.8(-1.1,-0.4)
187	Interstitial lung disease	Deaths	Togo	11.3(3.6,24.1)	5.1(1.6,10.8)	28.8(9.3,67.5)	4.0(1.3,9.4)	-0.7(-0.9,-0.4)		Interstitial lung disease	DALYs(Disability-AdjustedLifeYears)	RepublicofSierraLeone	472.0(147.6,986.9)	125.6(39.3,262.8)	657.1(220.3,1543.7)	94.6(31.6,223.3)	-0.7(-1.0,-0.4)
188	Interstitial lung disease	Deaths	AmericanSamoa	0.0(0.0,0.0)	2.5(1.2,4.2)	0.0(0.0,0.3)	1.6(0.9,3.1)	-1.2(-1.5,-1.0)		Interstitial lung disease	DALYs(Disability-AdjustedLifeYears)	TogoleseRepublic	312.8(107.2,655.4)	135.8(46.4,285.1)	825.8(286.5,1886.4)	109.6(38.0,252.2)	-0.6(-0.8,-0.4)
189	Interstitial lung disease	Deaths	Bermuda	0.7(0.5,0.9)	6.0(4.6,7.7)	1.7(1.4,2.3)	7.2(5.6,9.2)	0.8(0.6,1.1)		Interstitial lung disease	DALYs(Disability-AdjustedLifeYears)	AmericanSamoa	3.4(1.9,5.7)	75.3(42.0,126.3)	5.1(2.9,8.8)	50.5(29.0,88.9)	-1.2(-1.4,-1.0)
190	Interstitial lung disease	Deaths	CookIslands	0.0(0.0,0.0)	2.4(1.2,4.3)	0.0(0.0,0.1)	1.6(0.6,3.7)	-1.2(-1.3,-1.1)		Interstitial lung disease	DALYs(Disability-AdjustedLifeYears)	Bermuda	19.6(15.3,25.1)	170.4(132.6,217.1)	49.5(39.3,62.4)	209.6(166.2,264.2)	0.9(0.6,1.1)
191	Interstitial lung disease	Deaths	Greenland	0.6(0.3,1.2)	11.5(5.4,19.1)	1.2(0.5,2.0)	8.1(3.1,14.0)	-0.8(-1.0,-0.6)		Interstitial lung disease	DALYs(Disability-AdjustedLifeYears)	CookIslands	1.8(1.0,3.0)	73.0(41.7,123.9)	2.6(1.4,5.3)	55.1(26.5,108.5)	-0.9(-1.0,-0.9)
192	Interstitial lung disease	Deaths	Guam	1.4(0.8,2.2)	9.5(5.7,14.3)	1.9(1.2,3.3)	4.9(3.0,7.9)	-1.9(-2.1,-1.7)		Interstitial lung disease	DALYs(Disability-AdjustedLifeYears)	Greenland	20.2(10.8,32.1)	323.8(169.4,516.1)	36.9(17.8,59.7)	245.1(115.4,398.9)	-0.6(-0.8,-0.5)
193	Interstitial lung disease	Deaths	Monaco	0.5(0.3,0.8)	4.8(2.8,7.7)	0.8(0.4,1.3)	4.9(2.9,7.8)	0.2(0.0,0.3)		Interstitial lung disease	DALYs(Disability-AdjustedLifeYears)	Guam	43.9(28.1,63.2)	282.0(180.7,409.0)	65.2(43.1,99.4)	158.8(104.9,242.1)	-1.6(-1.8,-1.5)
194	Interstitial lung disease	Deaths	Nauru	0.0(0.0,0.0)	3.8(1.4,7.9)	0.0(0.0,0.0)	3.6(1.2,8.0)	-0.2(-0.4,-0.1)		Interstitial lung disease	DALYs(Disability-AdjustedLifeYears)	PrincipalityofMonaco	14.9(9.3,23.0)	138.6(86.6,213.3)	22.0(14.2,33.6)	141.2(91.0,215.6)	0.2(0.0,0.3)
195	Interstitial lung disease	Deaths	Niue	0.0(0.0,0.0)	3.3(1.6,6.2)	0.0(0.0,0.0)	2.7(1.1,5.4)	-0.7(-0.8,-0.6)		Interstitial lung disease	DALYs(Disability-AdjustedLifeYears)	RepublicofNauru	1.0(0.5,2.1)	117.8(52.7,235.2)	1.3(0.5,2.6)	109.0(44.9,229.1)	-0.3(-0.4,-0.2)
196	Interstitial lung disease	Deaths	NorthernMarianaIslands	0.0(0.0,0.5)	5.9(3.4,9.9)	0.4(0.0,0.9)	3.6(1.5,7.3)	-1.6(-2.0,-1.2)		Interstitial lung disease	DALYs(Disability-AdjustedLifeYears)	RepublicofNiue	0.5(0.0,0.6)	101.4(56.9,177.1)	0.5(0.0,0.5)	85.5(42.6,158.4)	-0.6(-0.7,-0.6)
197	Interstitial lung disease	Deaths	Palau	0.0(0.0,0.0)	3.1(1.5,5.9)	0.0(0.0,0.2)	2.6(1.1,5.1)	-0.6(-0.6,-0.5)		Interstitial lung disease	DALYs(Disability-AdjustedLifeYears)	NorthernMarianaIslands	5.6(3.5,9.4)	177.9(109.0,283.6)	13.4(6.7,25.3)	113.5(55.8,213.2)	-1.5(-1.8,-1.1)
198	Interstitial lung disease	Deaths	PuertoRico	20.3(16.8,24.4)	3.1(2.6,3.7)	69.2(53.6,87.3)	5.7(4.5,7.3)	1.9(1.5,2.3)		Interstitial lung disease	DALYs(Disability-AdjustedLifeYears)	RepublicofPalau	1.8(1.0,3.1)	98.0(53.9,171.2)	4.1(2.1,7.6)	83.0(42.0,150.6)	-0.5(-0.6,-0.5)
199	Interstitial lung disease	Deaths	SaintKittsandNevis	0.1(0.1,0.2)	2.2(1.6,2.8)	0.4(0.4,0.7)	3.6(2.6,4.7)	2.4(1.9,2.8)		Interstitial lung disease	DALYs(Disability-AdjustedLifeYears)	PuertoRico	583.7(487.1,695.4)	89.4(74.6,106.5)	1888.9(1479.0,2350.0)	164.6(128.6,205.1)	1.9(1.5,2.4)
200	Interstitial lung disease	Deaths	SanMarino	0.0(0.0,0.1)	1.2(0.6,1.9)	0.0(0.0,0.1)	0.8(0.3,1.5)	-0.4(-0.7,-0.1)		Interstitial lung disease	DALYs(Disability-AdjustedLifeYears)	SaintKittsandNevis	4.3(3.4,5.7)	64.4(49.3,82.1)	15.3(11.6,19.7)	103.2(78.9,133.6)	2.2(1.8,2.6)
201	Interstitial lung disease	Deaths	Tokelau	0.0(0.0,0.0)	3.2(1.3,6.4)	0.0(0.0,0.0)	2.6(1.1,5.2)	-0.6(-0.7,-0.5)		Interstitial lung disease	DALYs(Disability-AdjustedLifeYears)	RepublicofSanMarino	2.3(1.4,3.4)	36.7(22.6,55.2)	3.0(1.6,5.3)	26.3(14.5,45.7)	-0.3(-0.5,0.0)
202	Interstitial lung disease	Deaths	Tuvalu	0.0(0.0,0.0)	3.7(1.6,7.4)	0.0(0.0,0.0)	2.9(1.2,6.1)	-0.7(-0.8,-0.7)		Interstitial lung disease	DALYs(Disability-AdjustedLifeYears)	Tokelau	0.3(0.0,0.5)	96.1(44.7,181.7)	0.2(0.0,0.5)	82.2(40.1,152.7)	-0.5(-0.6,-0.5)
203	Interstitial lung disease	Deaths	UnitedStatesVirginIslands	0.6(0.3,0.9)	3.8(2.1,6.2)	0.9(0.5,1.5)	2.5(1.4,4.2)	-1.3(-1.6,-1.0)		Interstitial lung disease	DALYs(Disability-AdjustedLifeYears)	Tuvalu	1.5(0.7,2.9)	110.3(52.4,209.4)	1.9(1.0,3.8)	91.3(44.2,177.5)	-0.6(-0.6,-0.5)
204	Interstitial lung disease	Deaths	SouthSudan	16.4(4.6,39.7)	3.3(0.9,8.0)	19.8(6.2,47.5)	2.8(0.9,6.8)	-0.7(-0.9,-0.5)		Interstitial lung disease	DALYs(Disability-AdjustedLifeYears)	UnitedStatesVirginIslands	17.3(10.5,27.9)	107.0(64.9,172.4)	26.9(16.2,42.5)	79.7(48.1,125.9)	-0.9(-1.1,-0.6)
205	Interstitial lung disease	Deaths	Sudan	2.3(0.0,9.3)	0.1(0.0,0.5)	19.1(1.2,68.5)	0.5(0.0,2.0)	6.0(5.3,6.7)		Interstitial lung disease	DALYs(Disability-AdjustedLifeYears)	RepublicofSouthSudan	448.8(140.2,1052.3)	90.5(28.3,212.1)	585.1(208.2,1346.6)	78.6(27.8,181.9)	-0.6(-0.8,-0.4)
	Interstitial lung disease	Deaths	Iran(IslamicRepublicof)	2.3 (0.7, 5)	0.04（0.01,0.09）	13.9 (1.9, 26.1)	0.10 (0.01, 0.18)	4.06 (3.45, 4.67)		Interstitial lung disease	DALYs(Disability-AdjustedLifeYears)	RepublicofSudan	176.4(59.5,375.8)	9.9(3.3,21.2)	852.6(227.0,2231.5)	22.9(6.0,60.7)	3.3(3.1,3.6)
				2.2 (0.8, 5)
