# Supplementary material for: Global, regional, and national burden of interstitial lung disease in middle-aged and older adults from 1990 to 2021 with projections to 2050: a systematic analysis of the 2021 Global Burden of Disease Study
Source: Front Med (Lausanne). 2025 Oct 14;12:1671638. doi: 10.3389/fmed.2025.1671638 (PMC12570942; doi:10.3389/fmed.2025.1671638)
Supplement: Supplementary file 1 [file Data_Sheet_1.zip › Additional file 1/表S3.xls]

## Sheet: Sheet1
cause_name	measure_name	location_name	Number 1990	ASR 1990	Number 2021	ASR 2021	EAPC(95% CI)			cause_name	measure_name	location_name	Number 1990	ASR 1990	Number 2021	ASR 2021	EAPC(95% CI)
Interstitial lung disease and pulmonary sarcoidosis	Prevalence	People's Republic of China	153077.8 (116185.1, 196791.3)	89.90 ( 68.40, 115.30)	426063.1 (334015.9, 534794.5)	99.00 ( 77.60, 124.20)	0.72 ( 0.49, 0.95)			Interstitial lung disease and pulmonary sarcoidosis	Incidence	People's Republic of China	9326.6 ( 5274.6, 14308.7)	5.40 ( 3.10, 8.30)	32524.1 (19672.3, 47372.8)	7.60 ( 4.60, 11.00)	1.90 ( 1.46, 2.34)
Interstitial lung disease and pulmonary sarcoidosis	Prevalence	Democratic People's Republic of Korea	2134.3 ( 1624.3, 2693.5)	64.90 ( 50.10, 81.20)	4096.7 ( 3225.1, 5041.4)	65.00 ( 51.70, 79.40)	0.09 ( 0.03, 0.15)			Interstitial lung disease and pulmonary sarcoidosis	Incidence	Democratic People's Republic of Korea	169.9 ( 102.1, 247.5)	4.90 ( 3.00, 7.10)	325.0 ( 201.7, 459.3)	4.90 ( 3.10, 7.00)	0.14 ( 0.07, 0.20)
Interstitial lung disease and pulmonary sarcoidosis	Prevalence	Taiwan (Province of China)	1713.4 ( 1308.8, 2168.0)	53.00 ( 40.60, 67.00)	8947.2 ( 7282.6, 10835.8)	109.00 ( 88.40, 132.50)	2.63 ( 2.51, 2.74)			Interstitial lung disease and pulmonary sarcoidosis	Incidence	Taiwan (Province of China)	135.6 ( 82.6, 195.3)	4.10 ( 2.50, 6.00)	736.6 ( 472.4, 1036.6)	9.10 ( 5.80, 12.80)	2.94 ( 2.74, 3.13)
Interstitial lung disease and pulmonary sarcoidosis	Prevalence	Kingdom of Cambodia	286.2 ( 210.4, 377.1)	32.00 ( 23.60, 42.00)	1124.8 ( 865.0, 1425.3)	44.10 ( 34.00, 55.60)	1.15 ( 1.09, 1.22)			Interstitial lung disease and pulmonary sarcoidosis	Incidence	Kingdom of Cambodia	26.3 ( 15.2, 39.8)	2.90 ( 1.70, 4.40)	93.1 ( 56.2, 136.9)	3.60 ( 2.20, 5.30)	0.73 ( 0.68, 0.78)
Interstitial lung disease and pulmonary sarcoidosis	Prevalence	Republic of Indonesia	9706.1 ( 7169.3, 12700.5)	49.30 ( 36.70, 64.20)	30451.8 ( 23463.4, 38772.5)	59.80 ( 46.30, 75.80)	0.64 ( 0.57, 0.70)			Interstitial lung disease and pulmonary sarcoidosis	Incidence	Republic of Indonesia	871.7 ( 504.0, 1319.4)	4.30 ( 2.50, 6.60)	2753.0 ( 1655.9, 4031.9)	5.30 ( 3.20, 7.80)	0.62 ( 0.54, 0.70)
Interstitial lung disease and pulmonary sarcoidosis	Prevalence	Lao People's Democratic Republic	166.2 ( 124.8, 217.1)	39.90 ( 30.10, 52.00)	511.3 ( 399.7, 640.0)	55.60 ( 43.80, 69.20)	1.11 ( 1.04, 1.18)			Interstitial lung disease and pulmonary sarcoidosis	Incidence	Lao People's Democratic Republic	17.4 ( 10.5, 25.1)	4.10 ( 2.50, 6.00)	45.7 ( 28.1, 65.8)	4.80 ( 3.00, 7.00)	0.50 ( 0.45, 0.55)
Interstitial lung disease and pulmonary sarcoidosis	Prevalence	Malaysia	1099.5 ( 852.1, 1389.3)	64.10 ( 50.20, 80.50)	5450.0 ( 4426.4, 6643.8)	97.10 ( 78.90, 118.20)	1.42 ( 1.40, 1.44)			Interstitial lung disease and pulmonary sarcoidosis	Incidence	Malaysia	103.3 ( 63.3, 149.2)	5.80 ( 3.60, 8.40)	445.8 ( 281.0, 626.8)	7.90 ( 5.00, 11.00)	1.03 ( 1.00, 1.05)
Interstitial lung disease and pulmonary sarcoidosis	Prevalence	Republic of Maldives	58.4 ( 47.1, 72.4)	305.10 (245.70, 376.50)	290.4 ( 240.1, 346.6)	467.40 (388.30, 555.50)	1.33 ( 1.27, 1.39)			Interstitial lung disease and pulmonary sarcoidosis	Incidence	Republic of Maldives	5.3 ( 3.1, 7.8)	26.50 (15.50, 39.30)	26.5 ( 16.7, 37.2)	39.10 (24.50, 55.60)	1.27 ( 1.25, 1.29)
Interstitial lung disease and pulmonary sarcoidosis	Prevalence	Republic of the Union of Myanmar	2532.0 ( 1921.6, 3276.5)	54.50 ( 41.50, 70.50)	9475.0 ( 7527.2, 11707.9)	96.80 ( 77.10, 119.30)	2.05 ( 1.88, 2.22)			Interstitial lung disease and pulmonary sarcoidosis	Incidence	Republic of the Union of Myanmar	265.2 ( 161.2, 388.6)	5.70 ( 3.50, 8.30)	876.2 ( 544.6, 1259.5)	8.70 ( 5.40, 12.60)	1.50 ( 1.35, 1.65)
Interstitial lung disease and pulmonary sarcoidosis	Prevalence	Republic of the Philippines	2044.3 ( 1473.7, 2701.3)	35.80 ( 26.00, 47.00)	4489.8 ( 3311.0, 5803.1)	26.70 ( 19.90, 34.40)	-1.10 (-1.15, -1.05)			Interstitial lung disease and pulmonary sarcoidosis	Incidence	Republic of the Philippines	155.1 ( 86.2, 239.3)	2.70 ( 1.50, 4.10)	316.1 ( 175.3, 485.2)	1.90 ( 1.00, 2.80)	-1.39 (-1.50, -1.28)
Interstitial lung disease and pulmonary sarcoidosis	Prevalence	Democratic Socialist Republic of Sri Lanka	1068.8 ( 822.8, 1342.1)	51.30 ( 39.70, 64.10)	4527.6 ( 3650.8, 5478.3)	83.40 ( 67.10, 101.20)	1.64 ( 1.61, 1.67)			Interstitial lung disease and pulmonary sarcoidosis	Incidence	Democratic Socialist Republic of Sri Lanka	89.8 ( 54.3, 129.7)	4.20 ( 2.50, 6.10)	344.4 ( 212.5, 491.6)	6.40 ( 4.00, 9.20)	1.45 ( 1.42, 1.48)
Interstitial lung disease and pulmonary sarcoidosis	Prevalence	Kingdom of Thailand	2758.7 ( 2074.6, 3557.5)	39.20 ( 29.80, 50.20)	8927.6 ( 6905.8, 11159.4)	42.10 ( 32.60, 52.60)	-0.01 (-0.10, 0.09)			Interstitial lung disease and pulmonary sarcoidosis	Incidence	Kingdom of Thailand	225.9 ( 135.3, 330.6)	3.10 ( 1.90, 4.50)	601.7 ( 359.1, 886.6)	2.80 ( 1.70, 4.20)	-0.61 (-0.73, -0.50)
Interstitial lung disease and pulmonary sarcoidosis	Prevalence	Democratic Republic of Timor-Leste	23.7 ( 17.7, 31.0)	42.90 ( 32.30, 55.30)	90.5 ( 71.3, 112.7)	54.60 ( 43.00, 68.10)	0.98 ( 0.87, 1.09)			Interstitial lung disease and pulmonary sarcoidosis	Incidence	Democratic Republic of Timor-Leste	2.5 ( 1.5, 3.6)	4.30 ( 2.60, 6.40)	8.2 ( 5.0, 11.8)	4.90 ( 3.10, 7.10)	0.47 ( 0.40, 0.54)
Interstitial lung disease and pulmonary sarcoidosis	Prevalence	Socialist Republic of Viet Nam	3284.8 ( 2469.8, 4275.7)	42.40 ( 31.90, 55.20)	14876.8 ( 11645.4, 18575.1)	74.50 ( 58.60, 92.70)	1.98 ( 1.92, 2.05)			Interstitial lung disease and pulmonary sarcoidosis	Incidence	Socialist Republic of Viet Nam	300.7 ( 179.0, 449.7)	3.90 ( 2.30, 5.80)	1250.5 ( 757.3, 1815.7)	6.10 ( 3.70, 8.80)	1.60 ( 1.52, 1.69)
Interstitial lung disease and pulmonary sarcoidosis	Prevalence	Republic of Fiji	41.8 ( 33.3, 51.3)	56.90 ( 45.70, 69.40)	96.6 ( 79.4, 115.4)	58.20 ( 48.00, 69.40)	0.05 ( 0.02, 0.09)			Interstitial lung disease and pulmonary sarcoidosis	Incidence	Republic of Fiji	2.3 ( 1.4, 3.4)	3.00 ( 1.80, 4.50)	4.9 ( 2.9, 7.2)	2.90 ( 1.80, 4.20)	-0.12 (-0.16, -0.07)
Interstitial lung disease and pulmonary sarcoidosis	Prevalence	Republic of Kiribati	5.4 ( 4.3, 6.5)	72.50 ( 58.80, 87.00)	11.0 ( 9.1, 13.1)	71.40 ( 59.50, 84.40)	-0.03 (-0.06, 0.00)			Interstitial lung disease and pulmonary sarcoidosis	Incidence	Republic of Kiribati	0.4 ( 0.2, 0.5)	4.70 ( 2.90, 6.80)	0.7 ( 0.4, 1.1)	4.60 ( 2.90, 6.40)	-0.04 (-0.08, 0.00)
Interstitial lung disease and pulmonary sarcoidosis	Prevalence	Republic of the Marshall Islands	3.3 ( 2.7, 4.1)	109.80 ( 89.70, 132.20)	8.5 ( 7.2, 10.1)	112.80 ( 94.50, 133.30)	0.02 (-0.03, 0.07)			Interstitial lung disease and pulmonary sarcoidosis	Incidence	Republic of the Marshall Islands	0.2 ( 0.0, 0.4)	7.60 ( 4.60, 11.00)	0.6 ( 0.4, 0.9)	7.50 ( 4.70, 10.50)	-0.11 (-0.14, -0.08)
Interstitial lung disease and pulmonary sarcoidosis	Prevalence	Federated States of Micronesia	9.2 ( 7.6, 11.1)	101.40 ( 83.20, 122.50)	18.3 ( 15.3, 21.6)	112.10 ( 93.80, 132.00)	0.34 ( 0.32, 0.37)			Interstitial lung disease and pulmonary sarcoidosis	Incidence	Federated States of Micronesia	0.6 ( 0.5, 0.8)	6.80 ( 4.20, 9.80)	1.2 ( 0.7, 1.7)	7.20 ( 4.50, 10.10)	0.16 ( 0.12, 0.20)
Interstitial lung disease and pulmonary sarcoidosis	Prevalence	Independent State of Papua New Guinea	477.2 ( 384.4, 586.8)	126.60 (102.10, 155.50)	1551.5 ( 1284.9, 1843.4)	149.10 (123.90, 176.70)	0.47 ( 0.42, 0.51)			Interstitial lung disease and pulmonary sarcoidosis	Incidence	Independent State of Papua New Guinea	39.4 ( 24.0, 56.7)	10.30 ( 6.30, 14.90)	128.6 ( 82.8, 178.4)	12.20 ( 7.90, 16.90)	0.55 ( 0.53, 0.56)
Interstitial lung disease and pulmonary sarcoidosis	Prevalence	Independent State of Samoa	19.0 ( 15.6, 23.0)	111.30 ( 91.30, 134.00)	35.5 ( 29.9, 41.2)	122.90 (103.90, 143.30)	0.35 ( 0.33, 0.37)			Interstitial lung disease and pulmonary sarcoidosis	Incidence	Independent State of Samoa	1.2 ( 0.8, 1.7)	7.10 ( 4.30, 10.20)	2.0 ( 1.2, 2.9)	7.10 ( 4.40, 10.00)	0.02 (-0.02, 0.05)
Interstitial lung disease and pulmonary sarcoidosis	Prevalence	Solomon Islands	23.8 ( 18.9, 29.2)	81.90 ( 65.60, 100.20)	58.2 ( 48.1, 69.7)	84.30 ( 69.80, 100.60)	-0.03 (-0.08, 0.02)			Interstitial lung disease and pulmonary sarcoidosis	Incidence	Solomon Islands	1.7 ( 1.1, 2.4)	5.70 ( 3.50, 8.40)	3.8 ( 2.3, 5.5)	5.50 ( 3.40, 7.80)	-0.23 (-0.27, -0.18)
Interstitial lung disease and pulmonary sarcoidosis	Prevalence	Kingdom of Tonga	9.2 ( 7.4, 11.1)	81.80 ( 65.80, 98.80)	13.5 ( 11.4, 16.0)	89.50 ( 74.60, 105.60)	0.25 ( 0.22, 0.29)			Interstitial lung disease and pulmonary sarcoidosis	Incidence	Kingdom of Tonga	0.5 ( 0.4, 0.8)	4.90 ( 3.00, 7.20)	0.8 ( 0.5, 1.2)	5.10 ( 3.10, 7.20)	0.08 ( 0.03, 0.13)
Interstitial lung disease and pulmonary sarcoidosis	Prevalence	Republic of Vanuatu	12.2 ( 9.8, 14.9)	96.50 ( 77.80, 118.40)	34.2 ( 28.4, 40.3)	95.20 ( 79.60, 112.20)	-0.11 (-0.14, -0.08)			Interstitial lung disease and pulmonary sarcoidosis	Incidence	Republic of Vanuatu	0.9 ( 0.5, 1.2)	6.70 ( 4.00, 9.70)	2.1 ( 1.4, 3.1)	6.20 ( 3.90, 8.60)	-0.28 (-0.31, -0.25)
Interstitial lung disease and pulmonary sarcoidosis	Prevalence	Republic of Armenia	695.5 ( 565.0, 845.1)	127.00 (103.60, 153.80)	983.9 ( 812.4, 1175.9)	117.60 ( 96.70, 141.00)	0.09 (-0.12, 0.31)			Interstitial lung disease and pulmonary sarcoidosis	Incidence	Republic of Armenia	62.2 ( 39.2, 87.7)	11.30 ( 7.20, 15.80)	92.9 ( 62.3, 126.9)	11.00 ( 7.30, 15.00)	0.30 ( 0.08, 0.52)
Interstitial lung disease and pulmonary sarcoidosis	Prevalence	Republic of Azerbaijan	928.8 ( 741.1, 1131.7)	92.50 ( 74.40, 112.10)	2102.7 ( 1693.9, 2568.2)	93.80 ( 75.90, 114.20)	0.25 (-0.10, 0.59)			Interstitial lung disease and pulmonary sarcoidosis	Incidence	Republic of Azerbaijan	72.1 ( 44.6, 104.0)	7.20 ( 4.50, 10.40)	155.0 ( 95.3, 227.0)	7.00 ( 4.30, 10.20)	-0.04 (-0.33, 0.26)
Interstitial lung disease and pulmonary sarcoidosis	Prevalence	Georgia	1025.4 ( 828.8, 1243.3)	82.50 ( 66.90, 99.80)	873.6 ( 733.4, 1029.3)	80.50 ( 67.40, 95.10)	0.30 ( 0.08, 0.52)			Interstitial lung disease and pulmonary sarcoidosis	Incidence	Georgia	71.9 ( 45.0, 103.5)	5.80 ( 3.60, 8.30)	71.4 ( 47.9, 97.5)	6.50 ( 4.40, 8.90)	0.96 ( 0.70, 1.21)
Interstitial lung disease and pulmonary sarcoidosis	Prevalence	Republic of Kazakhstan	1667.2 ( 1329.8, 2032.7)	66.50 ( 53.40, 80.60)	3741.2 ( 3087.1, 4415.9)	101.30 ( 83.70, 119.50)	1.80 ( 1.35, 2.25)			Interstitial lung disease and pulmonary sarcoidosis	Incidence	Republic of Kazakhstan	114.6 ( 71.6, 164.4)	4.60 ( 2.90, 6.50)	282.5 ( 186.4, 387.7)	7.60 ( 5.00, 10.40)	2.06 ( 1.56, 2.56)
Interstitial lung disease and pulmonary sarcoidosis	Prevalence	Kyrgyz Republic	313.6 ( 244.6, 391.3)	53.80 ( 42.20, 66.90)	432.9 ( 339.6, 537.6)	42.00 ( 33.10, 52.00)	-0.98 (-1.03, -0.92)			Interstitial lung disease and pulmonary sarcoidosis	Incidence	Kyrgyz Republic	19.7 ( 11.8, 28.9)	3.40 ( 2.00, 4.90)	22.4 ( 13.4, 33.4)	2.20 ( 1.30, 3.20)	-1.93 (-2.09, -1.77)
Interstitial lung disease and pulmonary sarcoidosis	Prevalence	Mongolia	160.0 ( 128.5, 196.2)	81.10 ( 65.30, 99.40)	458.9 ( 377.0, 551.2)	94.60 ( 78.20, 113.30)	0.51 ( 0.43, 0.60)			Interstitial lung disease and pulmonary sarcoidosis	Incidence	Mongolia	14.7 ( 9.3, 20.7)	7.50 ( 4.80, 10.60)	31.5 ( 19.7, 44.9)	6.60 ( 4.20, 9.40)	-0.56 (-0.64, -0.47)
Interstitial lung disease and pulmonary sarcoidosis	Prevalence	Republic of Tajikistan	1061.8 ( 860.9, 1301.3)	205.30 (166.60, 251.50)	2549.6 ( 2104.8, 3062.3)	213.90 (176.60, 257.20)	0.38 ( 0.03, 0.75)			Interstitial lung disease and pulmonary sarcoidosis	Incidence	Republic of Tajikistan	106.4 ( 66.5, 151.1)	20.80 (13.10, 29.40)	278.2 ( 185.1, 386.0)	24.10 (16.30, 33.20)	0.75 ( 0.49, 1.02)
Interstitial lung disease and pulmonary sarcoidosis	Prevalence	Turkmenistan	272.8 ( 215.6, 334.2)	72.60 ( 57.60, 88.70)	399.1 ( 315.9, 495.3)	47.20 ( 37.50, 58.30)	-1.34 (-1.58, -1.10)			Interstitial lung disease and pulmonary sarcoidosis	Incidence	Turkmenistan	20.3 ( 12.3, 29.4)	5.50 ( 3.40, 7.80)	21.1 ( 12.6, 31.5)	2.50 ( 1.50, 3.70)	-2.58 (-2.84, -2.32)
Interstitial lung disease and pulmonary sarcoidosis	Prevalence	Republic of Uzbekistan	3564.6 ( 2919.3, 4315.2)	165.70 (135.90, 200.50)	6157.9 ( 5139.0, 7325.6)	114.20 ( 95.70, 135.50)	-1.64 (-1.91, -1.38)			Interstitial lung disease and pulmonary sarcoidosis	Incidence	Republic of Uzbekistan	294.6 ( 182.6, 424.9)	13.70 ( 8.50, 19.80)	495.9 ( 320.3, 699.8)	9.60 ( 6.30, 13.40)	-1.58 (-1.84, -1.33)
Interstitial lung disease and pulmonary sarcoidosis	Prevalence	Republic of Albania	423.1 ( 337.6, 517.5)	103.20 ( 82.70, 125.80)	850.6 ( 689.5, 1025.1)	103.00 ( 83.00, 124.50)	0.15 ( 0.07, 0.23)			Interstitial lung disease and pulmonary sarcoidosis	Incidence	Republic of Albania	28.9 ( 17.6, 42.8)	7.00 ( 4.30, 10.40)	49.7 ( 30.0, 72.3)	6.00 ( 3.60, 8.80)	-0.41 (-0.61, -0.22)
Interstitial lung disease and pulmonary sarcoidosis	Prevalence	Bosnia and Herzegovina	706.2 ( 552.8, 884.7)	82.30 ( 65.00, 102.40)	891.9 ( 732.4, 1064.5)	79.20 ( 64.60, 94.90)	0.01 (-0.22, 0.25)			Interstitial lung disease and pulmonary sarcoidosis	Incidence	Bosnia and Herzegovina	43.0 ( 25.1, 64.8)	5.00 ( 2.90, 7.50)	42.3 ( 25.5, 62.3)	3.80 ( 2.30, 5.60)	-0.94 (-1.13, -0.74)
Interstitial lung disease and pulmonary sarcoidosis	Prevalence	Republic of Bulgaria	1668.3 ( 1362.6, 2001.9)	69.20 ( 56.40, 83.30)	1251.6 ( 1029.7, 1497.6)	54.20 ( 44.30, 65.20)	-0.86 (-0.89, -0.83)			Interstitial lung disease and pulmonary sarcoidosis	Incidence	Republic of Bulgaria	78.2 ( 47.3, 113.9)	3.20 ( 2.00, 4.70)	50.0 ( 30.0, 74.5)	2.20 ( 1.30, 3.30)	-1.47 (-1.58, -1.37)
Interstitial lung disease and pulmonary sarcoidosis	Prevalence	Republic of Croatia	818.6 ( 657.5, 994.2)	65.30 ( 52.50, 79.20)	1058.6 ( 897.6, 1228.3)	74.60 ( 62.90, 87.10)	0.49 (-0.02, 1.01)			Interstitial lung disease and pulmonary sarcoidosis	Incidence	Republic of Croatia	28.4 ( 16.4, 43.8)	2.20 ( 1.30, 3.40)	32.2 ( 18.6, 48.2)	2.30 ( 1.30, 3.50)	0.20 (-0.13, 0.54)
Interstitial lung disease and pulmonary sarcoidosis	Prevalence	Czech Republic	1605.8 ( 1297.3, 1951.1)	67.50 ( 54.30, 82.40)	4515.7 ( 3772.3, 5289.9)	129.50 (107.10, 152.70)	2.66 ( 2.31, 3.01)			Interstitial lung disease and pulmonary sarcoidosis	Incidence	Czech Republic	75.9 ( 45.5, 112.8)	3.20 ( 1.90, 4.80)	265.5 ( 168.5, 377.1)	7.90 ( 4.90, 11.30)	3.62 ( 3.34, 3.91)
Interstitial lung disease and pulmonary sarcoidosis	Prevalence	Hungary	2581.9 ( 2143.7, 3040.4)	97.90 ( 81.10, 115.60)	3648.7 ( 3118.4, 4209.1)	114.80 ( 97.20, 133.20)	0.77 ( 0.67, 0.87)			Interstitial lung disease and pulmonary sarcoidosis	Incidence	Hungary	142.1 ( 89.0, 202.0)	5.40 ( 3.30, 7.70)	197.2 ( 130.0, 276.0)	6.30 ( 4.10, 8.80)	0.90 ( 0.76, 1.03)
Interstitial lung disease and pulmonary sarcoidosis	Prevalence	North Macedonia	205.8 ( 162.9, 251.3)	54.40 ( 43.20, 66.40)	344.1 ( 281.7, 412.9)	52.40 ( 42.80, 63.00)	-0.04 (-0.15, 0.07)			Interstitial lung disease and pulmonary sarcoidosis	Incidence	North Macedonia	8.2 ( 4.8, 12.5)	2.20 ( 1.30, 3.30)	12.8 ( 7.6, 19.5)	2.00 ( 1.10, 3.00)	-0.32 (-0.42, -0.22)
Interstitial lung disease and pulmonary sarcoidosis	Prevalence	Montenegro	70.9 ( 55.7, 87.2)	57.80 ( 45.60, 70.90)	98.0 ( 80.1, 117.2)	52.90 ( 43.00, 63.40)	-0.11 (-0.20, -0.01)			Interstitial lung disease and pulmonary sarcoidosis	Incidence	Montenegro	2.6 ( 1.5, 4.2)	2.10 ( 1.20, 3.30)	3.5 ( 2.2, 5.4)	2.00 ( 1.10, 3.00)	-0.16 (-0.21, -0.10)
Interstitial lung disease and pulmonary sarcoidosis	Prevalence	Republic of Poland	9791.8 ( 7741.0, 12185.8)	120.50 ( 95.20, 150.20)	14215.0 ( 11767.0, 17062.0)	116.20 ( 95.70, 139.90)	0.10 ( 0.02, 0.18)			Interstitial lung disease and pulmonary sarcoidosis	Incidence	Republic of Poland	443.6 ( 245.2, 691.9)	5.40 ( 3.00, 8.50)	678.5 ( 403.6, 1013.5)	5.60 ( 3.30, 8.40)	0.50 ( 0.09, 0.92)
Interstitial lung disease and pulmonary sarcoidosis	Prevalence	Romania	10828.3 ( 8779.5, 13099.5)	198.60 (161.30, 240.00)	9307.8 ( 7752.9, 10981.8)	148.00 (122.70, 175.10)	-0.84 (-1.03, -0.66)			Interstitial lung disease and pulmonary sarcoidosis	Incidence	Romania	762.0 ( 459.4, 1120.1)	13.80 ( 8.30, 20.30)	552.5 ( 337.8, 802.1)	8.90 ( 5.40, 13.00)	-1.37 (-1.57, -1.18)
Interstitial lung disease and pulmonary sarcoidosis	Prevalence	Republic of Serbia	1497.6 ( 1208.0, 1823.6)	60.60 ( 48.80, 73.80)	1869.8 ( 1553.6, 2216.1)	67.40 ( 55.50, 80.50)	0.81 ( 0.54, 1.09)			Interstitial lung disease and pulmonary sarcoidosis	Incidence	Republic of Serbia	72.7 ( 43.3, 107.7)	2.90 ( 1.70, 4.30)	87.9 ( 54.6, 127.1)	3.20 ( 2.00, 4.70)	0.43 ( 0.35, 0.50)
Interstitial lung disease and pulmonary sarcoidosis	Prevalence	Slovak Republic	850.2 ( 683.3, 1030.1)	79.20 ( 63.50, 96.10)	1714.9 ( 1450.3, 1990.9)	101.00 ( 84.80, 117.90)	1.09 ( 0.98, 1.19)			Interstitial lung disease and pulmonary sarcoidosis	Incidence	Slovak Republic	39.3 ( 22.9, 58.8)	3.70 ( 2.10, 5.50)	80.9 ( 51.0, 116.6)	4.80 ( 3.10, 7.00)	1.23 ( 1.10, 1.37)
Interstitial lung disease and pulmonary sarcoidosis	Prevalence	Republic of Slovenia	337.3 ( 272.0, 407.1)	75.60 ( 61.10, 91.20)	828.1 ( 679.7, 994.7)	115.30 ( 93.90, 139.20)	1.95 ( 1.42, 2.49)			Interstitial lung disease and pulmonary sarcoidosis	Incidence	Republic of Slovenia	15.4 ( 9.1, 22.7)	3.50 ( 2.00, 5.10)	50.2 ( 30.8, 71.9)	6.90 ( 4.20, 10.00)	2.94 ( 2.51, 3.37)
Interstitial lung disease and pulmonary sarcoidosis	Prevalence	Republic of Belarus	4190.9 ( 3449.6, 4997.1)	167.10 (137.80, 199.00)	2009.9 ( 1684.9, 2352.3)	67.70 ( 56.50, 79.40)	-3.23 (-3.37, -3.09)			Interstitial lung disease and pulmonary sarcoidosis	Incidence	Republic of Belarus	193.5 ( 104.9, 301.9)	7.60 ( 4.10, 11.80)	60.9 ( 33.7, 95.0)	2.10 ( 1.20, 3.20)	-4.72 (-4.94, -4.50)
Interstitial lung disease and pulmonary sarcoidosis	Prevalence	Republic of Estonia	282.1 ( 235.6, 330.1)	74.00 ( 61.80, 86.60)	376.6 ( 323.1, 435.6)	93.50 ( 79.60, 108.60)	0.99 ( 0.90, 1.07)			Interstitial lung disease and pulmonary sarcoidosis	Incidence	Republic of Estonia	9.2 ( 5.1, 14.4)	2.40 ( 1.30, 3.80)	12.5 ( 7.2, 18.9)	3.20 ( 1.80, 4.90)	1.11 ( 1.03, 1.19)
Interstitial lung disease and pulmonary sarcoidosis	Prevalence	Republic of Latvia	774.7 ( 654.0, 905.8)	116.40 ( 98.30, 136.00)	447.2 ( 374.7, 523.8)	74.10 ( 61.80, 87.20)	-1.02 (-1.28, -0.75)			Interstitial lung disease and pulmonary sarcoidosis	Incidence	Republic of Latvia	29.8 ( 16.9, 45.0)	4.50 ( 2.50, 6.70)	14.4 ( 8.1, 21.7)	2.40 ( 1.30, 3.60)	-1.85 (-2.07, -1.63)
Interstitial lung disease and pulmonary sarcoidosis	Prevalence	Republic of Lithuania	488.8 ( 397.5, 589.3)	58.20 ( 47.30, 70.10)	502.4 ( 416.4, 593.2)	55.90 ( 46.10, 66.10)	-0.12 (-0.42, 0.19)			Interstitial lung disease and pulmonary sarcoidosis	Incidence	Republic of Lithuania	16.9 ( 9.5, 26.3)	2.00 ( 1.10, 3.10)	15.6 ( 8.9, 24.3)	1.80 ( 1.00, 2.80)	-0.01 (-0.15, 0.12)
Interstitial lung disease and pulmonary sarcoidosis	Prevalence	Republic of Moldova	460.9 ( 364.7, 562.9)	51.90 ( 41.10, 63.40)	517.5 ( 419.9, 618.5)	47.90 ( 38.70, 57.50)	-0.18 (-0.25, -0.11)			Interstitial lung disease and pulmonary sarcoidosis	Incidence	Republic of Moldova	13.9 ( 7.3, 22.1)	1.50 ( 0.80, 2.40)	14.3 ( 7.6, 22.4)	1.40 ( 0.70, 2.10)	-0.34 (-0.44, -0.23)
Interstitial lung disease and pulmonary sarcoidosis	Prevalence	Russian Federation	23648.5 ( 18323.4, 29773.0)	66.10 ( 51.30, 83.10)	18902.7 ( 14891.7, 23244.3)	42.90 ( 33.60, 53.10)	-1.62 (-1.69, -1.55)			Interstitial lung disease and pulmonary sarcoidosis	Incidence	Russian Federation	945.6 ( 509.9, 1510.3)	2.60 ( 1.40, 4.20)	664.0 ( 350.0, 1068.7)	1.50 ( 0.80, 2.50)	-2.25 (-2.42, -2.08)
Interstitial lung disease and pulmonary sarcoidosis	Prevalence	Ukraine	23354.7 ( 18388.8, 29190.9)	169.50 (133.50, 211.70)	6533.9 ( 5182.7, 8023.9)	47.60 ( 37.60, 58.60)	-4.75 (-4.99, -4.52)			Interstitial lung disease and pulmonary sarcoidosis	Incidence	Ukraine	1113.0 ( 609.7, 1746.7)	8.00 ( 4.40, 12.60)	270.5 ( 145.9, 426.1)	2.00 ( 1.10, 3.10)	-5.27 (-5.58, -4.97)
Interstitial lung disease and pulmonary sarcoidosis	Prevalence	Brunei Darussalam	94.1 ( 77.0, 113.2)	532.90 (438.00, 638.50)	299.4 ( 250.0, 353.9)	426.00 (358.30, 500.90)	-0.90 (-0.96, -0.84)			Interstitial lung disease and pulmonary sarcoidosis	Incidence	Brunei Darussalam	9.0 ( 6.0, 12.5)	49.50 (32.40, 68.10)	28.9 ( 19.8, 38.4)	39.40 (27.00, 52.30)	-0.98 (-1.06, -0.90)
Interstitial lung disease and pulmonary sarcoidosis	Prevalence	Japan	155749.1 (121210.7, 196216.2)	489.50 (381.10, 616.80)	256317.3 (205296.3, 317497.3)	508.50 (404.90, 633.00)	0.10 (-0.01, 0.21)			Interstitial lung disease and pulmonary sarcoidosis	Incidence	Japan	11605.6 ( 6934.3, 17220.8)	36.20 (21.60, 53.70)	22288.1 (14069.7, 31455.5)	46.70 (29.40, 66.20)	0.73 ( 0.54, 0.91)
Interstitial lung disease and pulmonary sarcoidosis	Prevalence	Republic of Korea	13419.6 ( 11155.6, 15915.6)	222.10 (185.80, 262.20)	71623.1 ( 60238.4, 84097.8)	401.00 (337.10, 471.10)	2.31 ( 2.08, 2.54)			Interstitial lung disease and pulmonary sarcoidosis	Incidence	Republic of Korea	841.0 ( 556.9, 1152.3)	13.80 ( 9.20, 18.80)	5444.0 ( 3710.2, 7320.3)	30.20 (20.60, 40.70)	3.20 ( 2.93, 3.47)
Interstitial lung disease and pulmonary sarcoidosis	Prevalence	Republic of Singapore	602.4 ( 485.0, 735.5)	141.50 (114.40, 172.10)	3415.6 ( 2835.4, 4028.5)	201.80 (167.20, 238.40)	1.43 ( 1.30, 1.57)			Interstitial lung disease and pulmonary sarcoidosis	Incidence	Republic of Singapore	34.1 ( 20.9, 49.5)	7.90 ( 4.90, 11.40)	212.6 ( 138.6, 296.3)	12.60 ( 8.20, 17.60)	1.84 ( 1.68, 2.00)
Interstitial lung disease and pulmonary sarcoidosis	Prevalence	Australia	3869.4 ( 3086.7, 4744.9)	109.00 ( 86.30, 134.20)	14659.0 ( 12022.4, 17611.5)	187.00 (152.70, 225.60)	1.77 ( 1.53, 2.01)			Interstitial lung disease and pulmonary sarcoidosis	Incidence	Australia	379.4 ( 251.2, 522.4)	10.70 ( 7.00, 14.80)	1712.1 ( 1172.5, 2286.8)	21.80 (14.80, 29.20)	2.36 ( 2.08, 2.64)
Interstitial lung disease and pulmonary sarcoidosis	Prevalence	New Zealand	1111.6 ( 843.2, 1440.6)	158.20 (119.50, 205.70)	2308.9 ( 1818.9, 2899.1)	152.50 (119.90, 191.80)	-0.17 (-0.22, -0.12)			Interstitial lung disease and pulmonary sarcoidosis	Incidence	New Zealand	98.3 ( 58.2, 147.9)	14.10 ( 8.30, 21.20)	264.2 ( 167.8, 374.8)	17.40 (11.00, 24.70)	0.67 ( 0.53, 0.81)
Interstitial lung disease and pulmonary sarcoidosis	Prevalence	Principality of Andorra	19.3 ( 15.5, 24.2)	180.10 (143.60, 223.70)	54.9 ( 44.5, 66.7)	197.60 (160.50, 239.50)	0.31 ( 0.26, 0.35)			Interstitial lung disease and pulmonary sarcoidosis	Incidence	Principality of Andorra	1.6 ( 1.1, 2.5)	16.00 (10.10, 22.90)	5.1 ( 3.3, 7.1)	18.30 (11.60, 25.50)	0.46 ( 0.42, 0.50)
Interstitial lung disease and pulmonary sarcoidosis	Prevalence	Republic of Austria	2500.1 ( 2074.0, 2959.4)	132.60 (109.50, 157.40)	3824.3 ( 3200.2, 4493.7)	132.90 (110.90, 156.50)	-0.05 (-0.41, 0.31)			Interstitial lung disease and pulmonary sarcoidosis	Incidence	Republic of Austria	121.6 ( 75.8, 175.0)	6.50 ( 4.00, 9.30)	237.9 ( 155.4, 331.7)	8.30 ( 5.40, 11.60)	0.91 ( 0.79, 1.03)
Interstitial lung disease and pulmonary sarcoidosis	Prevalence	Kingdom of Belgium	2526.0 ( 2011.5, 3100.8)	95.80 ( 75.90, 117.90)	4971.0 ( 4010.7, 6045.3)	131.30 (105.20, 160.40)	1.33 ( 1.01, 1.65)			Interstitial lung disease and pulmonary sarcoidosis	Incidence	Kingdom of Belgium	226.7 ( 144.8, 319.3)	8.60 ( 5.50, 12.20)	491.0 ( 315.9, 682.4)	13.10 ( 8.30, 18.20)	1.57 ( 1.40, 1.74)
Interstitial lung disease and pulmonary sarcoidosis	Prevalence	Republic of Cyprus	377.6 ( 301.5, 463.9)	234.50 (186.50, 288.60)	845.7 ( 697.3, 1019.1)	225.80 (185.60, 273.00)	-0.24 (-0.41, -0.08)			Interstitial lung disease and pulmonary sarcoidosis	Incidence	Republic of Cyprus	38.2 ( 24.5, 54.2)	24.30 (15.60, 34.40)	87.6 ( 57.2, 120.7)	23.60 (15.40, 32.50)	-0.15 (-0.31, 0.01)
Interstitial lung disease and pulmonary sarcoidosis	Prevalence	Kingdom of Denmark	2008.1 ( 1683.7, 2384.0)	155.00 (129.20, 185.00)	3440.7 ( 2906.5, 4026.3)	180.00 (151.20, 211.60)	0.45 ( 0.21, 0.69)			Interstitial lung disease and pulmonary sarcoidosis	Incidence	Kingdom of Denmark	142.7 ( 95.2, 196.3)	11.20 ( 7.40, 15.40)	274.3 ( 183.8, 369.0)	14.40 ( 9.60, 19.50)	0.76 ( 0.68, 0.85)
Interstitial lung disease and pulmonary sarcoidosis	Prevalence	Republic of Finland	1824.5 ( 1478.0, 2210.8)	149.00 (120.00, 181.50)	3745.2 ( 3102.8, 4455.8)	185.30 (151.80, 222.20)	0.72 ( 0.37, 1.06)			Interstitial lung disease and pulmonary sarcoidosis	Incidence	Republic of Finland	142.2 ( 91.1, 199.4)	11.70 ( 7.50, 16.50)	360.4 ( 245.0, 489.2)	17.70 (11.90, 24.20)	1.58 ( 1.26, 1.89)
Interstitial lung disease and pulmonary sarcoidosis	Prevalence	French Republic	15636.6 ( 12634.8, 18918.4)	117.20 ( 94.40, 142.10)	31338.6 ( 25923.7, 37214.9)	143.30 (117.40, 171.40)	0.74 ( 0.63, 0.85)			Interstitial lung disease and pulmonary sarcoidosis	Incidence	French Republic	1212.6 ( 782.0, 1693.7)	9.10 ( 5.80, 12.70)	2763.7 ( 1858.4, 3744.5)	12.60 ( 8.40, 17.20)	1.14 ( 1.00, 1.28)
Interstitial lung disease and pulmonary sarcoidosis	Prevalence	Federal Republic of Germany	28022.0 ( 23044.5, 33396.5)	131.20 (108.00, 156.20)	44876.5 ( 37223.7, 53068.2)	150.30 (124.00, 178.30)	0.74 ( 0.56, 0.94)			Interstitial lung disease and pulmonary sarcoidosis	Incidence	Federal Republic of Germany	2149.1 ( 1413.7, 2949.8)	10.00 ( 6.60, 13.80)	3929.8 ( 2640.2, 5307.2)	13.20 ( 8.80, 17.90)	1.12 ( 1.02, 1.23)
Interstitial lung disease and pulmonary sarcoidosis	Prevalence	Hellenic Republic	1840.4 ( 1425.9, 2308.1)	66.10 ( 51.10, 83.20)	3738.8 ( 3006.9, 4556.5)	108.00 ( 86.30, 132.30)	2.11 ( 1.90, 2.32)			Interstitial lung disease and pulmonary sarcoidosis	Incidence	Hellenic Republic	132.5 ( 80.4, 192.9)	4.80 ( 2.90, 7.00)	346.3 ( 220.5, 489.2)	10.10 ( 6.40, 14.30)	3.12 ( 2.89, 3.35)
Interstitial lung disease and pulmonary sarcoidosis	Prevalence	Republic of Iceland	51.3 ( 41.0, 62.7)	105.30 ( 83.60, 129.20)	139.3 ( 115.2, 165.9)	138.70 (114.00, 166.10)	1.18 ( 0.96, 1.41)			Interstitial lung disease and pulmonary sarcoidosis	Incidence	Republic of Iceland	4.1 ( 2.7, 5.7)	8.40 ( 5.40, 11.90)	12.3 ( 8.2, 16.8)	12.30 ( 8.20, 16.80)	1.42 ( 1.26, 1.58)
Interstitial lung disease and pulmonary sarcoidosis	Prevalence	Ireland	1266.6 ( 1051.9, 1504.9)	174.20 (143.60, 208.20)	4310.0 ( 3587.8, 5148.0)	310.30 (257.70, 371.10)	2.04 ( 1.91, 2.16)			Interstitial lung disease and pulmonary sarcoidosis	Incidence	Ireland	113.8 ( 76.9, 153.3)	16.00 (10.80, 21.70)	438.7 ( 294.1, 598.7)	31.80 (21.30, 43.50)	2.62 ( 2.50, 2.74)
Interstitial lung disease and pulmonary sarcoidosis	Prevalence	State of Israel	868.5 ( 692.4, 1073.1)	102.20 ( 80.90, 126.90)	2530.5 ( 2068.9, 3037.3)	119.40 ( 96.70, 144.20)	0.65 ( 0.60, 0.70)			Interstitial lung disease and pulmonary sarcoidosis	Incidence	State of Israel	71.1 ( 42.7, 102.6)	8.50 ( 5.00, 12.20)	210.0 ( 133.6, 294.1)	10.00 ( 6.30, 14.10)	0.78 ( 0.70, 0.87)
Interstitial lung disease and pulmonary sarcoidosis	Prevalence	Republic of Italy	21025.5 ( 16340.4, 26503.3)	137.00 (106.10, 173.10)	39940.5 ( 31744.2, 49561.6)	185.00 (146.60, 230.10)	1.27 ( 0.73, 1.81)			Interstitial lung disease and pulmonary sarcoidosis	Incidence	Republic of Italy	1036.2 ( 580.8, 1601.7)	6.80 ( 3.80, 10.50)	2990.6 ( 1819.3, 4359.3)	13.90 ( 8.50, 20.40)	2.99 ( 2.21, 3.77)
Interstitial lung disease and pulmonary sarcoidosis	Prevalence	Grand Duchy of Luxembourg	96.1 ( 77.3, 117.0)	101.60 ( 81.30, 123.70)	246.8 ( 202.9, 297.2)	134.30 (110.30, 161.80)	0.97 ( 0.68, 1.27)			Interstitial lung disease and pulmonary sarcoidosis	Incidence	Grand Duchy of Luxembourg	7.3 ( 4.8, 10.2)	7.80 ( 5.10, 10.90)	20.6 ( 13.5, 28.3)	11.20 ( 7.30, 15.40)	1.34 ( 1.10, 1.58)
Interstitial lung disease and pulmonary sarcoidosis	Prevalence	Republic of Malta	138.4 ( 113.4, 166.3)	175.70 (143.70, 211.60)	436.3 ( 368.4, 511.5)	267.90 (224.60, 316.40)	1.37 ( 1.20, 1.55)			Interstitial lung disease and pulmonary sarcoidosis	Incidence	Republic of Malta	12.8 ( 8.5, 17.4)	16.40 (10.80, 22.20)	40.9 ( 27.8, 54.4)	25.70 (17.30, 34.30)	1.51 ( 1.27, 1.75)
Interstitial lung disease and pulmonary sarcoidosis	Prevalence	Kingdom of the Netherlands	3212.3 ( 2569.4, 3951.8)	94.80 ( 75.40, 117.20)	9848.0 ( 8083.0, 11842.4)	161.70 (131.90, 195.40)	1.83 ( 1.56, 2.09)			Interstitial lung disease and pulmonary sarcoidosis	Incidence	Kingdom of the Netherlands	215.0 ( 134.9, 305.2)	6.40 ( 4.00, 9.10)	887.2 ( 575.1, 1226.9)	14.60 ( 9.40, 20.30)	2.90 ( 2.56, 3.25)
Interstitial lung disease and pulmonary sarcoidosis	Prevalence	Kingdom of Norway	2138.9 ( 1661.1, 2713.7)	198.90 (153.20, 253.80)	3273.7 ( 2564.4, 4108.7)	196.20 (153.30, 246.90)	0.27 (-0.06, 0.61)			Interstitial lung disease and pulmonary sarcoidosis	Incidence	Kingdom of Norway	143.4 ( 83.8, 216.1)	14.00 ( 8.10, 21.00)	276.0 ( 167.1, 403.8)	16.60 (10.00, 24.40)	0.53 ( 0.43, 0.63)
Interstitial lung disease and pulmonary sarcoidosis	Prevalence	Portuguese Republic	2524.7 ( 1998.6, 3126.1)	97.40 ( 76.80, 121.00)	6565.9 ( 5494.9, 7733.7)	175.50 (146.10, 207.80)	1.93 ( 1.66, 2.20)			Interstitial lung disease and pulmonary sarcoidosis	Incidence	Portuguese Republic	208.3 ( 130.9, 298.1)	8.00 ( 5.10, 11.60)	572.0 ( 382.0, 778.2)	15.40 (10.20, 21.00)	2.17 ( 1.89, 2.46)
Interstitial lung disease and pulmonary sarcoidosis	Prevalence	Kingdom of Spain	18159.2 ( 15061.5, 21477.8)	182.80 (150.70, 217.30)	35291.4 ( 29222.6, 41725.2)	233.30 (192.80, 276.50)	0.82 ( 0.63, 1.00)			Interstitial lung disease and pulmonary sarcoidosis	Incidence	Kingdom of Spain	1651.2 ( 1098.3, 2236.0)	16.80 (11.10, 22.80)	3613.2 ( 2396.5, 4932.4)	23.90 (15.80, 32.70)	1.23 ( 1.02, 1.45)
Interstitial lung disease and pulmonary sarcoidosis	Prevalence	Kingdom of Sweden	4454.4 ( 3453.4, 5662.2)	190.00 (146.40, 242.60)	6152.0 ( 4810.1, 7726.2)	189.20 (147.20, 238.60)	-0.05 (-0.17, 0.07)			Interstitial lung disease and pulmonary sarcoidosis	Incidence	Kingdom of Sweden	310.8 ( 182.8, 466.1)	13.90 ( 8.20, 20.80)	577.4 ( 350.3, 837.7)	17.80 (10.80, 25.90)	0.90 ( 0.79, 1.01)
Interstitial lung disease and pulmonary sarcoidosis	Prevalence	Swiss Confederation	2311.4 ( 1900.2, 2765.1)	137.80 (112.70, 165.60)	4035.8 ( 3322.6, 4820.5)	142.00 (116.50, 170.10)	0.13 (-0.15, 0.42)			Interstitial lung disease and pulmonary sarcoidosis	Incidence	Swiss Confederation	179.0 ( 116.6, 245.7)	10.80 ( 7.00, 14.80)	356.7 ( 237.7, 482.9)	12.50 ( 8.30, 17.00)	0.64 ( 0.37, 0.91)
Interstitial lung disease and pulmonary sarcoidosis	Prevalence	United Kingdom of Great Britain and Northern Ireland	38328.9 ( 30380.0, 47578.3)	257.00 (202.60, 319.90)	62809.0 ( 50281.7, 77615.4)	296.30 (236.70, 366.60)	0.70 ( 0.63, 0.77)			Interstitial lung disease and pulmonary sarcoidosis	Incidence	United Kingdom of Great Britain and Northern Ireland	2725.9 ( 1667.9, 4016.6)	18.50 (11.30, 27.30)	6088.4 ( 3867.8, 8632.4)	28.70 (18.20, 40.80)	1.53 ( 1.42, 1.65)
Interstitial lung disease and pulmonary sarcoidosis	Prevalence	Argentine Republic	11240.0 ( 9267.5, 13473.0)	184.10 (151.60, 220.90)	25360.0 ( 21481.8, 29590.6)	256.50 (217.00, 299.60)	1.02 ( 0.85, 1.18)			Interstitial lung disease and pulmonary sarcoidosis	Incidence	Argentine Republic	991.1 ( 649.8, 1370.0)	16.30 (10.60, 22.50)	2382.0 ( 1633.5, 3153.3)	24.20 (16.60, 32.10)	1.23 ( 1.03, 1.42)
Interstitial lung disease and pulmonary sarcoidosis	Prevalence	Republic of Chile	5240.1 ( 4411.9, 6132.9)	281.50 (237.10, 329.20)	24140.8 ( 20403.1, 28285.2)	508.80 (429.80, 596.60)	2.06 ( 2.00, 2.12)			Interstitial lung disease and pulmonary sarcoidosis	Incidence	Republic of Chile	517.0 ( 356.0, 685.9)	27.70 (19.10, 36.70)	2488.0 ( 1722.4, 3337.8)	52.40 (36.30, 70.40)	2.22 ( 2.05, 2.39)
Interstitial lung disease and pulmonary sarcoidosis	Prevalence	Eastern Republic of Uruguay	933.0 ( 747.4, 1146.8)	131.90 (105.20, 162.50)	1721.2 ( 1446.9, 2019.6)	192.20 (161.00, 226.10)	1.28 ( 1.18, 1.39)			Interstitial lung disease and pulmonary sarcoidosis	Incidence	Eastern Republic of Uruguay	76.2 ( 48.7, 107.9)	10.80 ( 6.80, 15.30)	146.9 ( 99.6, 198.4)	16.40 (11.10, 22.20)	1.45 ( 1.32, 1.57)
Interstitial lung disease and pulmonary sarcoidosis	Prevalence	Canada	13931.4 ( 11704.0, 16374.9)	242.40 (202.70, 285.90)	41882.5 ( 35022.1, 49396.1)	330.70 (275.80, 391.10)	1.12 ( 0.95, 1.29)			Interstitial lung disease and pulmonary sarcoidosis	Incidence	Canada	1000.4 ( 672.6, 1357.0)	17.30 (11.50, 23.50)	3850.7 ( 2548.1, 5234.3)	29.90 (19.70, 40.80)	1.94 ( 1.75, 2.13)
Interstitial lung disease and pulmonary sarcoidosis	Prevalence	United States of America	197400.8 (154553.0, 246726.8)	367.30 (286.60, 459.70)	397321.2 (318447.8, 490238.0)	377.20 (301.70, 465.70)	-0.12 (-0.24, -0.01)			Interstitial lung disease and pulmonary sarcoidosis	Incidence	United States of America	13364.7 ( 7876.1, 20290.0)	24.90 (14.60, 37.80)	33969.9 (20919.2, 49426.8)	32.00 (19.60, 46.60)	0.57 ( 0.37, 0.76)
Interstitial lung disease and pulmonary sarcoidosis	Prevalence	Antigua and Barbuda	3.5 ( 2.7, 4.4)	40.80 ( 31.20, 51.70)	12.9 ( 10.3, 15.7)	59.90 ( 47.90, 73.10)	1.41 ( 1.33, 1.50)			Interstitial lung disease and pulmonary sarcoidosis	Incidence	Antigua and Barbuda	0.3 ( 0.0, 0.5)	2.80 ( 1.70, 4.20)	1.0 ( 0.5, 1.4)	4.80 ( 3.00, 6.80)	2.02 ( 1.93, 2.12)
Interstitial lung disease and pulmonary sarcoidosis	Prevalence	Commonwealth of the Bahamas	23.1 ( 18.5, 28.1)	82.40 ( 66.20, 99.80)	85.8 ( 71.3, 102.3)	104.20 ( 86.90, 123.90)	1.03 ( 0.91, 1.14)			Interstitial lung disease and pulmonary sarcoidosis	Incidence	Commonwealth of the Bahamas	1.9 ( 1.2, 2.7)	6.90 ( 4.30, 9.60)	7.2 ( 4.7, 10.0)	8.90 ( 5.90, 12.10)	1.11 ( 1.00, 1.21)
Interstitial lung disease and pulmonary sarcoidosis	Prevalence	Barbados	26.3 ( 20.8, 32.5)	58.50 ( 45.60, 72.60)	78.6 ( 64.9, 94.0)	81.40 ( 67.00, 97.70)	1.27 ( 1.13, 1.41)			Interstitial lung disease and pulmonary sarcoidosis	Incidence	Barbados	2.1 ( 1.4, 3.0)	4.70 ( 2.90, 6.80)	6.8 ( 4.7, 9.4)	7.20 ( 4.70, 9.80)	1.61 ( 1.50, 1.73)
Interstitial lung disease and pulmonary sarcoidosis	Prevalence	Belize	18.9 ( 15.1, 23.2)	114.00 ( 90.80, 139.90)	127.7 ( 107.5, 150.1)	219.20 (184.60, 257.50)	2.12 ( 1.93, 2.32)			Interstitial lung disease and pulmonary sarcoidosis	Incidence	Belize	2.0 ( 1.2, 2.6)	11.70 ( 7.30, 16.50)	11.4 ( 7.4, 15.9)	19.90 (12.90, 27.30)	1.66 ( 1.49, 1.84)
Interstitial lung disease and pulmonary sarcoidosis	Prevalence	Republic of Cuba	634.0 ( 477.8, 818.2)	34.80 ( 26.20, 45.00)	1365.5 ( 1076.9, 1678.6)	38.00 ( 30.10, 46.70)	0.36 ( 0.27, 0.45)			Interstitial lung disease and pulmonary sarcoidosis	Incidence	Republic of Cuba	35.8 ( 20.2, 55.3)	2.00 ( 1.10, 3.00)	77.6 ( 46.2, 115.8)	2.20 ( 1.30, 3.20)	0.38 ( 0.26, 0.50)
Interstitial lung disease and pulmonary sarcoidosis	Prevalence	Commonwealth of Dominica	5.2 ( 3.9, 6.3)	49.10 ( 37.80, 61.60)	11.0 ( 8.9, 13.3)	66.00 ( 53.50, 80.10)	1.06 ( 0.97, 1.16)			Interstitial lung disease and pulmonary sarcoidosis	Incidence	Commonwealth of Dominica	0.5 ( 0.3, 0.6)	4.10 ( 2.60, 5.90)	1.0 ( 0.7, 1.4)	6.20 ( 4.00, 8.70)	1.56 ( 1.47, 1.65)
Interstitial lung disease and pulmonary sarcoidosis	Prevalence	Dominican Republic	228.9 ( 171.2, 294.3)	32.40 ( 24.40, 41.60)	864.1 ( 688.4, 1064.9)	46.70 ( 37.20, 57.50)	1.36 ( 1.29, 1.42)			Interstitial lung disease and pulmonary sarcoidosis	Incidence	Dominican Republic	15.9 ( 9.2, 23.7)	2.20 ( 1.30, 3.40)	58.5 ( 35.3, 85.1)	3.20 ( 1.90, 4.60)	1.43 ( 1.33, 1.53)
Interstitial lung disease and pulmonary sarcoidosis	Prevalence	Grenada	5.6 ( 4.5, 7.1)	49.20 ( 38.20, 61.30)	17.3 ( 14.2, 21.4)	75.50 ( 61.50, 91.40)	1.45 ( 1.35, 1.56)			Interstitial lung disease and pulmonary sarcoidosis	Incidence	Grenada	0.5 ( 0.4, 0.8)	4.20 ( 2.60, 6.10)	1.5 ( 1.0, 2.2)	6.70 ( 4.40, 9.30)	1.60 ( 1.46, 1.74)
Interstitial lung disease and pulmonary sarcoidosis	Prevalence	Republic of Guyana	36.0 ( 28.2, 45.1)	50.70 ( 39.70, 63.00)	95.7 ( 78.8, 115.4)	72.40 ( 59.60, 86.90)	1.23 ( 1.17, 1.28)			Interstitial lung disease and pulmonary sarcoidosis	Incidence	Republic of Guyana	3.5 ( 2.1, 5.0)	5.00 ( 3.20, 7.00)	7.9 ( 5.0, 11.1)	6.00 ( 3.90, 8.40)	0.76 ( 0.68, 0.85)
Interstitial lung disease and pulmonary sarcoidosis	Prevalence	Republic of Haiti	315.8 ( 243.5, 402.9)	48.20 ( 37.30, 61.50)	856.5 ( 684.3, 1058.5)	59.20 ( 47.30, 73.10)	0.81 ( 0.75, 0.88)			Interstitial lung disease and pulmonary sarcoidosis	Incidence	Republic of Haiti	33.2 ( 20.5, 48.2)	5.10 ( 3.20, 7.40)	92.4 ( 58.1, 130.1)	6.50 ( 4.10, 9.10)	0.91 ( 0.84, 0.97)
Interstitial lung disease and pulmonary sarcoidosis	Prevalence	Jamaica	119.2 ( 92.7, 148.6)	39.80 ( 30.90, 49.80)	308.0 ( 249.7, 373.4)	54.30 ( 44.10, 65.70)	1.07 ( 0.94, 1.21)			Interstitial lung disease and pulmonary sarcoidosis	Incidence	Jamaica	7.5 ( 4.5, 11.1)	2.60 ( 1.50, 3.80)	22.0 ( 14.0, 31.4)	3.90 ( 2.50, 5.50)	1.44 ( 1.26, 1.62)
Interstitial lung disease and pulmonary sarcoidosis	Prevalence	Saint Lucia	10.2 ( 8.1, 12.5)	64.10 ( 50.70, 78.70)	47.9 ( 40.2, 56.6)	103.80 ( 87.20, 122.60)	1.67 ( 1.58, 1.75)			Interstitial lung disease and pulmonary sarcoidosis	Incidence	Saint Lucia	0.9 ( 0.6, 1.3)	5.80 ( 3.60, 8.20)	3.9 ( 2.5, 5.4)	8.60 ( 5.60, 11.70)	1.32 ( 1.24, 1.39)
Interstitial lung disease and pulmonary sarcoidosis	Prevalence	Saint Vincent and the Grenadines	4.7 ( 3.7, 6.0)	37.50 ( 28.60, 48.00)	15.5 ( 12.7, 18.9)	55.90 ( 45.40, 67.90)	1.46 ( 1.36, 1.56)			Interstitial lung disease and pulmonary sarcoidosis	Incidence	Saint Vincent and the Grenadines	0.5 ( 0.1, 0.5)	2.80 ( 1.70, 4.20)	1.3 ( 0.8, 1.8)	4.70 ( 3.00, 6.50)	1.85 ( 1.76, 1.93)
Interstitial lung disease and pulmonary sarcoidosis	Prevalence	Republic of Suriname	27.6 ( 21.5, 34.8)	55.60 ( 43.40, 69.60)	93.1 ( 76.0, 112.3)	74.70 ( 61.00, 89.90)	1.23 ( 1.14, 1.33)			Interstitial lung disease and pulmonary sarcoidosis	Incidence	Republic of Suriname	2.6 ( 1.6, 3.7)	5.30 ( 3.30, 7.60)	8.4 ( 5.4, 11.8)	6.80 ( 4.40, 9.50)	1.02 ( 0.94, 1.09)
Interstitial lung disease and pulmonary sarcoidosis	Prevalence	Republic of Trinidad and Tobago	125.5 ( 102.0, 152.0)	81.70 ( 66.40, 99.00)	398.2 ( 331.6, 474.1)	105.50 ( 87.70, 126.00)	1.41 ( 1.19, 1.64)			Interstitial lung disease and pulmonary sarcoidosis	Incidence	Republic of Trinidad and Tobago	11.1 ( 7.2, 15.8)	7.40 ( 4.70, 10.30)	32.8 ( 21.1, 45.3)	8.80 ( 5.60, 12.10)	1.09 ( 0.86, 1.31)
Interstitial lung disease and pulmonary sarcoidosis	Prevalence	Plurinational State of Bolivia	1346.9 ( 1083.4, 1661.2)	225.30 (181.20, 277.80)	5974.2 ( 4927.6, 7177.8)	339.40 (279.90, 407.70)	1.51 ( 1.46, 1.56)			Interstitial lung disease and pulmonary sarcoidosis	Incidence	Plurinational State of Bolivia	193.2 ( 130.7, 263.4)	32.50 (22.00, 44.30)	860.8 ( 603.3, 1143.3)	49.00 (34.40, 65.10)	1.52 ( 1.47, 1.58)
Interstitial lung disease and pulmonary sarcoidosis	Prevalence	Republic of Ecuador	1186.3 ( 958.7, 1452.9)	123.90 (100.20, 151.60)	6744.3 ( 5669.2, 7888.8)	225.00 (189.10, 263.10)	2.71 ( 2.45, 2.96)			Interstitial lung disease and pulmonary sarcoidosis	Incidence	Republic of Ecuador	148.0 ( 98.7, 203.0)	15.60 (10.40, 21.30)	854.7 ( 611.4, 1112.7)	28.60 (20.40, 37.20)	2.72 ( 2.47, 2.96)
Interstitial lung disease and pulmonary sarcoidosis	Prevalence	Republic of Peru	6304.3 ( 5225.5, 7522.1)	291.10 (241.20, 347.30)	28190.9 ( 23588.7, 33183.2)	468.80 (392.30, 551.60)	2.01 ( 1.86, 2.16)			Interstitial lung disease and pulmonary sarcoidosis	Incidence	Republic of Peru	842.2 ( 582.8, 1113.8)	39.00 (27.10, 51.60)	3799.5 ( 2698.4, 4948.8)	63.30 (45.00, 82.30)	2.00 ( 1.86, 2.14)
Interstitial lung disease and pulmonary sarcoidosis	Prevalence	Republic of Colombia	2102.2 ( 1627.7, 2648.6)	62.80 ( 48.90, 78.80)	10110.4 ( 8312.7, 12087.6)	98.50 ( 81.10, 117.70)	1.59 ( 1.49, 1.69)			Interstitial lung disease and pulmonary sarcoidosis	Incidence	Republic of Colombia	151.9 ( 93.5, 220.6)	4.50 ( 2.80, 6.50)	809.9 ( 530.1, 1117.1)	7.90 ( 5.20, 10.90)	1.97 ( 1.86, 2.08)
Interstitial lung disease and pulmonary sarcoidosis	Prevalence	Republic of Costa Rica	567.3 ( 467.9, 675.1)	181.40 (149.80, 215.50)	2455.3 ( 2067.4, 2875.7)	238.80 (201.10, 279.70)	0.85 ( 0.75, 0.95)			Interstitial lung disease and pulmonary sarcoidosis	Incidence	Republic of Costa Rica	50.7 ( 33.9, 69.2)	16.10 (10.80, 22.00)	238.7 ( 163.4, 320.1)	23.10 (15.90, 31.10)	1.15 ( 0.99, 1.30)
Interstitial lung disease and pulmonary sarcoidosis	Prevalence	Republic of El Salvador	478.5 ( 382.8, 590.5)	88.60 ( 71.00, 109.30)	1573.9 ( 1300.0, 1879.7)	146.80 (121.30, 175.30)	2.03 ( 1.91, 2.15)			Interstitial lung disease and pulmonary sarcoidosis	Incidence	Republic of El Salvador	44.1 ( 28.7, 61.2)	8.10 ( 5.30, 11.30)	156.5 ( 104.1, 214.2)	14.60 ( 9.70, 20.00)	2.40 ( 2.23, 2.58)
Interstitial lung disease and pulmonary sarcoidosis	Prevalence	Republic of Guatemala	752.3 ( 619.3, 898.2)	110.60 ( 91.30, 131.70)	2766.2 ( 2322.3, 3241.1)	135.70 (114.00, 158.90)	0.87 ( 0.72, 1.01)			Interstitial lung disease and pulmonary sarcoidosis	Incidence	Republic of Guatemala	76.1 ( 51.9, 102.2)	11.20 ( 7.60, 15.00)	285.9 ( 199.3, 377.3)	14.00 ( 9.80, 18.50)	0.93 ( 0.74, 1.12)
Interstitial lung disease and pulmonary sarcoidosis	Prevalence	Republic of Honduras	430.7 ( 345.8, 530.5)	112.10 ( 90.20, 137.80)	2232.5 ( 1834.5, 2708.9)	183.30 (150.70, 222.30)	1.72 ( 1.67, 1.77)			Interstitial lung disease and pulmonary sarcoidosis	Incidence	Republic of Honduras	38.2 ( 24.2, 54.5)	9.90 ( 6.30, 14.10)	204.5 ( 131.7, 286.2)	16.70 (10.70, 23.30)	1.85 ( 1.78, 1.92)
Interstitial lung disease and pulmonary sarcoidosis	Prevalence	United Mexican States	13732.0 ( 10465.1, 17699.3)	173.50 (132.40, 223.10)	42113.2 ( 33020.8, 52736.2)	175.50 (137.70, 219.60)	-0.27 (-0.37, -0.17)			Interstitial lung disease and pulmonary sarcoidosis	Incidence	United Mexican States	1153.5 ( 678.2, 1733.1)	14.40 ( 8.50, 21.60)	4374.1 ( 2730.4, 6279.2)	18.20 (11.40, 26.10)	0.54 ( 0.40, 0.68)
Interstitial lung disease and pulmonary sarcoidosis	Prevalence	Republic of Nicaragua	205.4 ( 159.1, 258.0)	72.00 ( 56.00, 90.10)	985.3 ( 801.7, 1194.9)	108.40 ( 88.50, 131.20)	1.72 ( 1.57, 1.87)			Interstitial lung disease and pulmonary sarcoidosis	Incidence	Republic of Nicaragua	16.7 ( 10.3, 24.0)	5.90 ( 3.70, 8.40)	95.5 ( 62.9, 131.5)	10.50 ( 7.00, 14.50)	2.39 ( 2.19, 2.58)
Interstitial lung disease and pulmonary sarcoidosis	Prevalence	Republic of Panama	253.1 ( 205.1, 306.7)	93.30 ( 75.70, 112.80)	1373.0 ( 1154.5, 1617.7)	171.30 (144.20, 201.80)	2.31 ( 2.20, 2.41)			Interstitial lung disease and pulmonary sarcoidosis	Incidence	Republic of Panama	20.3 ( 13.1, 28.5)	7.50 ( 4.80, 10.40)	120.5 ( 80.9, 162.7)	15.00 (10.10, 20.30)	2.61 ( 2.51, 2.71)
Interstitial lung disease and pulmonary sarcoidosis	Prevalence	Bolivarian Republic of Venezuela	1489.4 ( 1184.0, 1820.5)	83.40 ( 66.60, 101.50)	5715.2 ( 4705.7, 6812.1)	96.80 ( 79.80, 115.40)	0.67 ( 0.53, 0.81)			Interstitial lung disease and pulmonary sarcoidosis	Incidence	Bolivarian Republic of Venezuela	119.6 ( 76.7, 168.4)	6.70 ( 4.30, 9.40)	530.1 ( 356.3, 719.2)	9.00 ( 6.00, 12.20)	1.10 ( 0.98, 1.21)
Interstitial lung disease and pulmonary sarcoidosis	Prevalence	Federative Republic of Brazil	14093.1 ( 10765.2, 17985.3)	81.30 ( 62.20, 103.70)	29473.8 ( 22829.4, 37562.3)	61.90 ( 48.00, 78.90)	-1.17 (-1.31, -1.02)			Interstitial lung disease and pulmonary sarcoidosis	Incidence	Federative Republic of Brazil	974.3 ( 549.8, 1501.6)	5.70 ( 3.20, 8.70)	3324.7 ( 2036.0, 4842.2)	7.00 ( 4.30, 10.20)	0.29 ( 0.10, 0.47)
Interstitial lung disease and pulmonary sarcoidosis	Prevalence	Republic of Paraguay	164.3 ( 125.4, 209.9)	40.30 ( 30.90, 51.40)	607.2 ( 486.7, 745.7)	55.20 ( 44.30, 67.70)	1.20 ( 1.14, 1.26)			Interstitial lung disease and pulmonary sarcoidosis	Incidence	Republic of Paraguay	15.7 ( 9.6, 22.5)	3.80 ( 2.40, 5.50)	61.4 ( 40.2, 86.3)	5.60 ( 3.70, 7.90)	1.53 ( 1.45, 1.61)
Interstitial lung disease and pulmonary sarcoidosis	Prevalence	People's Democratic Republic of Algeria	1931.8 ( 1485.2, 2460.6)	78.20 ( 60.20, 99.60)	7258.2 ( 5800.9, 8903.7)	102.40 ( 82.20, 125.30)	1.04 ( 0.98, 1.10)			Interstitial lung disease and pulmonary sarcoidosis	Incidence	People's Democratic Republic of Algeria	135.2 ( 79.3, 205.8)	5.50 ( 3.20, 8.30)	467.0 ( 282.2, 684.3)	6.50 ( 4.00, 9.60)	0.69 ( 0.64, 0.75)
Interstitial lung disease and pulmonary sarcoidosis	Prevalence	Kingdom of Bahrain	40.6 ( 31.8, 50.9)	113.40 ( 89.90, 141.40)	384.7 ( 311.3, 469.9)	181.30 (148.80, 219.20)	1.82 ( 1.65, 1.99)			Interstitial lung disease and pulmonary sarcoidosis	Incidence	Kingdom of Bahrain	3.4 ( 2.0, 5.0)	9.50 ( 5.90, 13.70)	33.7 ( 21.3, 47.5)	15.60 ( 9.90, 22.00)	1.95 ( 1.78, 2.13)
Interstitial lung disease and pulmonary sarcoidosis	Prevalence	Arab Republic of Egypt	3800.7 ( 2887.1, 4890.8)	67.80 ( 51.80, 86.80)	14091.0 ( 11237.5, 17464.3)	102.70 ( 82.30, 127.00)	1.39 ( 1.35, 1.44)			Interstitial lung disease and pulmonary sarcoidosis	Incidence	Arab Republic of Egypt	278.2 ( 161.8, 420.3)	5.00 ( 2.90, 7.50)	953.6 ( 570.9, 1403.9)	6.90 ( 4.10, 10.10)	1.12 ( 1.08, 1.15)
Interstitial lung disease and pulmonary sarcoidosis	Prevalence	Islamic Republic of Iran	3029.7 ( 2289.5, 3906.1)	52.90 ( 40.10, 68.10)	9105.5 ( 7039.0, 11451.9)	59.70 ( 46.30, 74.80)	0.40 ( 0.30, 0.51)			Interstitial lung disease and pulmonary sarcoidosis	Incidence	Islamic Republic of Iran	167.8 ( 92.1, 262.4)	2.90 ( 1.60, 4.60)	519.4 ( 294.4, 791.6)	3.40 ( 1.90, 5.10)	0.43 ( 0.39, 0.48)
Interstitial lung disease and pulmonary sarcoidosis	Prevalence	Republic of Iraq	914.7 ( 702.1, 1156.8)	63.40 ( 48.80, 79.90)	4398.9 ( 3554.4, 5348.5)	90.60 ( 73.80, 109.50)	1.47 ( 1.35, 1.60)			Interstitial lung disease and pulmonary sarcoidosis	Incidence	Republic of Iraq	59.6 ( 34.7, 89.5)	4.10 ( 2.40, 6.20)	265.2 ( 161.6, 386.3)	5.40 ( 3.30, 7.80)	1.05 ( 0.98, 1.13)
Interstitial lung disease and pulmonary sarcoidosis	Prevalence	Hashemite Kingdom of Jordan	538.6 ( 436.7, 654.0)	200.60 (163.70, 242.30)	3720.2 ( 3099.9, 4386.1)	244.00 (204.60, 285.80)	0.75 ( 0.70, 0.80)			Interstitial lung disease and pulmonary sarcoidosis	Incidence	Hashemite Kingdom of Jordan	45.9 ( 28.6, 65.6)	16.30 (10.20, 23.40)	305.4 ( 196.6, 421.3)	19.20 (12.40, 26.50)	0.56 ( 0.53, 0.60)
Interstitial lung disease and pulmonary sarcoidosis	Prevalence	State of Kuwait	161.6 ( 128.9, 197.4)	142.10 (115.40, 171.40)	1026.4 ( 825.7, 1246.7)	175.50 (144.40, 209.60)	0.88 ( 0.65, 1.11)			Interstitial lung disease and pulmonary sarcoidosis	Incidence	State of Kuwait	13.5 ( 8.4, 19.0)	11.00 ( 6.90, 15.50)	90.3 ( 57.6, 125.8)	14.60 ( 9.40, 20.20)	1.13 ( 0.93, 1.33)
Interstitial lung disease and pulmonary sarcoidosis	Prevalence	Lebanese Republic	364.0 ( 278.8, 464.4)	82.30 ( 63.30, 104.80)	1098.5 ( 876.2, 1351.5)	110.20 ( 87.90, 135.60)	1.10 ( 1.01, 1.19)			Interstitial lung disease and pulmonary sarcoidosis	Incidence	Lebanese Republic	24.7 ( 14.3, 37.6)	5.60 ( 3.20, 8.40)	66.8 ( 39.9, 98.5)	6.70 ( 4.00, 9.90)	0.68 ( 0.61, 0.75)
Interstitial lung disease and pulmonary sarcoidosis	Prevalence	State of Libya	311.2 ( 238.3, 397.0)	86.50 ( 66.60, 110.00)	967.8 ( 768.3, 1196.4)	93.10 ( 74.60, 114.30)	0.43 ( 0.27, 0.59)			Interstitial lung disease and pulmonary sarcoidosis	Incidence	State of Libya	22.3 ( 12.9, 33.8)	6.10 ( 3.60, 9.30)	67.2 ( 41.0, 98.5)	6.30 ( 3.90, 9.20)	0.20 ( 0.10, 0.30)
Interstitial lung disease and pulmonary sarcoidosis	Prevalence	Kingdom of Morocco	1873.6 ( 1433.4, 2371.2)	69.90 ( 53.60, 88.30)	6913.1 ( 5545.9, 8481.2)	100.80 ( 81.00, 123.40)	1.25 ( 1.22, 1.28)			Interstitial lung disease and pulmonary sarcoidosis	Incidence	Kingdom of Morocco	137.5 ( 80.4, 208.2)	5.10 ( 3.00, 7.80)	460.4 ( 281.3, 673.9)	6.60 ( 4.00, 9.70)	0.89 ( 0.86, 0.93)
Interstitial lung disease and pulmonary sarcoidosis	Prevalence	Palestine	461.5 ( 372.8, 559.6)	277.80 (224.70, 336.60)	1977.7 ( 1665.1, 2320.1)	382.80 (323.80, 447.40)	1.11 ( 0.99, 1.22)			Interstitial lung disease and pulmonary sarcoidosis	Incidence	Palestine	36.2 ( 21.9, 52.4)	21.60 (13.10, 31.30)	157.9 ( 100.8, 219.7)	28.90 (18.40, 40.30)	1.11 ( 0.98, 1.24)
Interstitial lung disease and pulmonary sarcoidosis	Prevalence	Sultanate of Oman	96.3 ( 74.6, 120.6)	76.00 ( 59.40, 94.50)	499.6 ( 396.4, 616.3)	126.50 (102.20, 154.10)	1.94 ( 1.82, 2.06)			Interstitial lung disease and pulmonary sarcoidosis	Incidence	Sultanate of Oman	6.9 ( 4.0, 10.0)	5.30 ( 3.10, 7.80)	38.0 ( 23.0, 55.0)	9.10 ( 5.50, 13.00)	2.06 ( 1.83, 2.29)
Interstitial lung disease and pulmonary sarcoidosis	Prevalence	State of Qatar	24.2 ( 19.0, 30.1)	102.90 ( 82.90, 126.40)	256.8 ( 203.3, 315.5)	112.60 ( 92.10, 135.10)	0.25 ( 0.08, 0.43)			Interstitial lung disease and pulmonary sarcoidosis	Incidence	State of Qatar	1.8 ( 1.1, 2.5)	6.60 ( 3.90, 9.70)	17.5 ( 10.6, 25.4)	6.90 ( 4.20, 9.90)	0.15 (-0.07, 0.37)
Interstitial lung disease and pulmonary sarcoidosis	Prevalence	Kingdom of Saudi Arabia	2105.0 ( 1673.0, 2605.7)	198.20 (158.30, 244.10)	14357.4 ( 11879.9, 17198.4)	364.10 (303.50, 433.90)	2.26 ( 2.15, 2.36)			Interstitial lung disease and pulmonary sarcoidosis	Incidence	Kingdom of Saudi Arabia	194.6 ( 117.4, 281.4)	18.00 (10.90, 26.00)	1217.1 ( 754.6, 1742.8)	29.30 (18.20, 42.10)	1.81 ( 1.72, 1.91)
Interstitial lung disease and pulmonary sarcoidosis	Prevalence	Syrian Arab Republic	880.2 ( 680.4, 1109.4)	85.20 ( 66.10, 107.10)	3392.2 ( 2744.9, 4160.8)	119.50 ( 97.10, 146.20)	1.17 ( 1.04, 1.30)			Interstitial lung disease and pulmonary sarcoidosis	Incidence	Syrian Arab Republic	65.8 ( 39.1, 97.5)	6.40 ( 3.80, 9.40)	233.7 ( 142.8, 342.0)	8.10 ( 5.00, 11.90)	0.78 ( 0.71, 0.85)
Interstitial lung disease and pulmonary sarcoidosis	Prevalence	Republic of Tunisia	783.1 ( 604.9, 992.9)	77.70 ( 60.10, 98.40)	2815.9 ( 2246.3, 3450.6)	107.10 ( 85.50, 131.20)	1.09 ( 1.04, 1.14)			Interstitial lung disease and pulmonary sarcoidosis	Incidence	Republic of Tunisia	54.4 ( 31.7, 81.7)	5.40 ( 3.10, 8.10)	175.4 ( 105.3, 258.0)	6.60 ( 4.00, 9.80)	0.73 ( 0.68, 0.77)
Interstitial lung disease and pulmonary sarcoidosis	Prevalence	Republic of Turkey	5981.7 ( 4732.0, 7364.1)	86.70 ( 69.00, 106.40)	25389.4 ( 21028.5, 30023.1)	138.40 (114.60, 163.70)	1.88 ( 1.69, 2.07)			Interstitial lung disease and pulmonary sarcoidosis	Incidence	Republic of Turkey	406.3 ( 242.0, 599.0)	5.80 ( 3.50, 8.60)	1600.2 ( 976.8, 2281.9)	8.70 ( 5.30, 12.40)	1.63 ( 1.50, 1.76)
Interstitial lung disease and pulmonary sarcoidosis	Prevalence	United Arab Emirates	95.0 ( 73.6, 119.5)	114.30 ( 89.80, 142.80)	1652.2 ( 1328.7, 2009.4)	134.90 (109.90, 162.60)	0.50 ( 0.44, 0.55)			Interstitial lung disease and pulmonary sarcoidosis	Incidence	United Arab Emirates	6.7 ( 3.9, 10.2)	7.70 ( 4.30, 11.60)	107.1 ( 62.9, 157.7)	8.20 ( 4.80, 12.20)	0.20 ( 0.10, 0.31)
Interstitial lung disease and pulmonary sarcoidosis	Prevalence	Republic of Yemen	624.0 ( 471.0, 802.7)	63.60 ( 48.20, 81.70)	2075.3 ( 1646.9, 2547.5)	76.10 ( 60.60, 93.10)	0.84 ( 0.69, 1.00)			Interstitial lung disease and pulmonary sarcoidosis	Incidence	Republic of Yemen	47.7 ( 27.9, 72.1)	4.90 ( 2.90, 7.40)	151.5 ( 91.9, 219.7)	5.60 ( 3.40, 8.00)	0.60 ( 0.50, 0.70)
Interstitial lung disease and pulmonary sarcoidosis	Prevalence	Islamic Republic of Afghanistan	840.1 ( 639.1, 1076.8)	57.70 ( 44.00, 73.90)	1261.8 ( 986.2, 1582.6)	70.20 ( 55.90, 86.90)	0.91 ( 0.78, 1.04)			Interstitial lung disease and pulmonary sarcoidosis	Incidence	Islamic Republic of Afghanistan	64.6 ( 38.1, 97.5)	4.50 ( 2.60, 6.70)	90.7 ( 54.1, 133.0)	5.00 ( 3.00, 7.30)	0.48 ( 0.41, 0.55)
Interstitial lung disease and pulmonary sarcoidosis	Prevalence	People's Republic of Bangladesh	12062.7 ( 9655.1, 14881.1)	139.40 (111.70, 172.00)	48293.2 ( 39864.3, 57847.7)	182.90 (151.00, 219.00)	0.74 ( 0.69, 0.79)			Interstitial lung disease and pulmonary sarcoidosis	Incidence	People's Republic of Bangladesh	1325.6 ( 856.1, 1851.1)	15.20 ( 9.80, 21.30)	4359.3 ( 2847.5, 6034.4)	16.50 (10.80, 22.80)	0.09 ( 0.04, 0.14)
Interstitial lung disease and pulmonary sarcoidosis	Prevalence	Kingdom of Bhutan	60.9 ( 48.1, 75.9)	125.30 ( 98.70, 155.90)	248.5 ( 205.3, 299.5)	224.20 (185.30, 270.10)	1.96 ( 1.93, 2.00)			Interstitial lung disease and pulmonary sarcoidosis	Incidence	Kingdom of Bhutan	7.0 ( 4.5, 9.9)	14.60 ( 9.40, 20.70)	24.3 ( 15.8, 33.6)	21.80 (14.30, 30.10)	1.35 ( 1.32, 1.37)
Interstitial lung disease and pulmonary sarcoidosis	Prevalence	Republic of India	155179.4 (116041.9, 202910.9)	169.10 (126.60, 220.70)	409044.8 (314751.9, 520100.2)	176.10 (135.50, 223.80)	0.23 ( 0.17, 0.28)			Interstitial lung disease and pulmonary sarcoidosis	Incidence	Republic of India	17406.9 (10442.0, 26037.5)	19.00 (11.40, 28.30)	46273.5 (28782.5, 67808.6)	19.90 (12.40, 29.20)	0.21 ( 0.18, 0.24)
Interstitial lung disease and pulmonary sarcoidosis	Prevalence	Federal Democratic Republic of Nepal	3282.9 ( 2605.4, 4094.8)	175.10 (138.90, 218.20)	12824.1 ( 10481.9, 15457.1)	279.30 (228.40, 336.60)	1.27 ( 1.02, 1.52)			Interstitial lung disease and pulmonary sarcoidosis	Incidence	Federal Democratic Republic of Nepal	380.2 ( 240.8, 534.5)	20.30 (12.80, 28.50)	1241.5 ( 808.2, 1714.5)	27.00 (17.60, 37.30)	0.68 ( 0.43, 0.93)
Interstitial lung disease and pulmonary sarcoidosis	Prevalence	Islamic Republic of Pakistan	15405.7 ( 11555.0, 20020.8)	145.20 (109.00, 188.50)	24785.6 ( 18905.8, 31732.5)	104.20 ( 79.60, 133.20)	-1.14 (-1.20, -1.08)			Interstitial lung disease and pulmonary sarcoidosis	Incidence	Islamic Republic of Pakistan	1574.8 ( 939.4, 2355.9)	14.80 ( 8.80, 22.10)	2982.2 ( 1847.1, 4340.0)	12.60 ( 7.90, 18.40)	-0.59 (-0.65, -0.54)
Interstitial lung disease and pulmonary sarcoidosis	Prevalence	Republic of Angola	372.4 ( 282.6, 477.0)	46.60 ( 35.60, 59.30)	1441.8 ( 1131.5, 1795.7)	59.30 ( 46.90, 73.30)	0.90 ( 0.81, 0.99)			Interstitial lung disease and pulmonary sarcoidosis	Incidence	Republic of Angola	35.6 ( 21.2, 52.8)	4.50 ( 2.70, 6.60)	119.2 ( 72.6, 170.8)	4.80 ( 3.00, 6.90)	0.17 ( 0.11, 0.24)
Interstitial lung disease and pulmonary sarcoidosis	Prevalence	Central African Republic	119.2 ( 90.1, 153.8)	49.70 ( 37.80, 63.90)	218.6 ( 167.9, 279.4)	46.60 ( 36.10, 59.30)	-0.22 (-0.26, -0.19)			Interstitial lung disease and pulmonary sarcoidosis	Incidence	Central African Republic	11.5 ( 6.9, 17.0)	4.80 ( 2.90, 7.10)	20.9 ( 13.0, 30.6)	4.50 ( 2.80, 6.60)	-0.24 (-0.27, -0.21)
Interstitial lung disease and pulmonary sarcoidosis	Prevalence	Republic of the Congo	116.3 ( 88.6, 148.8)	53.20 ( 40.60, 68.00)	354.5 ( 279.9, 439.2)	64.10 ( 51.10, 79.00)	0.65 ( 0.57, 0.73)			Interstitial lung disease and pulmonary sarcoidosis	Incidence	Republic of the Congo	10.8 ( 6.3, 15.8)	4.90 ( 3.00, 7.30)	29.9 ( 18.1, 42.9)	5.30 ( 3.30, 7.60)	0.22 ( 0.15, 0.29)
Interstitial lung disease and pulmonary sarcoidosis	Prevalence	Democratic Republic of the Congo	1819.4 ( 1382.4, 2350.4)	55.10 ( 42.00, 71.00)	4549.9 ( 3548.7, 5705.3)	60.10 ( 47.20, 75.00)	0.34 ( 0.17, 0.50)			Interstitial lung disease and pulmonary sarcoidosis	Incidence	Democratic Republic of the Congo	159.1 ( 93.9, 239.2)	4.80 ( 2.90, 7.20)	395.8 ( 241.9, 578.6)	5.20 ( 3.20, 7.60)	0.26 ( 0.18, 0.34)
Interstitial lung disease and pulmonary sarcoidosis	Prevalence	Republic of Equatorial Guinea	15.5 ( 11.6, 20.4)	39.00 ( 28.90, 51.00)	74.4 ( 58.9, 92.4)	76.00 ( 60.60, 93.70)	2.77 ( 2.51, 3.04)			Interstitial lung disease and pulmonary sarcoidosis	Incidence	Republic of Equatorial Guinea	1.8 ( 1.0, 2.6)	4.50 ( 2.70, 6.60)	6.0 ( 3.7, 8.7)	5.90 ( 3.60, 8.70)	1.26 ( 1.14, 1.37)
Interstitial lung disease and pulmonary sarcoidosis	Prevalence	Gabonese Republic	66.2 ( 50.9, 85.0)	58.70 ( 45.10, 75.30)	152.7 ( 121.3, 188.8)	70.60 ( 56.40, 86.90)	0.56 ( 0.52, 0.60)			Interstitial lung disease and pulmonary sarcoidosis	Incidence	Gabonese Republic	6.0 ( 3.6, 8.8)	5.20 ( 3.10, 7.80)	12.6 ( 7.9, 18.1)	5.70 ( 3.50, 8.30)	0.26 ( 0.23, 0.30)
Interstitial lung disease and pulmonary sarcoidosis	Prevalence	Republic of Burundi	206.6 ( 156.5, 265.7)	47.10 ( 35.80, 60.50)	472.8 ( 366.6, 593.2)	48.20 ( 37.50, 60.30)	0.09 ( 0.06, 0.13)			Interstitial lung disease and pulmonary sarcoidosis	Incidence	Republic of Burundi	19.5 ( 11.7, 29.2)	4.50 ( 2.70, 6.70)	44.8 ( 27.7, 64.9)	4.60 ( 2.90, 6.60)	0.12 ( 0.07, 0.16)
Interstitial lung disease and pulmonary sarcoidosis	Prevalence	Union of the Comoros	19.8 ( 15.1, 25.3)	49.50 ( 37.90, 63.40)	47.2 ( 37.0, 59.3)	49.10 ( 38.50, 61.40)	-0.06 (-0.11, -0.01)			Interstitial lung disease and pulmonary sarcoidosis	Incidence	Union of the Comoros	1.9 ( 1.0, 2.8)	4.70 ( 2.80, 6.90)	4.2 ( 2.5, 5.9)	4.30 ( 2.60, 6.10)	-0.35 (-0.41, -0.28)
Interstitial lung disease and pulmonary sarcoidosis	Prevalence	Republic of Djibouti	13.9 ( 10.4, 18.0)	50.10 ( 38.20, 64.10)	72.9 ( 56.9, 91.3)	54.40 ( 43.00, 67.60)	0.22 ( 0.12, 0.32)			Interstitial lung disease and pulmonary sarcoidosis	Incidence	Republic of Djibouti	1.3 ( 0.8, 1.9)	4.60 ( 2.70, 6.80)	6.3 ( 3.9, 9.2)	4.70 ( 2.90, 6.80)	0.01 (-0.04, 0.07)
Interstitial lung disease and pulmonary sarcoidosis	Prevalence	State of Eritrea	97.3 ( 72.5, 126.8)	40.40 ( 30.50, 52.20)	257.2 ( 200.4, 321.1)	45.60 ( 35.90, 56.50)	0.18 ( 0.09, 0.27)			Interstitial lung disease and pulmonary sarcoidosis	Incidence	State of Eritrea	9.5 ( 5.5, 14.1)	4.00 ( 2.40, 5.90)	22.6 ( 13.8, 32.7)	4.00 ( 2.50, 5.80)	-0.16 (-0.22, -0.11)
Interstitial lung disease and pulmonary sarcoidosis	Prevalence	Federal Democratic Republic of Ethiopia	1394.0 ( 1018.8, 1839.8)	34.30 ( 25.10, 45.10)	3079.9 ( 2325.2, 3960.5)	38.00 ( 28.80, 48.70)	0.47 ( 0.42, 0.52)			Interstitial lung disease and pulmonary sarcoidosis	Incidence	Federal Democratic Republic of Ethiopia	154.4 ( 89.7, 236.3)	3.80 ( 2.20, 5.90)	306.1 ( 183.1, 451.9)	3.80 ( 2.30, 5.60)	0.02 (-0.01, 0.06)
Interstitial lung disease and pulmonary sarcoidosis	Prevalence	Republic of Kenya	840.1 ( 629.6, 1095.2)	53.40 ( 40.10, 69.40)	2479.4 ( 1907.7, 3162.6)	53.60 ( 41.40, 68.30)	-0.22 (-0.32, -0.11)			Interstitial lung disease and pulmonary sarcoidosis	Incidence	Republic of Kenya	70.8 ( 40.5, 108.2)	4.50 ( 2.60, 6.90)	219.0 ( 130.9, 323.7)	4.70 ( 2.90, 7.00)	0.01 (-0.06, 0.07)
Interstitial lung disease and pulmonary sarcoidosis	Prevalence	Republic of Madagascar	509.0 ( 386.5, 651.4)	50.70 ( 38.60, 64.90)	1360.7 ( 1062.0, 1706.4)	58.20 ( 45.80, 72.70)	0.37 ( 0.33, 0.41)			Interstitial lung disease and pulmonary sarcoidosis	Incidence	Republic of Madagascar	48.9 ( 29.3, 72.1)	4.90 ( 2.90, 7.20)	127.6 ( 77.3, 183.8)	5.50 ( 3.30, 7.80)	0.22 ( 0.16, 0.28)
Interstitial lung disease and pulmonary sarcoidosis	Prevalence	Republic of Malawi	302.1 ( 226.7, 390.3)	39.20 ( 29.50, 50.60)	643.0 ( 500.4, 808.0)	44.40 ( 34.70, 55.60)	0.41 ( 0.39, 0.44)			Interstitial lung disease and pulmonary sarcoidosis	Incidence	Republic of Malawi	26.6 ( 15.8, 39.8)	3.50 ( 2.10, 5.20)	53.7 ( 32.7, 77.8)	3.70 ( 2.30, 5.40)	0.20 ( 0.16, 0.23)
Interstitial lung disease and pulmonary sarcoidosis	Prevalence	Republic of Mauritius	276.8 ( 224.4, 339.2)	195.80 (159.20, 239.70)	1496.2 ( 1256.1, 1760.2)	396.00 (332.50, 465.90)	2.28 ( 2.20, 2.37)			Interstitial lung disease and pulmonary sarcoidosis	Incidence	Republic of Mauritius	28.9 ( 19.0, 40.5)	20.20 (13.20, 28.20)	144.0 ( 96.3, 197.7)	38.00 (25.40, 52.20)	2.07 ( 2.01, 2.13)
Interstitial lung disease and pulmonary sarcoidosis	Prevalence	Republic of Mozambique	413.3 ( 306.8, 535.8)	34.00 ( 25.40, 43.90)	877.9 ( 676.9, 1104.9)	39.00 ( 30.30, 48.90)	0.41 ( 0.34, 0.49)			Interstitial lung disease and pulmonary sarcoidosis	Incidence	Republic of Mozambique	37.6 ( 22.0, 56.4)	3.10 ( 1.80, 4.70)	69.7 ( 41.8, 101.9)	3.10 ( 1.90, 4.50)	-0.13 (-0.23, -0.03)
Interstitial lung disease and pulmonary sarcoidosis	Prevalence	Republic of Rwanda	261.3 ( 198.7, 335.2)	45.40 ( 34.60, 58.20)	717.0 ( 561.6, 896.3)	55.90 ( 43.90, 69.70)	0.78 ( 0.63, 0.94)			Interstitial lung disease and pulmonary sarcoidosis	Incidence	Republic of Rwanda	25.4 ( 15.2, 37.8)	4.40 ( 2.70, 6.60)	60.3 ( 36.6, 87.6)	4.70 ( 2.80, 6.80)	0.19 ( 0.06, 0.31)
Interstitial lung disease and pulmonary sarcoidosis	Prevalence	Republic of Seychelles	4.9 ( 3.7, 6.3)	47.50 ( 35.80, 61.10)	14.1 ( 11.0, 17.8)	59.80 ( 46.60, 75.50)	0.60 ( 0.52, 0.68)			Interstitial lung disease and pulmonary sarcoidosis	Incidence	Republic of Seychelles	0.5 ( 0.3, 0.5)	4.10 ( 2.40, 6.10)	1.1 ( 0.7, 1.6)	4.80 ( 2.90, 7.10)	0.40 ( 0.31, 0.49)
Interstitial lung disease and pulmonary sarcoidosis	Prevalence	Federal Republic of Somalia	213.5 ( 159.2, 278.9)	45.90 ( 34.50, 59.30)	487.6 ( 374.1, 616.6)	40.60 ( 31.30, 51.20)	-0.39 (-0.43, -0.35)			Interstitial lung disease and pulmonary sarcoidosis	Incidence	Federal Republic of Somalia	20.4 ( 12.1, 30.7)	4.40 ( 2.60, 6.60)	46.4 ( 28.4, 67.3)	3.90 ( 2.40, 5.60)	-0.41 (-0.46, -0.37)
Interstitial lung disease and pulmonary sarcoidosis	Prevalence	United Republic of Tanzania	849.5 ( 642.3, 1088.4)	39.10 ( 29.70, 50.00)	2368.8 ( 1855.5, 2941.5)	47.50 ( 37.50, 58.60)	0.71 ( 0.64, 0.78)			Interstitial lung disease and pulmonary sarcoidosis	Incidence	United Republic of Tanzania	71.9 ( 42.5, 107.2)	3.30 ( 2.00, 4.90)	185.1 ( 112.1, 269.2)	3.70 ( 2.20, 5.30)	0.41 ( 0.34, 0.47)
Interstitial lung disease and pulmonary sarcoidosis	Prevalence	Republic of Uganda	594.8 ( 449.8, 768.7)	47.40 ( 36.00, 61.10)	1616.2 ( 1264.7, 2008.0)	56.00 ( 44.10, 69.30)	0.58 ( 0.51, 0.65)			Interstitial lung disease and pulmonary sarcoidosis	Incidence	Republic of Uganda	57.8 ( 34.5, 85.8)	4.60 ( 2.80, 6.80)	138.0 ( 83.8, 200.2)	4.70 ( 2.90, 6.90)	0.06 (-0.02, 0.14)
Interstitial lung disease and pulmonary sarcoidosis	Prevalence	Republic of Zambia	242.6 ( 183.8, 311.8)	43.30 ( 33.00, 55.30)	719.2 ( 561.5, 905.2)	53.30 ( 42.00, 66.50)	0.77 ( 0.63, 0.91)			Interstitial lung disease and pulmonary sarcoidosis	Incidence	Republic of Zambia	22.1 ( 13.0, 32.8)	4.00 ( 2.40, 5.90)	60.2 ( 36.3, 87.3)	4.40 ( 2.70, 6.40)	0.32 ( 0.22, 0.43)
Interstitial lung disease and pulmonary sarcoidosis	Prevalence	Republic of Botswana	122.4 ( 96.5, 152.3)	107.90 ( 85.20, 134.20)	376.1 ( 307.2, 451.6)	129.10 (105.90, 154.70)	0.54 ( 0.46, 0.62)			Interstitial lung disease and pulmonary sarcoidosis	Incidence	Republic of Botswana	11.5 ( 6.9, 16.6)	10.20 ( 6.30, 14.60)	30.8 ( 19.8, 42.8)	10.40 ( 6.80, 14.60)	-0.08 (-0.14, -0.02)
Interstitial lung disease and pulmonary sarcoidosis	Prevalence	Kingdom of Lesotho	153.3 ( 118.1, 195.1)	94.60 ( 73.00, 120.30)	209.8 ( 171.4, 254.7)	96.90 ( 79.10, 117.50)	0.02 (-0.06, 0.09)			Interstitial lung disease and pulmonary sarcoidosis	Incidence	Kingdom of Lesotho	15.2 ( 9.4, 22.2)	9.40 ( 5.80, 13.70)	18.7 ( 11.9, 26.2)	8.70 ( 5.50, 12.10)	-0.32 (-0.40, -0.25)
Interstitial lung disease and pulmonary sarcoidosis	Prevalence	Republic of Namibia	140.4 ( 110.5, 175.3)	106.40 ( 83.70, 132.80)	323.8 ( 266.4, 388.4)	119.00 ( 98.20, 142.50)	0.34 ( 0.25, 0.44)			Interstitial lung disease and pulmonary sarcoidosis	Incidence	Republic of Namibia	13.8 ( 8.6, 19.7)	10.40 ( 6.60, 15.00)	27.5 ( 17.8, 38.2)	10.10 ( 6.60, 13.90)	-0.22 (-0.31, -0.12)
Interstitial lung disease and pulmonary sarcoidosis	Prevalence	Republic of South Africa	6567.1 ( 5013.5, 8461.3)	169.00 (129.10, 217.40)	13581.9 ( 10614.4, 17175.0)	149.70 (117.10, 189.10)	-0.53 (-0.71, -0.35)			Interstitial lung disease and pulmonary sarcoidosis	Incidence	Republic of South Africa	577.5 ( 337.5, 871.1)	14.80 ( 8.70, 22.30)	1223.5 ( 738.6, 1794.7)	13.40 ( 8.10, 19.70)	-0.52 (-0.71, -0.32)
Interstitial lung disease and pulmonary sarcoidosis	Prevalence	Kingdom of Eswatini	58.2 ( 45.5, 73.2)	104.60 ( 82.10, 131.10)	110.4 ( 90.1, 133.1)	99.00 ( 81.10, 119.20)	-0.34 (-0.42, -0.27)			Interstitial lung disease and pulmonary sarcoidosis	Incidence	Kingdom of Eswatini	5.8 ( 3.5, 8.2)	10.30 ( 6.40, 14.80)	9.5 ( 6.2, 13.3)	8.50 ( 5.50, 11.90)	-0.80 (-0.87, -0.72)
Interstitial lung disease and pulmonary sarcoidosis	Prevalence	Republic of Zimbabwe	567.8 ( 439.2, 710.3)	69.40 ( 53.90, 86.70)	828.1 ( 653.0, 1031.7)	59.40 ( 47.00, 73.70)	-0.75 (-0.84, -0.66)			Interstitial lung disease and pulmonary sarcoidosis	Incidence	Republic of Zimbabwe	41.1 ( 25.3, 59.6)	5.00 ( 3.10, 7.30)	64.2 ( 39.8, 91.4)	4.60 ( 2.90, 6.60)	-0.41 (-0.45, -0.36)
Interstitial lung disease and pulmonary sarcoidosis	Prevalence	Republic of Benin	155.4 ( 120.0, 196.0)	42.60 ( 33.00, 53.70)	369.9 ( 292.0, 456.4)	36.70 ( 29.20, 45.00)	-0.46 (-0.56, -0.35)			Interstitial lung disease and pulmonary sarcoidosis	Incidence	Republic of Benin	13.4 ( 8.1, 19.7)	3.70 ( 2.30, 5.40)	26.0 ( 15.8, 37.6)	2.60 ( 1.60, 3.70)	-1.20 (-1.36, -1.05)
Interstitial lung disease and pulmonary sarcoidosis	Prevalence	Burkina Faso	291.0 ( 220.1, 372.0)	33.70 ( 25.50, 42.90)	535.0 ( 409.1, 671.9)	29.40 ( 22.60, 36.70)	-0.46 (-0.50, -0.42)			Interstitial lung disease and pulmonary sarcoidosis	Incidence	Burkina Faso	23.3 ( 13.7, 34.8)	2.70 ( 1.60, 4.10)	34.1 ( 19.9, 50.6)	1.90 ( 1.10, 2.80)	-1.30 (-1.40, -1.20)
Interstitial lung disease and pulmonary sarcoidosis	Prevalence	Republic of Cameroon	422.6 ( 326.4, 534.6)	47.00 ( 36.50, 59.30)	960.4 ( 754.9, 1185.6)	37.90 ( 30.00, 46.50)	-0.67 (-0.85, -0.49)			Interstitial lung disease and pulmonary sarcoidosis	Incidence	Republic of Cameroon	36.0 ( 21.6, 52.8)	4.00 ( 2.40, 5.90)	66.8 ( 41.0, 96.4)	2.60 ( 1.60, 3.80)	-1.43 (-1.60, -1.27)
Interstitial lung disease and pulmonary sarcoidosis	Prevalence	Republic of Cabo Verde	10.8 ( 8.3, 13.8)	27.50 ( 20.60, 35.00)	30.7 ( 23.8, 38.4)	35.00 ( 27.20, 43.60)	0.92 ( 0.86, 0.98)			Interstitial lung disease and pulmonary sarcoidosis	Incidence	Republic of Cabo Verde	0.6 ( 0.5, 0.9)	1.60 ( 0.90, 2.50)	1.6 ( 0.9, 2.6)	1.80 ( 1.00, 2.80)	0.49 ( 0.39, 0.58)
Interstitial lung disease and pulmonary sarcoidosis	Prevalence	Republic of Chad	204.0 ( 155.9, 259.1)	38.50 ( 29.50, 49.00)	407.2 ( 317.9, 505.7)	35.50 ( 27.80, 43.80)	-0.14 (-0.26, -0.02)			Interstitial lung disease and pulmonary sarcoidosis	Incidence	Republic of Chad	18.3 ( 11.1, 26.8)	3.50 ( 2.10, 5.10)	30.9 ( 18.8, 44.6)	2.70 ( 1.60, 3.80)	-0.80 (-0.94, -0.66)
Interstitial lung disease and pulmonary sarcoidosis	Prevalence	Republic of C娑斿澅e d'Ivoire	377.8 ( 288.9, 484.8)	46.10 ( 35.50, 58.80)	891.3 ( 702.8, 1094.9)	39.10 ( 31.20, 47.70)	-0.55 (-0.76, -0.34)			Interstitial lung disease and pulmonary sarcoidosis	Incidence	Republic of C娑斿澅e d'Ivoire	33.2 ( 20.1, 49.7)	4.10 ( 2.50, 6.00)	64.2 ( 39.5, 91.5)	2.80 ( 1.70, 3.90)	-1.32 (-1.54, -1.09)
Interstitial lung disease and pulmonary sarcoidosis	Prevalence	Republic of the Gambia	29.4 ( 22.3, 37.6)	43.70 ( 33.30, 55.80)	69.0 ( 54.6, 84.9)	37.40 ( 29.70, 45.80)	-0.54 (-0.64, -0.44)			Interstitial lung disease and pulmonary sarcoidosis	Incidence	Republic of the Gambia	2.6 ( 1.5, 3.7)	3.90 ( 2.30, 5.70)	5.0 ( 2.9, 7.2)	2.70 ( 1.70, 3.90)	-1.27 (-1.41, -1.13)
Interstitial lung disease and pulmonary sarcoidosis	Prevalence	Republic of Ghana	696.6 ( 539.5, 885.3)	56.10 ( 43.70, 71.20)	1930.2 ( 1540.2, 2341.3)	57.80 ( 46.40, 69.90)	-0.13 (-0.35, 0.09)			Interstitial lung disease and pulmonary sarcoidosis	Incidence	Republic of Ghana	66.4 ( 40.2, 97.7)	5.40 ( 3.20, 7.90)	155.8 ( 98.4, 221.0)	4.60 ( 2.90, 6.50)	-0.72 (-0.99, -0.45)
Interstitial lung disease and pulmonary sarcoidosis	Prevalence	Republic of Guinea	274.3 ( 212.4, 346.1)	42.90 ( 33.20, 54.10)	398.3 ( 315.6, 490.3)	36.60 ( 29.10, 44.80)	-0.51 (-0.66, -0.37)			Interstitial lung disease and pulmonary sarcoidosis	Incidence	Republic of Guinea	23.9 ( 14.5, 34.8)	3.70 ( 2.20, 5.40)	29.2 ( 17.9, 42.0)	2.70 ( 1.70, 3.90)	-1.02 (-1.19, -0.86)
Interstitial lung disease and pulmonary sarcoidosis	Prevalence	Republic of Guinea-Bissau	32.9 ( 25.2, 41.8)	42.00 ( 32.40, 53.30)	51.0 ( 40.1, 63.3)	34.40 ( 27.20, 42.40)	-0.65 (-0.78, -0.52)			Interstitial lung disease and pulmonary sarcoidosis	Incidence	Republic of Guinea-Bissau	2.9 ( 1.8, 4.3)	3.80 ( 2.30, 5.60)	3.7 ( 2.4, 5.4)	2.50 ( 1.50, 3.60)	-1.34 (-1.50, -1.17)
Interstitial lung disease and pulmonary sarcoidosis	Prevalence	Republic of Liberia	84.4 ( 63.0, 108.8)	38.30 ( 28.50, 49.30)	142.6 ( 107.6, 182.7)	35.10 ( 26.70, 44.60)	-0.03 (-0.14, 0.08)			Interstitial lung disease and pulmonary sarcoidosis	Incidence	Republic of Liberia	7.5 ( 4.4, 11.2)	3.40 ( 2.00, 5.10)	10.6 ( 6.3, 15.9)	2.60 ( 1.60, 3.90)	-0.76 (-0.85, -0.67)
Interstitial lung disease and pulmonary sarcoidosis	Prevalence	Republic of Mali	390.2 ( 299.0, 499.2)	47.50 ( 36.50, 60.70)	894.3 ( 724.3, 1084.9)	50.10 ( 40.80, 60.50)	0.16 ( 0.09, 0.24)			Interstitial lung disease and pulmonary sarcoidosis	Incidence	Republic of Mali	35.4 ( 21.4, 52.4)	4.30 ( 2.60, 6.30)	68.4 ( 43.0, 96.1)	3.70 ( 2.30, 5.20)	-0.54 (-0.66, -0.42)
Interstitial lung disease and pulmonary sarcoidosis	Prevalence	Islamic Republic of Mauritania	83.8 ( 64.8, 106.3)	43.60 ( 33.80, 55.40)	171.3 ( 135.5, 211.1)	40.60 ( 32.20, 49.80)	-0.25 (-0.39, -0.11)			Interstitial lung disease and pulmonary sarcoidosis	Incidence	Islamic Republic of Mauritania	7.1 ( 4.3, 10.5)	3.70 ( 2.20, 5.40)	11.4 ( 6.9, 16.5)	2.70 ( 1.60, 3.90)	-1.06 (-1.22, -0.90)
Interstitial lung disease and pulmonary sarcoidosis	Prevalence	Republic of the Niger	234.4 ( 179.4, 298.6)	42.40 ( 32.60, 53.80)	563.1 ( 440.6, 698.3)	33.30 ( 26.30, 41.20)	-0.70 (-0.82, -0.58)			Interstitial lung disease and pulmonary sarcoidosis	Incidence	Republic of the Niger	20.9 ( 12.4, 30.4)	3.80 ( 2.30, 5.50)	40.8 ( 24.7, 59.3)	2.40 ( 1.50, 3.50)	-1.44 (-1.58, -1.29)
Interstitial lung disease and pulmonary sarcoidosis	Prevalence	Federal Republic of Nigeria	4209.7 ( 3153.9, 5468.8)	48.90 ( 36.70, 63.30)	7655.2 ( 5828.7, 9747.5)	41.30 ( 31.70, 52.20)	-0.53 (-0.55, -0.50)			Interstitial lung disease and pulmonary sarcoidosis	Incidence	Federal Republic of Nigeria	354.7 ( 206.9, 536.0)	4.10 ( 2.40, 6.20)	561.2 ( 324.2, 843.6)	3.00 ( 1.80, 4.50)	-1.10 (-1.14, -1.05)
Interstitial lung disease and pulmonary sarcoidosis	Prevalence	Democratic Republic of Sao Tome and Principe	10.2 ( 7.9, 12.7)	80.00 ( 62.50, 100.50)	22.5 ( 18.4, 27.0)	102.00 ( 84.00, 121.70)	0.76 ( 0.60, 0.92)			Interstitial lung disease and pulmonary sarcoidosis	Incidence	Democratic Republic of Sao Tome and Principe	0.9 ( 0.5, 1.4)	7.60 ( 4.70, 11.20)	1.9 ( 1.2, 2.6)	8.00 ( 5.00, 11.20)	0.09 (-0.07, 0.26)
Interstitial lung disease and pulmonary sarcoidosis	Prevalence	Republic of Senegal	278.3 ( 214.3, 353.5)	44.50 ( 34.40, 56.40)	619.5 ( 488.6, 759.1)	40.50 ( 32.10, 49.50)	-0.29 (-0.42, -0.16)			Interstitial lung disease and pulmonary sarcoidosis	Incidence	Republic of Senegal	24.9 ( 15.2, 36.4)	4.00 ( 2.40, 5.90)	45.3 ( 28.0, 65.3)	3.00 ( 1.80, 4.30)	-1.01 (-1.18, -0.83)
Interstitial lung disease and pulmonary sarcoidosis	Prevalence	Republic of Sierra Leone	154.5 ( 118.3, 196.6)	41.00 ( 31.40, 52.10)	249.3 ( 193.3, 310.5)	34.20 ( 26.70, 42.40)	-0.54 (-0.74, -0.33)			Interstitial lung disease and pulmonary sarcoidosis	Incidence	Republic of Sierra Leone	13.3 ( 8.0, 19.6)	3.60 ( 2.10, 5.20)	18.0 ( 11.0, 26.2)	2.40 ( 1.50, 3.60)	-1.22 (-1.44, -1.00)
Interstitial lung disease and pulmonary sarcoidosis	Prevalence	Togolese Republic	104.2 ( 80.1, 133.1)	43.40 ( 33.60, 55.10)	288.1 ( 226.4, 358.2)	35.90 ( 28.40, 44.30)	-0.68 (-0.85, -0.51)			Interstitial lung disease and pulmonary sarcoidosis	Incidence	Togolese Republic	8.7 ( 5.2, 12.8)	3.60 ( 2.20, 5.30)	19.8 ( 12.1, 28.8)	2.50 ( 1.50, 3.50)	-1.38 (-1.59, -1.18)
Interstitial lung disease and pulmonary sarcoidosis	Prevalence	American Samoa	3.9 ( 3.2, 4.6)	84.10 ( 68.70, 101.50)	7.0 ( 5.8, 8.5)	69.70 ( 57.80, 82.90)	-0.57 (-0.62, -0.51)			Interstitial lung disease and pulmonary sarcoidosis	Incidence	American Samoa	0.2 ( 0.0, 0.3)	4.60 ( 2.80, 6.60)	0.4 ( 0.3, 0.5)	3.70 ( 2.30, 5.30)	-0.61 (-0.68, -0.54)
Interstitial lung disease and pulmonary sarcoidosis	Prevalence	Bermuda	17.2 ( 14.3, 20.8)	148.60 (122.40, 179.70)	49.5 ( 41.4, 58.5)	211.00 (175.70, 249.70)	1.25 ( 1.12, 1.38)			Interstitial lung disease and pulmonary sarcoidosis	Incidence	Bermuda	1.6 ( 1.0, 2.3)	14.60 ( 9.60, 20.20)	4.4 ( 3.0, 6.2)	19.10 (12.30, 26.50)	0.96 ( 0.83, 1.08)
Interstitial lung disease and pulmonary sarcoidosis	Prevalence	Cook Islands	2.7 ( 2.1, 3.3)	110.00 ( 90.00, 131.60)	5.8 ( 4.8, 6.8)	116.90 ( 97.20, 137.70)	0.10 ( 0.06, 0.14)			Interstitial lung disease and pulmonary sarcoidosis	Incidence	Cook Islands	0.0 ( 0.0, 0.2)	6.50 ( 4.00, 9.40)	0.3 ( 0.1, 0.5)	6.10 ( 3.70, 8.80)	-0.30 (-0.34, -0.25)
Interstitial lung disease and pulmonary sarcoidosis	Prevalence	Greenland	21.1 ( 17.0, 25.7)	324.50 (262.90, 395.00)	53.1 ( 44.2, 63.3)	347.10 (289.70, 413.90)	0.34 ( 0.30, 0.39)			Interstitial lung disease and pulmonary sarcoidosis	Incidence	Greenland	2.0 ( 1.3, 2.9)	32.00 (20.50, 44.90)	5.0 ( 3.3, 7.1)	33.60 (21.80, 46.50)	0.22 ( 0.20, 0.25)
Interstitial lung disease and pulmonary sarcoidosis	Prevalence	Guam	45.1 ( 38.2, 52.6)	285.30 (242.20, 332.30)	97.3 ( 83.7, 110.9)	236.70 (204.10, 270.40)	-0.55 (-0.61, -0.49)			Interstitial lung disease and pulmonary sarcoidosis	Incidence	Guam	2.9 ( 1.7, 4.1)	17.50 (10.80, 24.90)	5.1 ( 3.2, 7.2)	12.50 ( 7.80, 17.50)	-1.22 (-1.36, -1.07)
Interstitial lung disease and pulmonary sarcoidosis	Prevalence	Principality of Monaco	15.9 ( 12.7, 19.3)	150.40 (119.60, 185.00)	24.3 ( 20.1, 29.2)	160.50 (131.30, 193.90)	0.28 ( 0.19, 0.36)			Interstitial lung disease and pulmonary sarcoidosis	Incidence	Principality of Monaco	1.3 ( 0.8, 1.8)	11.70 ( 7.30, 16.80)	2.0 ( 1.3, 2.7)	13.00 ( 8.30, 18.30)	0.43 ( 0.32, 0.53)
Interstitial lung disease and pulmonary sarcoidosis	Prevalence	Republic of Nauru	1.4 ( 0.9, 1.5)	136.60 (114.00, 161.40)	1.5 ( 1.4, 1.9)	135.60 (114.20, 159.10)	-0.02 (-0.29, 0.25)			Interstitial lung disease and pulmonary sarcoidosis	Incidence	Republic of Nauru	0.0 ( 0.0, 0.0)	7.60 ( 4.60, 10.90)	0.0 ( 0.0, 0.0)	7.90 ( 5.00, 11.30)	0.22 ( 0.17, 0.27)
Interstitial lung disease and pulmonary sarcoidosis	Prevalence	Republic of Niue	0.5 ( 0.5, 0.5)	132.20 (109.40, 157.30)	0.5 ( 0.5, 0.7)	140.10 (118.30, 163.30)	0.24 ( 0.19, 0.29)			Interstitial lung disease and pulmonary sarcoidosis	Incidence	Republic of Niue	0.0 ( 0.0, 0.0)	7.70 ( 4.70, 11.10)	0.0 ( 0.0, 0.0)	7.30 ( 4.60, 10.50)	-0.14 (-0.20, -0.08)
Interstitial lung disease and pulmonary sarcoidosis	Prevalence	Northern Mariana Islands	6.1 ( 4.8, 7.4)	181.90 (146.00, 221.90)	20.9 ( 17.2, 25.1)	174.20 (144.20, 207.70)	-0.36 (-0.52, -0.21)			Interstitial lung disease and pulmonary sarcoidosis	Incidence	Northern Mariana Islands	0.4 ( 0.3, 0.5)	10.70 ( 6.20, 16.00)	1.2 ( 0.7, 1.9)	10.80 ( 6.60, 15.50)	-0.09 (-0.21, 0.04)
Interstitial lung disease and pulmonary sarcoidosis	Prevalence	Republic of Palau	2.6 ( 2.2, 3.1)	144.00 (120.30, 169.80)	7.5 ( 6.3, 8.8)	143.30 (120.60, 167.80)	-0.06 (-0.08, -0.04)			Interstitial lung disease and pulmonary sarcoidosis	Incidence	Republic of Palau	0.0 ( 0.0, 0.1)	8.10 ( 4.90, 11.70)	0.4 ( 0.2, 0.7)	7.70 ( 4.70, 11.10)	-0.19 (-0.22, -0.17)
Interstitial lung disease and pulmonary sarcoidosis	Prevalence	Puerto Rico	541.2 ( 435.2, 661.7)	83.20 ( 66.70, 101.90)	1581.3 ( 1316.9, 1884.8)	140.00 (115.90, 167.40)	1.78 ( 1.51, 2.05)			Interstitial lung disease and pulmonary sarcoidosis	Incidence	Puerto Rico	47.4 ( 29.8, 67.1)	7.30 ( 4.60, 10.30)	135.5 ( 86.4, 190.6)	11.90 ( 7.60, 16.90)	1.66 ( 1.41, 1.91)
Interstitial lung disease and pulmonary sarcoidosis	Prevalence	Saint Kitts and Nevis	4.3 ( 3.6, 5.4)	66.00 ( 52.40, 81.70)	17.2 ( 14.2, 20.6)	113.10 ( 93.80, 135.50)	1.88 ( 1.76, 2.00)			Interstitial lung disease and pulmonary sarcoidosis	Incidence	Saint Kitts and Nevis	0.4 ( 0.3, 0.6)	5.80 ( 3.70, 8.40)	1.5 ( 1.0, 2.1)	9.80 ( 6.40, 13.60)	1.87 ( 1.78, 1.96)
Interstitial lung disease and pulmonary sarcoidosis	Prevalence	Republic of San Marino	4.5 ( 3.5, 5.5)	75.70 ( 59.20, 94.20)	7.7 ( 6.0, 9.4)	67.00 ( 53.30, 82.70)	-0.32 (-0.47, -0.16)			Interstitial lung disease and pulmonary sarcoidosis	Incidence	Republic of San Marino	0.3 ( 0.0, 0.5)	4.30 ( 2.60, 6.40)	0.5 ( 0.4, 0.5)	3.90 ( 2.40, 5.60)	-0.25 (-0.41, -0.08)
Interstitial lung disease and pulmonary sarcoidosis	Prevalence	Tokelau	0.2 ( 0.1, 0.5)	108.00 ( 88.10, 130.30)	0.5 ( 0.4, 0.5)	120.00 (101.00, 140.70)	0.39 ( 0.37, 0.42)			Interstitial lung disease and pulmonary sarcoidosis	Incidence	Tokelau	0.0 ( 0.0, 0.0)	7.10 ( 4.40, 10.40)	0.0 ( 0.0, 0.0)	6.90 ( 4.30, 9.70)	-0.10 (-0.15, -0.06)
Interstitial lung disease and pulmonary sarcoidosis	Prevalence	Tuvalu	1.5 ( 1.2, 1.8)	105.00 ( 86.00, 126.80)	2.6 ( 2.1, 3.1)	122.70 (103.20, 143.70)	0.41 ( 0.35, 0.48)			Interstitial lung disease and pulmonary sarcoidosis	Incidence	Tuvalu	0.0 ( 0.0, 0.0)	7.10 ( 4.30, 10.20)	0.0 ( 0.0, 0.1)	7.10 ( 4.50, 10.10)	-0.01 (-0.06, 0.03)
Interstitial lung disease and pulmonary sarcoidosis	Prevalence	United States Virgin Islands	15.3 ( 12.3, 19.0)	93.30 ( 74.60, 115.60)	46.8 ( 39.0, 55.7)	142.00 (118.00, 169.20)	1.55 ( 1.38, 1.73)			Interstitial lung disease and pulmonary sarcoidosis	Incidence	United States Virgin Islands	1.5 ( 1.0, 2.1)	9.00 ( 5.60, 12.80)	4.4 ( 2.7, 6.1)	13.20 ( 8.50, 18.10)	1.47 ( 1.33, 1.60)
Interstitial lung disease and pulmonary sarcoidosis	Prevalence	Republic of South Sudan	239.0 ( 181.3, 307.3)	48.40 ( 36.70, 62.20)	313.8 ( 242.1, 395.9)	39.70 ( 31.00, 49.70)	-0.56 (-0.63, -0.50)			Interstitial lung disease and pulmonary sarcoidosis	Incidence	Republic of South Sudan	23.8 ( 14.4, 35.6)	4.80 ( 2.90, 7.20)	30.2 ( 18.6, 43.8)	3.90 ( 2.40, 5.60)	-0.70 (-0.74, -0.66)
Interstitial lung disease and pulmonary sarcoidosis	Prevalence	Republic of Sudan	1129.2 ( 863.2, 1448.0)	63.90 ( 48.90, 81.70)	3264.6 ( 2594.4, 4023.8)	86.10 ( 68.90, 105.50)	1.10 ( 1.04, 1.16)			Interstitial lung disease and pulmonary sarcoidosis	Incidence	Republic of Sudan	88.3 ( 52.0, 132.4)	5.00 ( 2.90, 7.50)	227.1 ( 136.7, 330.5)	5.90 ( 3.60, 8.60)	0.67 ( 0.61, 0.73)
cause_name	measure_name	location_name	Number 1990	ASR 1990	Number 2021	ASR 2021	EAPC(95% CI)			cause_name	measure_name	location_name	Number 1990	ASR 1990	Number 2021	ASR 2021	EAPC(95% CI)
Interstitial lung disease and pulmonary sarcoidosis	Deaths	People's Republic of China	1588.9 (1113.0, 2752.8)	0.96 ( 0.67, 1.66)	3608.9 ( 2134.0, 5238.2)	0.84 ( 0.50, 1.22)	-0.16 ( -0.31, -0.02)			Interstitial lung disease and pulmonary sarcoidosis	DALYs (Disability-Adjusted Life Years)	People's Republic of China	57618.3 ( 42258.8, 89108.3)	34.2 ( 25.1, 52.9)	136143.0 ( 96407.7, 184155.5)	31.6 ( 22.4, 42.8)	0.0 (-0.1, 0.2)
Interstitial lung disease and pulmonary sarcoidosis	Deaths	Democratic People's Republic of Korea	29.8 ( 11.0, 66.0)	0.97 ( 0.36, 2.13)	65.9 ( 25.4, 144.8)	1.10 ( 0.43, 2.39)	0.65 ( 0.54, 0.76)			Interstitial lung disease and pulmonary sarcoidosis	DALYs (Disability-Adjusted Life Years)	Democratic People's Republic of Korea	1043.0 ( 496.7, 2065.1)	32.3 ( 15.3, 63.7)	2223.8 ( 1054.9, 4463.5)	35.7 ( 16.9, 71.1)	0.5 ( 0.4, 0.6)
Interstitial lung disease and pulmonary sarcoidosis	Deaths	Taiwan (Province of China)	20.3 ( 16.6, 24.4)	0.64 ( 0.52, 0.77)	146.9 ( 117.7, 181.4)	1.77 ( 1.42, 2.18)	3.39 ( 2.69, 4.10)			Interstitial lung disease and pulmonary sarcoidosis	DALYs (Disability-Adjusted Life Years)	Taiwan (Province of China)	714.4 ( 577.6, 882.9)	22.1 ( 17.9, 27.3)	4688.3 ( 3816.8, 5685.8)	57.1 ( 46.5, 69.2)	3.2 ( 2.6, 3.8)
Interstitial lung disease and pulmonary sarcoidosis	Deaths	Kingdom of Cambodia	3.1 ( 0.4, 11.4)	0.36 ( 0.04, 1.33)	9.4 ( 1.3, 31.2)	0.38 ( 0.06, 1.27)	0.26 ( 0.20, 0.31)			Interstitial lung disease and pulmonary sarcoidosis	DALYs (Disability-Adjusted Life Years)	Kingdom of Cambodia	116.5 ( 34.4, 343.3)	13.3 ( 3.9, 38.9)	372.8 ( 119.5, 962.9)	14.7 ( 4.6, 38.1)	0.4 ( 0.4, 0.5)
Interstitial lung disease and pulmonary sarcoidosis	Deaths	Republic of Indonesia	98.8 ( 16.9, 313.2)	0.53 ( 0.09, 1.69)	285.3 ( 53.8, 856.1)	0.59 ( 0.11, 1.77)	0.39 ( 0.34, 0.45)			Interstitial lung disease and pulmonary sarcoidosis	DALYs (Disability-Adjusted Life Years)	Republic of Indonesia	3756.5 ( 1230.4, 9691.8)	19.3 ( 6.3, 50.1)	11036.2 ( 3875.4, 26760.2)	21.9 ( 7.6, 53.3)	0.5 ( 0.4, 0.5)
Interstitial lung disease and pulmonary sarcoidosis	Deaths	Lao People's Democratic Republic	2.5 ( 0.2, 9.1)	0.61 ( 0.06, 2.23)	4.7 ( 0.6, 15.4)	0.54 ( 0.06, 1.77)	-0.44 ( -0.47, -0.40)			Interstitial lung disease and pulmonary sarcoidosis	DALYs (Disability-Adjusted Life Years)	Lao People's Democratic Republic	85.1 ( 19.9, 262.8)	20.6 ( 4.8, 63.4)	182.1 ( 52.2, 475.9)	20.0 ( 5.6, 52.4)	-0.1 (-0.2, -0.1)
Interstitial lung disease and pulmonary sarcoidosis	Deaths	Malaysia	36.0 ( 20.5, 60.4)	2.21 ( 1.26, 3.72)	120.8 ( 71.0, 195.1)	2.19 ( 1.28, 3.53)	-0.03 ( -0.14, 0.08)			Interstitial lung disease and pulmonary sarcoidosis	DALYs (Disability-Adjusted Life Years)	Malaysia	1075.2 ( 648.4, 1730.2)	63.8 ( 38.5, 102.7)	3779.0 ( 2395.8, 5762.8)	67.6 ( 42.8, 103.3)	0.2 ( 0.1, 0.3)
Interstitial lung disease and pulmonary sarcoidosis	Deaths	Republic of Maldives	2.6 ( 1.0, 5.2)	15.39 ( 6.15, 30.29)	4.0 ( 2.1, 6.7)	7.11 ( 3.81, 11.69)	-2.76 ( -2.91, -2.62)			Interstitial lung disease and pulmonary sarcoidosis	DALYs (Disability-Adjusted Life Years)	Republic of Maldives	78.2 ( 32.9, 151.5)	429.2 (184.7, 826.5)	141.0 ( 87.2, 217.1)	231.7 (143.9, 355.2)	-2.2 (-2.4, -2.1)
Interstitial lung disease and pulmonary sarcoidosis	Deaths	Republic of the Union of Myanmar	42.3 ( 4.5, 157.9)	0.94 ( 0.10, 3.49)	94.5 ( 12.9, 304.4)	1.00 ( 0.14, 3.22)	0.18 ( 0.15, 0.21)			Interstitial lung disease and pulmonary sarcoidosis	DALYs (Disability-Adjusted Life Years)	Republic of the Union of Myanmar	1406.3 ( 307.9, 4599.9)	30.5 ( 6.6, 99.6)	3493.2 ( 990.8, 9178.9)	35.9 ( 10.1, 94.3)	0.5 ( 0.5, 0.6)
Interstitial lung disease and pulmonary sarcoidosis	Deaths	Republic of the Philippines	4.9 ( 3.0, 8.2)	0.09 ( 0.05, 0.15)	17.4 ( 10.3, 26.4)	0.11 ( 0.06, 0.17)	0.52 ( 0.27, 0.77)			Interstitial lung disease and pulmonary sarcoidosis	DALYs (Disability-Adjusted Life Years)	Republic of the Philippines	359.3 ( 250.8, 498.1)	6.3 ( 4.4, 8.8)	981.2 ( 712.9, 1316.6)	5.9 ( 4.3, 7.9)	-0.4 (-0.4, -0.3)
Interstitial lung disease and pulmonary sarcoidosis	Deaths	Democratic Socialist Republic of Sri Lanka	59.8 ( 37.8, 91.7)	2.98 ( 1.89, 4.58)	128.9 ( 62.2, 234.2)	2.35 ( 1.13, 4.27)	-0.84 ( -1.10, -0.59)			Interstitial lung disease and pulmonary sarcoidosis	DALYs (Disability-Adjusted Life Years)	Democratic Socialist Republic of Sri Lanka	1705.2 ( 1103.0, 2577.8)	83.2 ( 53.8, 125.6)	3728.3 ( 2039.5, 6435.0)	68.5 ( 37.4, 118.1)	-0.7 (-0.9, -0.5)
Interstitial lung disease and pulmonary sarcoidosis	Deaths	Kingdom of Thailand	42.1 ( 22.6, 71.0)	0.64 ( 0.34, 1.08)	82.6 ( 42.6, 162.9)	0.39 ( 0.20, 0.78)	-2.14 ( -2.33, -1.94)			Interstitial lung disease and pulmonary sarcoidosis	DALYs (Disability-Adjusted Life Years)	Kingdom of Thailand	1467.9 ( 916.7, 2292.5)	21.3 ( 13.2, 33.4)	3203.0 ( 2060.4, 5331.2)	15.2 ( 9.8, 25.3)	-1.5 (-1.7, -1.4)
Interstitial lung disease and pulmonary sarcoidosis	Deaths	Democratic Republic of Timor-Leste	0.2 ( 0.0, 0.8)	0.49 ( 0.06, 1.60)	0.8 ( 0.1, 2.6)	0.49 ( 0.06, 1.56)	0.12 ( -0.04, 0.29)			Interstitial lung disease and pulmonary sarcoidosis	DALYs (Disability-Adjusted Life Years)	Democratic Republic of Timor-Leste	9.6 ( 2.8, 25.3)	17.5 ( 4.9, 47.1)	30.4 ( 8.9, 77.7)	18.4 ( 5.4, 46.8)	0.3 ( 0.2, 0.5)
Interstitial lung disease and pulmonary sarcoidosis	Deaths	Socialist Republic of Viet Nam	33.8 ( 4.3, 106.1)	0.44 ( 0.06, 1.40)	89.0 ( 11.3, 282.0)	0.47 ( 0.06, 1.50)	0.41 ( 0.31, 0.50)			Interstitial lung disease and pulmonary sarcoidosis	DALYs (Disability-Adjusted Life Years)	Socialist Republic of Viet Nam	1250.5 ( 378.0, 3172.6)	16.2 ( 4.9, 41.3)	3924.1 ( 1297.8, 9121.1)	19.9 ( 6.5, 46.6)	0.8 ( 0.8, 0.9)
Interstitial lung disease and pulmonary sarcoidosis	Deaths	Republic of Fiji	0.9 ( 0.6, 1.6)	1.40 ( 0.82, 2.31)	2.3 ( 1.2, 3.8)	1.44 ( 0.75, 2.44)	0.25 ( 0.09, 0.40)			Interstitial lung disease and pulmonary sarcoidosis	DALYs (Disability-Adjusted Life Years)	Republic of Fiji	31.4 ( 20.0, 50.2)	44.4 ( 28.3, 70.3)	73.7 ( 42.6, 118.1)	45.5 ( 26.2, 72.9)	0.2 ( 0.1, 0.4)
Interstitial lung disease and pulmonary sarcoidosis	Deaths	Republic of Kiribati	0.2 ( 0.1, 0.4)	3.23 ( 1.31, 6.33)	0.4 ( 0.2, 0.9)	3.09 ( 1.27, 6.52)	-0.17 ( -0.20, -0.14)			Interstitial lung disease and pulmonary sarcoidosis	DALYs (Disability-Adjusted Life Years)	Republic of Kiribati	6.9 ( 3.2, 12.8)	94.1 ( 43.2, 176.3)	13.2 ( 6.1, 26.2)	89.4 ( 41.0, 179.5)	-0.2 (-0.2, -0.1)
Interstitial lung disease and pulmonary sarcoidosis	Deaths	Republic of the Marshall Islands	0.1 ( 0.0, 0.2)	3.60 ( 1.53, 7.38)	0.2 ( 0.1, 0.5)	3.16 ( 1.21, 6.65)	-0.41 ( -0.45, -0.37)			Interstitial lung disease and pulmonary sarcoidosis	DALYs (Disability-Adjusted Life Years)	Republic of the Marshall Islands	3.4 ( 1.6, 6.6)	109.4 ( 51.8, 214.5)	7.2 ( 3.3, 14.4)	97.2 ( 43.8, 192.4)	-0.4 (-0.4, -0.3)
Interstitial lung disease and pulmonary sarcoidosis	Deaths	Federated States of Micronesia	0.3 ( 0.1, 0.7)	3.69 ( 1.63, 6.99)	0.5 ( 0.2, 1.0)	3.12 ( 1.29, 6.44)	-0.53 ( -0.61, -0.45)			Interstitial lung disease and pulmonary sarcoidosis	DALYs (Disability-Adjusted Life Years)	Federated States of Micronesia	10.0 ( 4.9, 18.2)	110.4 ( 53.2, 200.5)	15.3 ( 7.3, 29.8)	95.5 ( 45.7, 186.9)	-0.5 (-0.5, -0.4)
Interstitial lung disease and pulmonary sarcoidosis	Deaths	Independent State of Papua New Guinea	21.9 ( 10.6, 41.0)	6.16 ( 2.96, 11.57)	62.5 ( 26.8, 122.1)	6.57 ( 2.84, 12.87)	0.26 ( 0.16, 0.35)			Interstitial lung disease and pulmonary sarcoidosis	DALYs (Disability-Adjusted Life Years)	Independent State of Papua New Guinea	651.9 ( 339.7, 1165.0)	176.7 ( 91.8, 317.5)	1904.5 ( 892.5, 3579.9)	189.2 ( 88.8, 356.4)	0.3 ( 0.2, 0.4)
Interstitial lung disease and pulmonary sarcoidosis	Deaths	Independent State of Samoa	0.6 ( 0.3, 1.1)	3.59 ( 1.63, 6.92)	0.9 ( 0.4, 1.8)	3.22 ( 1.44, 6.42)	-0.27 ( -0.33, -0.21)			Interstitial lung disease and pulmonary sarcoidosis	DALYs (Disability-Adjusted Life Years)	Independent State of Samoa	18.4 ( 9.2, 33.2)	107.9 ( 54.1, 196.7)	27.8 ( 14.0, 52.3)	98.3 ( 49.6, 185.6)	-0.2 (-0.3, -0.2)
Interstitial lung disease and pulmonary sarcoidosis	Deaths	Solomon Islands	0.6 ( 0.3, 1.1)	2.21 ( 1.10, 4.06)	1.5 ( 0.7, 2.9)	2.31 ( 1.08, 4.53)	0.25 ( 0.04, 0.45)			Interstitial lung disease and pulmonary sarcoidosis	DALYs (Disability-Adjusted Life Years)	Solomon Islands	19.6 ( 10.6, 34.1)	69.0 ( 37.4, 119.2)	48.5 ( 25.2, 89.7)	71.5 ( 37.1, 132.2)	0.2 ( 0.0, 0.4)
Interstitial lung disease and pulmonary sarcoidosis	Deaths	Kingdom of Tonga	0.3 ( 0.1, 0.5)	2.35 ( 1.12, 4.45)	0.3 ( 0.1, 0.7)	2.20 ( 0.96, 4.41)	0.00 ( -0.08, 0.07)			Interstitial lung disease and pulmonary sarcoidosis	DALYs (Disability-Adjusted Life Years)	Kingdom of Tonga	8.2 ( 4.3, 14.5)	72.6 ( 38.2, 129.9)	10.3 ( 5.0, 19.4)	69.0 ( 34.0, 129.1)	0.0 (-0.1, 0.1)
Interstitial lung disease and pulmonary sarcoidosis	Deaths	Republic of Vanuatu	0.4 ( 0.2, 0.8)	3.49 ( 1.52, 6.59)	1.1 ( 0.5, 2.4)	3.40 ( 1.38, 6.98)	-0.22 ( -0.37, -0.06)			Interstitial lung disease and pulmonary sarcoidosis	DALYs (Disability-Adjusted Life Years)	Republic of Vanuatu	13.2 ( 6.4, 23.8)	105.7 ( 51.4, 191.0)	36.2 ( 16.9, 71.4)	102.7 ( 47.3, 201.8)	-0.2 (-0.4, -0.1)
Interstitial lung disease and pulmonary sarcoidosis	Deaths	Republic of Armenia	27.2 ( 24.1, 30.3)	5.25 ( 4.64, 5.84)	19.6 ( 17.1, 22.5)	2.32 ( 2.02, 2.66)	-1.72 ( -2.65, -0.77)			Interstitial lung disease and pulmonary sarcoidosis	DALYs (Disability-Adjusted Life Years)	Republic of Armenia	858.2 ( 756.1, 959.7)	156.2 (137.6, 174.5)	613.2 ( 526.2, 716.8)	73.2 ( 62.8, 85.6)	-1.6 (-2.5, -0.8)
Interstitial lung disease and pulmonary sarcoidosis	Deaths	Republic of Azerbaijan	26.1 ( 11.7, 49.5)	2.80 ( 1.23, 5.35)	38.1 ( 15.3, 81.3)	1.84 ( 0.76, 3.83)	-1.95 ( -2.27, -1.63)			Interstitial lung disease and pulmonary sarcoidosis	DALYs (Disability-Adjusted Life Years)	Republic of Azerbaijan	855.9 ( 430.1, 1539.9)	85.9 ( 42.6, 155.7)	1283.7 ( 611.7, 2561.1)	58.5 ( 28.2, 114.7)	-1.7 (-2.1, -1.4)
Interstitial lung disease and pulmonary sarcoidosis	Deaths	Georgia	15.8 ( 12.9, 19.6)	1.34 ( 1.09, 1.64)	14.9 ( 12.4, 17.7)	1.33 ( 1.11, 1.59)	1.89 ( 0.85, 2.95)			Interstitial lung disease and pulmonary sarcoidosis	DALYs (Disability-Adjusted Life Years)	Georgia	542.4 ( 432.9, 669.5)	44.4 ( 35.5, 54.6)	477.5 ( 389.5, 580.6)	43.7 ( 35.6, 53.2)	1.5 ( 0.7, 2.4)
Interstitial lung disease and pulmonary sarcoidosis	Deaths	Republic of Kazakhstan	52.3 ( 43.7, 61.5)	2.24 ( 1.87, 2.64)	89.7 ( 66.9, 119.7)	2.48 ( 1.85, 3.30)	0.28 ( -0.49, 1.05)			Interstitial lung disease and pulmonary sarcoidosis	DALYs (Disability-Adjusted Life Years)	Republic of Kazakhstan	1659.5 ( 1398.4, 1948.6)	68.0 ( 57.2, 79.9)	2834.0 ( 2156.8, 3668.5)	76.8 ( 58.4, 99.3)	0.3 (-0.4, 1.1)
Interstitial lung disease and pulmonary sarcoidosis	Deaths	Kyrgyz Republic	11.9 ( 9.7, 14.2)	2.17 ( 1.77, 2.59)	4.6 ( 3.6, 5.8)	0.48 ( 0.37, 0.61)	-6.04 ( -7.09, -4.99)			Interstitial lung disease and pulmonary sarcoidosis	DALYs (Disability-Adjusted Life Years)	Kyrgyz Republic	373.2 ( 305.8, 438.9)	65.2 ( 53.4, 76.8)	177.3 ( 142.2, 217.2)	17.7 ( 14.2, 21.7)	-5.3 (-6.1, -4.4)
Interstitial lung disease and pulmonary sarcoidosis	Deaths	Mongolia	10.5 ( 5.7, 17.7)	5.44 ( 2.94, 9.16)	13.6 ( 7.3, 23.0)	3.11 ( 1.67, 5.28)	-2.20 ( -2.39, -2.00)			Interstitial lung disease and pulmonary sarcoidosis	DALYs (Disability-Adjusted Life Years)	Mongolia	307.9 ( 176.1, 505.3)	156.4 ( 89.2, 257.3)	437.4 ( 253.1, 707.7)	93.3 ( 53.8, 152.3)	-2.0 (-2.2, -1.9)
Interstitial lung disease and pulmonary sarcoidosis	Deaths	Republic of Tajikistan	36.4 ( 17.7, 63.8)	7.55 ( 3.66, 13.28)	61.4 ( 31.2, 115.4)	5.61 ( 2.84, 10.56)	-1.12 ( -1.32, -0.91)			Interstitial lung disease and pulmonary sarcoidosis	DALYs (Disability-Adjusted Life Years)	Republic of Tajikistan	1100.8 ( 598.3, 1852.1)	217.3 (117.2, 367.0)	1947.2 ( 1092.3, 3437.4)	166.6 ( 93.4, 295.0)	-1.0 (-1.1, -0.9)
Interstitial lung disease and pulmonary sarcoidosis	Deaths	Turkmenistan	10.4 ( 8.5, 12.5)	2.91 ( 2.39, 3.46)	8.3 ( 6.2, 11.3)	1.02 ( 0.76, 1.39)	-4.03 ( -4.67, -3.38)			Interstitial lung disease and pulmonary sarcoidosis	DALYs (Disability-Adjusted Life Years)	Turkmenistan	325.2 ( 266.5, 389.8)	87.3 ( 71.8, 103.9)	291.2 ( 226.4, 379.4)	34.4 ( 26.8, 44.8)	-3.6 (-4.1, -3.0)
Interstitial lung disease and pulmonary sarcoidosis	Deaths	Republic of Uzbekistan	103.5 ( 83.3, 127.7)	5.15 ( 4.13, 6.40)	60.9 ( 48.7, 76.1)	1.22 ( 0.99, 1.52)	-5.51 ( -6.42, -4.58)			Interstitial lung disease and pulmonary sarcoidosis	DALYs (Disability-Adjusted Life Years)	Republic of Uzbekistan	3232.7 ( 2613.1, 3929.2)	153.6 (123.9, 187.6)	2325.1 ( 1801.0, 2931.4)	43.9 ( 34.2, 55.0)	-4.9 (-5.7, -4.1)
Interstitial lung disease and pulmonary sarcoidosis	Deaths	Republic of Albania	11.4 ( 6.7, 19.2)	2.92 ( 1.73, 4.89)	16.0 ( 7.0, 31.3)	1.87 ( 0.82, 3.67)	-1.57 ( -1.76, -1.38)			Interstitial lung disease and pulmonary sarcoidosis	DALYs (Disability-Adjusted Life Years)	Republic of Albania	340.1 ( 211.4, 558.8)	85.3 ( 53.3, 138.7)	499.4 ( 257.1, 900.4)	59.4 ( 30.5, 107.4)	-1.3 (-1.4, -1.1)
Interstitial lung disease and pulmonary sarcoidosis	Deaths	Bosnia and Herzegovina	16.6 ( 9.1, 27.6)	2.21 ( 1.19, 3.65)	17.7 ( 9.6, 30.9)	1.48 ( 0.80, 2.58)	-1.49 ( -1.60, -1.38)			Interstitial lung disease and pulmonary sarcoidosis	DALYs (Disability-Adjusted Life Years)	Bosnia and Herzegovina	533.6 ( 319.7, 840.7)	66.1 ( 39.1, 104.0)	547.0 ( 326.7, 883.5)	47.2 ( 28.2, 76.1)	-1.2 (-1.3, -1.2)
Interstitial lung disease and pulmonary sarcoidosis	Deaths	Republic of Bulgaria	28.4 ( 23.1, 34.6)	1.17 ( 0.95, 1.42)	33.1 ( 27.4, 39.7)	1.31 ( 1.08, 1.58)	0.12 ( -0.19, 0.42)			Interstitial lung disease and pulmonary sarcoidosis	DALYs (Disability-Adjusted Life Years)	Republic of Bulgaria	929.4 ( 751.1, 1131.2)	38.1 ( 30.8, 46.4)	999.9 ( 834.6, 1186.4)	41.8 ( 34.8, 49.8)	0.1 (-0.1, 0.4)
Interstitial lung disease and pulmonary sarcoidosis	Deaths	Republic of Croatia	8.2 ( 7.1, 9.5)	0.68 ( 0.59, 0.79)	13.7 ( 11.3, 16.5)	0.86 ( 0.71, 1.04)	1.23 ( 0.94, 1.53)			Interstitial lung disease and pulmonary sarcoidosis	DALYs (Disability-Adjusted Life Years)	Republic of Croatia	309.8 ( 249.9, 380.1)	25.0 ( 20.2, 30.6)	448.9 ( 358.2, 560.7)	29.7 ( 23.5, 37.5)	1.0 ( 0.7, 1.3)
Interstitial lung disease and pulmonary sarcoidosis	Deaths	Czech Republic	48.0 ( 39.3, 58.4)	1.99 ( 1.62, 2.42)	155.9 ( 129.6, 186.7)	3.98 ( 3.30, 4.77)	3.22 ( 2.84, 3.61)			Interstitial lung disease and pulmonary sarcoidosis	DALYs (Disability-Adjusted Life Years)	Czech Republic	1482.6 ( 1209.9, 1785.6)	61.9 ( 50.5, 74.5)	4258.2 ( 3543.1, 5067.0)	114.9 ( 95.1, 137.1)	2.9 ( 2.5, 3.3)
Interstitial lung disease and pulmonary sarcoidosis	Deaths	Hungary	70.9 ( 61.0, 82.7)	2.67 ( 2.30, 3.13)	126.8 ( 105.2, 152.5)	3.70 ( 3.06, 4.47)	1.64 ( 1.30, 1.98)			Interstitial lung disease and pulmonary sarcoidosis	DALYs (Disability-Adjusted Life Years)	Hungary	2208.8 ( 1892.2, 2579.6)	83.5 ( 71.4, 97.7)	3626.8 ( 3008.8, 4362.2)	110.8 ( 91.6, 134.0)	1.4 ( 1.1, 1.7)
Interstitial lung disease and pulmonary sarcoidosis	Deaths	North Macedonia	2.0 ( 1.2, 3.1)	0.55 ( 0.32, 0.86)	4.0 ( 1.7, 8.2)	0.58 ( 0.24, 1.19)	0.13 ( -0.04, 0.31)			Interstitial lung disease and pulmonary sarcoidosis	DALYs (Disability-Adjusted Life Years)	North Macedonia	76.0 ( 51.2, 110.3)	20.6 ( 13.8, 29.8)	140.7 ( 77.2, 252.7)	20.9 ( 11.5, 37.6)	0.0 (-0.1, 0.2)
Interstitial lung disease and pulmonary sarcoidosis	Deaths	Montenegro	0.3 ( 0.2, 0.6)	0.29 ( 0.16, 0.52)	0.5 ( 0.3, 0.9)	0.26 ( 0.13, 0.47)	-0.31 ( -0.39, -0.22)			Interstitial lung disease and pulmonary sarcoidosis	DALYs (Disability-Adjusted Life Years)	Montenegro	16.8 ( 10.5, 25.1)	14.0 ( 8.7, 21.0)	24.2 ( 16.0, 36.3)	12.8 ( 8.4, 19.0)	-0.2 (-0.3, -0.2)
Interstitial lung disease and pulmonary sarcoidosis	Deaths	Republic of Poland	208.4 ( 196.9, 220.3)	2.57 ( 2.43, 2.72)	400.7 ( 361.9, 441.0)	2.95 ( 2.67, 3.25)	0.74 ( 0.23, 1.25)			Interstitial lung disease and pulmonary sarcoidosis	DALYs (Disability-Adjusted Life Years)	Republic of Poland	6706.2 ( 6208.4, 7290.9)	82.3 ( 76.1, 89.4)	11556.7 ( 10405.0, 12753.7)	89.4 ( 80.5, 98.6)	0.6 ( 0.1, 1.0)
Interstitial lung disease and pulmonary sarcoidosis	Deaths	Romania	344.3 ( 270.4, 428.6)	6.52 ( 5.11, 8.13)	196.5 ( 153.7, 245.8)	3.00 ( 2.34, 3.76)	-2.46 ( -2.86, -2.06)			Interstitial lung disease and pulmonary sarcoidosis	DALYs (Disability-Adjusted Life Years)	Romania	10669.9 ( 8529.9, 13145.0)	197.1 (157.5, 242.9)	6155.7 ( 4914.2, 7637.1)	97.7 ( 77.8, 121.4)	-2.2 (-2.6, -1.8)
Interstitial lung disease and pulmonary sarcoidosis	Deaths	Republic of Serbia	30.0 ( 18.3, 46.8)	1.22 ( 0.74, 1.91)	38.2 ( 19.6, 61.2)	1.27 ( 0.66, 2.04)	-0.10 ( -0.20, 0.01)			Interstitial lung disease and pulmonary sarcoidosis	DALYs (Disability-Adjusted Life Years)	Republic of Serbia	975.5 ( 639.9, 1445.2)	39.4 ( 25.8, 58.5)	1163.4 ( 685.7, 1762.0)	40.3 ( 23.8, 60.9)	0.1 ( 0.0, 0.1)
Interstitial lung disease and pulmonary sarcoidosis	Deaths	Slovak Republic	17.8 ( 11.1, 29.1)	1.64 ( 1.03, 2.70)	30.6 ( 14.2, 53.9)	1.68 ( 0.78, 2.95)	0.33 ( 0.22, 0.45)			Interstitial lung disease and pulmonary sarcoidosis	DALYs (Disability-Adjusted Life Years)	Slovak Republic	567.2 ( 378.2, 885.2)	52.4 ( 35.0, 81.8)	958.2 ( 530.3, 1547.6)	54.7 ( 30.3, 88.0)	0.4 ( 0.3, 0.5)
Interstitial lung disease and pulmonary sarcoidosis	Deaths	Republic of Slovenia	11.3 ( 9.2, 13.6)	2.61 ( 2.14, 3.15)	25.2 ( 20.1, 31.4)	3.26 ( 2.60, 4.06)	0.72 ( 0.43, 1.01)			Interstitial lung disease and pulmonary sarcoidosis	DALYs (Disability-Adjusted Life Years)	Republic of Slovenia	350.0 ( 288.3, 419.2)	79.1 ( 65.2, 94.7)	708.6 ( 570.0, 868.8)	94.5 ( 75.9, 116.0)	0.7 ( 0.4, 0.9)
Interstitial lung disease and pulmonary sarcoidosis	Deaths	Republic of Belarus	81.1 ( 61.1, 104.5)	3.47 ( 2.60, 4.51)	20.8 ( 15.2, 27.5)	0.68 ( 0.50, 0.90)	-6.42 ( -6.98, -5.85)			Interstitial lung disease and pulmonary sarcoidosis	DALYs (Disability-Adjusted Life Years)	Republic of Belarus	2641.3 ( 2033.7, 3327.9)	109.0 ( 83.6, 137.8)	756.7 ( 555.1, 1002.9)	25.3 ( 18.5, 33.6)	-5.7 (-6.2, -5.3)
Interstitial lung disease and pulmonary sarcoidosis	Deaths	Republic of Estonia	25.6 ( 20.0, 32.3)	6.89 ( 5.42, 8.68)	3.1 ( 2.3, 3.9)	0.67 ( 0.51, 0.86)	-9.24 (-11.28, -7.16)			Interstitial lung disease and pulmonary sarcoidosis	DALYs (Disability-Adjusted Life Years)	Republic of Estonia	726.6 ( 569.6, 918.6)	192.7 (151.4, 242.9)	112.8 ( 83.6, 147.4)	26.3 ( 19.3, 34.6)	-7.5 (-9.3, -5.8)
Interstitial lung disease and pulmonary sarcoidosis	Deaths	Republic of Latvia	63.6 ( 51.2, 78.4)	9.82 ( 7.90, 12.11)	5.2 ( 4.0, 6.7)	0.80 ( 0.62, 1.02)	-9.43 (-11.36, -7.46)			Interstitial lung disease and pulmonary sarcoidosis	DALYs (Disability-Adjusted Life Years)	Republic of Latvia	1817.6 ( 1469.8, 2231.9)	276.2 (223.2, 339.5)	180.4 ( 136.2, 234.2)	28.7 ( 21.6, 37.4)	-8.3 (-9.9, -6.6)
Interstitial lung disease and pulmonary sarcoidosis	Deaths	Republic of Lithuania	29.2 ( 22.4, 37.9)	3.60 ( 2.76, 4.65)	4.1 ( 3.2, 5.2)	0.43 ( 0.33, 0.54)	-8.28 (-10.75, -5.75)			Interstitial lung disease and pulmonary sarcoidosis	DALYs (Disability-Adjusted Life Years)	Republic of Lithuania	856.9 ( 660.9, 1100.4)	103.4 ( 80.0, 132.5)	160.6 ( 124.7, 200.0)	17.4 ( 13.5, 21.7)	-6.6 (-8.3, -4.8)
Interstitial lung disease and pulmonary sarcoidosis	Deaths	Republic of Moldova	11.6 ( 9.3, 14.4)	1.36 ( 1.10, 1.70)	1.2 ( 1.0, 1.5)	0.11 ( 0.08, 0.13)	-9.60 (-11.57, -7.57)			Interstitial lung disease and pulmonary sarcoidosis	DALYs (Disability-Adjusted Life Years)	Republic of Moldova	366.2 ( 297.1, 447.1)	42.1 ( 34.2, 51.3)	89.8 ( 66.3, 116.6)	8.2 ( 6.0, 10.6)	-6.0 (-7.3, -4.7)
Interstitial lung disease and pulmonary sarcoidosis	Deaths	Russian Federation	820.5 ( 691.8, 930.0)	2.39 ( 2.02, 2.70)	532.7 ( 483.9, 583.1)	1.14 ( 1.03, 1.25)	-4.13 ( -5.30, -2.95)			Interstitial lung disease and pulmonary sarcoidosis	DALYs (Disability-Adjusted Life Years)	Russian Federation	25760.3 ( 21650.1, 29355.8)	73.0 ( 61.6, 83.1)	16447.5 ( 14963.2, 18116.7)	36.3 ( 33.0, 40.0)	-3.8 (-4.7, -2.8)
Interstitial lung disease and pulmonary sarcoidosis	Deaths	Ukraine	475.7 ( 386.5, 582.4)	3.50 ( 2.85, 4.29)	113.1 ( 77.6, 158.6)	0.79 ( 0.54, 1.11)	-6.14 ( -6.63, -5.65)			Interstitial lung disease and pulmonary sarcoidosis	DALYs (Disability-Adjusted Life Years)	Ukraine	15882.3 ( 13051.9, 19096.6)	115.5 ( 95.0, 139.0)	3878.4 ( 2829.1, 5168.7)	28.0 ( 20.4, 37.4)	-5.8 (-6.3, -5.4)
Interstitial lung disease and pulmonary sarcoidosis	Deaths	Brunei Darussalam	1.4 ( 0.7, 2.4)	8.16 ( 4.34, 14.05)	3.7 ( 2.1, 6.0)	5.56 ( 3.18, 9.05)	-1.22 ( -1.35, -1.10)			Interstitial lung disease and pulmonary sarcoidosis	DALYs (Disability-Adjusted Life Years)	Brunei Darussalam	44.1 ( 27.1, 69.6)	255.2 (156.8, 403.1)	127.7 ( 83.1, 191.3)	183.1 (119.1, 275.0)	-1.1 (-1.2, -1.0)
Interstitial lung disease and pulmonary sarcoidosis	Deaths	Japan	2108.0 (1996.9, 2204.0)	6.67 ( 6.32, 6.98)	4711.0 ( 4388.0, 4977.1)	8.08 ( 7.56, 8.51)	0.29 ( 0.07, 0.52)			Interstitial lung disease and pulmonary sarcoidosis	DALYs (Disability-Adjusted Life Years)	Japan	69178.6 ( 62753.0, 76374.6)	217.8 (197.6, 240.5)	132743.7 (120585.7, 145773.2)	246.1 (223.1, 271.4)	0.1 ( 0.0, 0.3)
Interstitial lung disease and pulmonary sarcoidosis	Deaths	Republic of Korea	258.3 ( 140.9, 477.8)	4.71 ( 2.57, 8.74)	684.8 ( 331.7, 1022.5)	3.88 ( 1.88, 5.79)	-0.06 ( -0.31, 0.19)			Interstitial lung disease and pulmonary sarcoidosis	DALYs (Disability-Adjusted Life Years)	Republic of Korea	7975.2 ( 4813.8, 13533.6)	139.4 ( 84.0, 238.2)	24052.5 ( 15187.1, 33197.1)	135.1 ( 85.2, 186.7)	0.4 ( 0.2, 0.6)
Interstitial lung disease and pulmonary sarcoidosis	Deaths	Republic of Singapore	8.4 ( 7.1, 10.1)	2.09 ( 1.76, 2.51)	34.2 ( 28.5, 40.2)	1.99 ( 1.66, 2.35)	0.10 ( -0.15, 0.36)			Interstitial lung disease and pulmonary sarcoidosis	DALYs (Disability-Adjusted Life Years)	Republic of Singapore	276.2 ( 225.9, 337.0)	66.9 ( 54.9, 81.4)	1191.3 ( 973.0, 1441.4)	69.8 ( 56.9, 84.6)	0.4 ( 0.2, 0.6)
Interstitial lung disease and pulmonary sarcoidosis	Deaths	Australia	80.5 ( 67.3, 95.0)	2.19 ( 1.83, 2.58)	410.6 ( 344.3, 488.3)	5.02 ( 4.21, 5.98)	2.73 ( 1.96, 3.52)			Interstitial lung disease and pulmonary sarcoidosis	DALYs (Disability-Adjusted Life Years)	Australia	2366.7 ( 1979.4, 2808.5)	65.4 ( 54.6, 77.7)	11345.6 ( 9550.7, 13406.2)	143.0 (120.1, 169.4)	2.5 ( 1.9, 3.2)
Interstitial lung disease and pulmonary sarcoidosis	Deaths	New Zealand	20.4 ( 17.6, 23.8)	2.80 ( 2.40, 3.26)	77.8 ( 66.4, 90.8)	4.97 ( 4.25, 5.81)	1.79 ( 1.56, 2.01)			Interstitial lung disease and pulmonary sarcoidosis	DALYs (Disability-Adjusted Life Years)	New Zealand	614.8 ( 518.3, 717.7)	86.0 ( 72.2, 100.6)	2128.8 ( 1822.1, 2488.8)	139.3 (119.1, 162.9)	1.5 ( 1.3, 1.7)
Interstitial lung disease and pulmonary sarcoidosis	Deaths	Principality of Andorra	0.5 ( 0.2, 1.0)	4.94 ( 2.30, 9.44)	1.1 ( 0.3, 2.4)	3.97 ( 1.12, 8.66)	-0.30 ( -0.53, -0.08)			Interstitial lung disease and pulmonary sarcoidosis	DALYs (Disability-Adjusted Life Years)	Principality of Andorra	15.8 ( 8.2, 28.2)	144.9 ( 75.9, 260.3)	33.4 ( 13.5, 66.0)	120.4 ( 48.6, 239.0)	-0.3 (-0.4, -0.1)
Interstitial lung disease and pulmonary sarcoidosis	Deaths	Republic of Austria	27.8 ( 23.0, 33.5)	1.42 ( 1.17, 1.71)	73.9 ( 59.8, 90.1)	2.45 ( 1.99, 2.99)	2.95 ( 2.61, 3.30)			Interstitial lung disease and pulmonary sarcoidosis	DALYs (Disability-Adjusted Life Years)	Republic of Austria	964.6 ( 774.8, 1185.4)	49.9 ( 40.0, 61.6)	2206.7 ( 1798.6, 2671.2)	74.9 ( 61.0, 90.8)	2.2 ( 1.9, 2.5)
Interstitial lung disease and pulmonary sarcoidosis	Deaths	Kingdom of Belgium	62.4 ( 51.2, 75.3)	2.36 ( 1.94, 2.84)	175.3 ( 142.6, 213.8)	4.42 ( 3.59, 5.39)	2.54 ( 2.26, 2.82)			Interstitial lung disease and pulmonary sarcoidosis	DALYs (Disability-Adjusted Life Years)	Kingdom of Belgium	1830.4 ( 1510.0, 2191.2)	69.2 ( 57.2, 82.7)	4758.5 ( 3938.3, 5776.0)	123.3 (102.0, 149.7)	2.4 ( 2.1, 2.7)
Interstitial lung disease and pulmonary sarcoidosis	Deaths	Republic of Cyprus	17.3 ( 9.0, 29.7)	10.17 ( 5.32, 17.41)	29.4 ( 17.4, 45.8)	7.54 ( 4.48, 11.72)	-0.94 ( -1.05, -0.84)			Interstitial lung disease and pulmonary sarcoidosis	DALYs (Disability-Adjusted Life Years)	Republic of Cyprus	457.6 ( 252.5, 761.3)	278.1 (154.2, 461.1)	796.5 ( 506.6, 1193.6)	208.9 (133.3, 312.8)	-0.9 (-1.0, -0.8)
Interstitial lung disease and pulmonary sarcoidosis	Deaths	Kingdom of Denmark	39.1 ( 32.2, 47.2)	2.85 ( 2.35, 3.45)	95.5 ( 78.7, 116.6)	4.60 ( 3.77, 5.60)	1.76 ( 1.50, 2.02)			Interstitial lung disease and pulmonary sarcoidosis	DALYs (Disability-Adjusted Life Years)	Kingdom of Denmark	1195.1 ( 987.9, 1430.9)	90.5 ( 74.6, 108.7)	2653.7 ( 2203.4, 3188.2)	133.3 (110.1, 160.2)	1.5 ( 1.3, 1.8)
Interstitial lung disease and pulmonary sarcoidosis	Deaths	Republic of Finland	38.9 ( 30.7, 47.9)	3.05 ( 2.40, 3.75)	121.2 ( 102.5, 143.0)	5.42 ( 4.56, 6.40)	2.31 ( 1.89, 2.73)			Interstitial lung disease and pulmonary sarcoidosis	DALYs (Disability-Adjusted Life Years)	Republic of Finland	1157.5 ( 919.8, 1421.5)	92.6 ( 73.5, 113.8)	3242.5 ( 2754.7, 3789.9)	153.3 (129.5, 179.6)	2.1 ( 1.7, 2.5)
Interstitial lung disease and pulmonary sarcoidosis	Deaths	French Republic	290.1 ( 245.5, 346.1)	2.19 ( 1.86, 2.62)	810.8 ( 657.1, 976.5)	3.45 ( 2.79, 4.16)	1.66 ( 1.45, 1.88)			Interstitial lung disease and pulmonary sarcoidosis	DALYs (Disability-Adjusted Life Years)	French Republic	9053.4 ( 7548.5, 10873.7)	68.0 ( 56.8, 81.7)	23093.5 ( 18907.6, 27670.1)	102.5 ( 83.6, 123.1)	1.6 ( 1.4, 1.8)
Interstitial lung disease and pulmonary sarcoidosis	Deaths	Federal Republic of Germany	679.5 ( 556.1, 832.9)	3.20 ( 2.62, 3.92)	1250.5 ( 1040.6, 1498.3)	4.04 ( 3.36, 4.84)	1.07 ( 0.95, 1.19)			Interstitial lung disease and pulmonary sarcoidosis	DALYs (Disability-Adjusted Life Years)	Federal Republic of Germany	20779.7 ( 17116.3, 25066.3)	97.4 ( 80.3, 117.5)	35319.4 ( 29497.4, 42056.7)	116.2 ( 97.0, 138.5)	0.9 ( 0.8, 1.0)
Interstitial lung disease and pulmonary sarcoidosis	Deaths	Hellenic Republic	23.7 ( 19.3, 28.8)	0.84 ( 0.69, 1.02)	147.2 ( 120.1, 177.5)	4.02 ( 3.27, 4.84)	5.76 ( 5.12, 6.41)			Interstitial lung disease and pulmonary sarcoidosis	DALYs (Disability-Adjusted Life Years)	Hellenic Republic	789.2 ( 634.2, 970.4)	28.2 ( 22.7, 34.7)	3946.7 ( 3262.3, 4712.2)	111.1 ( 91.6, 132.7)	5.2 ( 4.6, 5.8)
Interstitial lung disease and pulmonary sarcoidosis	Deaths	Republic of Iceland	0.7 ( 0.6, 0.9)	1.46 ( 1.18, 1.79)	3.8 ( 3.1, 4.6)	3.58 ( 2.91, 4.38)	3.53 ( 3.13, 3.94)			Interstitial lung disease and pulmonary sarcoidosis	DALYs (Disability-Adjusted Life Years)	Republic of Iceland	23.5 ( 18.9, 28.8)	47.3 ( 38.1, 58.0)	106.3 ( 87.8, 127.5)	103.8 ( 85.6, 124.5)	3.1 ( 2.8, 3.5)
Interstitial lung disease and pulmonary sarcoidosis	Deaths	Ireland	39.8 ( 33.6, 47.3)	5.20 ( 4.38, 6.18)	119.3 ( 97.0, 146.2)	8.24 ( 6.70, 10.09)	2.21 ( 1.81, 2.60)			Interstitial lung disease and pulmonary sarcoidosis	DALYs (Disability-Adjusted Life Years)	Ireland	1109.9 ( 938.0, 1309.2)	149.5 (126.1, 176.6)	3309.7 ( 2751.5, 3981.9)	234.0 (194.5, 281.3)	2.1 ( 1.7, 2.5)
Interstitial lung disease and pulmonary sarcoidosis	Deaths	State of Israel	19.6 ( 16.2, 23.1)	2.20 ( 1.83, 2.61)	65.0 ( 53.7, 77.6)	2.88 ( 2.38, 3.43)	1.70 ( 1.37, 2.03)			Interstitial lung disease and pulmonary sarcoidosis	DALYs (Disability-Adjusted Life Years)	State of Israel	564.4 ( 464.4, 676.1)	64.9 ( 53.3, 77.9)	1856.7 ( 1552.1, 2199.0)	85.3 ( 71.3, 101.1)	1.6 ( 1.3, 1.9)
Interstitial lung disease and pulmonary sarcoidosis	Deaths	Republic of Italy	89.1 ( 83.4, 94.6)	0.57 ( 0.53, 0.60)	903.7 ( 833.1, 973.5)	3.89 ( 3.59, 4.19)	7.62 ( 6.26, 9.00)			Interstitial lung disease and pulmonary sarcoidosis	DALYs (Disability-Adjusted Life Years)	Republic of Italy	4369.1 ( 3543.7, 5362.5)	28.1 ( 22.8, 34.7)	25939.9 ( 23779.9, 28400.9)	115.9 (106.2, 127.2)	5.7 ( 4.6, 6.7)
Interstitial lung disease and pulmonary sarcoidosis	Deaths	Grand Duchy of Luxembourg	1.7 ( 1.4, 2.0)	1.76 ( 1.44, 2.14)	6.6 ( 5.3, 8.0)	3.59 ( 2.90, 4.36)	3.11 ( 2.63, 3.60)			Interstitial lung disease and pulmonary sarcoidosis	DALYs (Disability-Adjusted Life Years)	Grand Duchy of Luxembourg	51.9 ( 42.4, 63.9)	54.5 ( 44.5, 67.1)	190.6 ( 155.8, 230.3)	103.6 ( 84.6, 125.1)	2.8 ( 2.3, 3.2)
Interstitial lung disease and pulmonary sarcoidosis	Deaths	Republic of Malta	3.2 ( 2.7, 3.8)	4.02 ( 3.34, 4.80)	15.4 ( 12.9, 18.2)	8.58 ( 7.18, 10.17)	2.41 ( 1.95, 2.88)			Interstitial lung disease and pulmonary sarcoidosis	DALYs (Disability-Adjusted Life Years)	Republic of Malta	93.3 ( 77.8, 110.5)	117.3 ( 97.8, 139.1)	409.3 ( 347.4, 482.6)	241.3 (203.8, 285.5)	2.3 ( 1.9, 2.8)
Interstitial lung disease and pulmonary sarcoidosis	Deaths	Kingdom of the Netherlands	47.2 ( 39.8, 55.8)	1.34 ( 1.13, 1.58)	280.7 ( 231.9, 333.1)	4.28 ( 3.54, 5.08)	3.88 ( 3.05, 4.72)			Interstitial lung disease and pulmonary sarcoidosis	DALYs (Disability-Adjusted Life Years)	Kingdom of the Netherlands	1522.7 ( 1245.3, 1841.1)	44.2 ( 36.0, 53.5)	7715.4 ( 6424.6, 9154.3)	122.2 (101.7, 145.4)	3.5 ( 2.7, 4.2)
Interstitial lung disease and pulmonary sarcoidosis	Deaths	Kingdom of Norway	34.9 ( 32.6, 37.3)	2.90 ( 2.71, 3.11)	76.3 ( 70.0, 82.5)	4.28 ( 3.93, 4.64)	1.56 ( 1.27, 1.85)			Interstitial lung disease and pulmonary sarcoidosis	DALYs (Disability-Adjusted Life Years)	Kingdom of Norway	1054.2 ( 949.7, 1169.0)	93.2 ( 83.5, 103.9)	2175.8 ( 1978.6, 2388.7)	126.6 (115.0, 139.3)	1.3 ( 1.0, 1.6)
Interstitial lung disease and pulmonary sarcoidosis	Deaths	Portuguese Republic	47.5 ( 40.0, 56.2)	1.79 ( 1.50, 2.11)	186.7 ( 152.9, 223.6)	4.71 ( 3.86, 5.65)	3.67 ( 3.07, 4.28)			Interstitial lung disease and pulmonary sarcoidosis	DALYs (Disability-Adjusted Life Years)	Portuguese Republic	1463.7 ( 1221.9, 1740.1)	55.8 ( 46.6, 66.4)	5282.1 ( 4389.2, 6259.0)	138.1 (114.7, 163.9)	3.4 ( 2.9, 3.9)
Interstitial lung disease and pulmonary sarcoidosis	Deaths	Kingdom of Spain	426.6 ( 363.4, 497.4)	4.19 ( 3.57, 4.90)	1009.0 ( 838.9, 1200.2)	6.47 ( 5.38, 7.70)	1.57 ( 1.29, 1.85)			Interstitial lung disease and pulmonary sarcoidosis	DALYs (Disability-Adjusted Life Years)	Kingdom of Spain	12509.5 ( 10686.1, 14648.2)	124.9 (106.4, 146.5)	28390.5 ( 23676.5, 33545.1)	185.6 (154.6, 219.5)	1.5 ( 1.2, 1.7)
Interstitial lung disease and pulmonary sarcoidosis	Deaths	Kingdom of Sweden	87.9 ( 76.2, 101.0)	3.38 ( 2.93, 3.89)	161.0 ( 133.7, 191.2)	4.58 ( 3.80, 5.45)	1.47 ( 1.28, 1.67)			Interstitial lung disease and pulmonary sarcoidosis	DALYs (Disability-Adjusted Life Years)	Kingdom of Sweden	2574.1 ( 2224.3, 2986.6)	104.5 ( 89.8, 121.7)	4473.3 ( 3748.6, 5289.7)	132.8 (111.1, 157.3)	1.2 ( 1.0, 1.4)
Interstitial lung disease and pulmonary sarcoidosis	Deaths	Swiss Confederation	49.2 ( 40.3, 59.9)	2.82 ( 2.31, 3.44)	97.5 ( 79.6, 118.8)	3.32 ( 2.71, 4.04)	1.34 ( 1.04, 1.64)			Interstitial lung disease and pulmonary sarcoidosis	DALYs (Disability-Adjusted Life Years)	Swiss Confederation	1450.2 ( 1188.0, 1761.3)	84.8 ( 69.3, 103.1)	2805.6 ( 2303.0, 3379.6)	97.2 ( 79.8, 117.2)	1.1 ( 0.9, 1.4)
Interstitial lung disease and pulmonary sarcoidosis	Deaths	United Kingdom of Great Britain and Northern Ireland	787.4 ( 757.7, 817.4)	4.93 ( 4.75, 5.12)	2208.5 ( 2102.6, 2292.8)	9.83 ( 9.37, 10.20)	3.24 ( 2.78, 3.71)			Interstitial lung disease and pulmonary sarcoidosis	DALYs (Disability-Adjusted Life Years)	United Kingdom of Great Britain and Northern Ireland	23413.6 ( 21813.3, 25226.8)	152.2 (141.6, 164.4)	60002.5 ( 56505.6, 63474.6)	276.3 (260.1, 292.5)	2.8 ( 2.5, 3.2)
Interstitial lung disease and pulmonary sarcoidosis	Deaths	Argentine Republic	348.2 ( 287.1, 417.1)	5.65 ( 4.66, 6.77)	728.4 ( 608.8, 871.4)	7.18 ( 6.00, 8.59)	0.95 ( 0.66, 1.24)			Interstitial lung disease and pulmonary sarcoidosis	DALYs (Disability-Adjusted Life Years)	Argentine Republic	10185.0 ( 8480.6, 12054.1)	166.2 (138.4, 196.7)	20763.7 ( 17533.6, 24522.1)	207.9 (175.5, 245.6)	0.9 ( 0.6, 1.1)
Interstitial lung disease and pulmonary sarcoidosis	Deaths	Republic of Chile	164.8 ( 141.6, 190.5)	8.97 ( 7.71, 10.36)	731.2 ( 634.8, 834.5)	15.41 (13.38, 17.58)	2.03 ( 1.73, 2.32)			Interstitial lung disease and pulmonary sarcoidosis	DALYs (Disability-Adjusted Life Years)	Republic of Chile	4758.4 ( 4103.9, 5470.6)	256.9 (221.7, 295.2)	20737.9 ( 18148.0, 23631.8)	437.0 (382.5, 497.9)	2.0 ( 1.7, 2.2)
Interstitial lung disease and pulmonary sarcoidosis	Deaths	Eastern Republic of Uruguay	22.2 ( 18.4, 26.7)	3.07 ( 2.53, 3.69)	50.1 ( 41.1, 60.1)	5.39 ( 4.42, 6.48)	2.08 ( 1.74, 2.41)			Interstitial lung disease and pulmonary sarcoidosis	DALYs (Disability-Adjusted Life Years)	Eastern Republic of Uruguay	672.6 ( 559.2, 799.7)	94.2 ( 78.1, 112.1)	1422.8 ( 1182.3, 1688.4)	156.3 (129.8, 185.7)	1.9 ( 1.6, 2.2)
Interstitial lung disease and pulmonary sarcoidosis	Deaths	Canada	292.0 ( 244.2, 347.4)	4.89 ( 4.09, 5.82)	872.3 ( 734.2, 1027.7)	6.47 ( 5.44, 7.62)	1.42 ( 1.10, 1.73)			Interstitial lung disease and pulmonary sarcoidosis	DALYs (Disability-Adjusted Life Years)	Canada	8817.7 ( 7416.8, 10308.9)	150.9 (126.9, 176.6)	25167.2 ( 21361.7, 29346.6)	192.5 (163.2, 224.8)	1.3 ( 1.0, 1.5)
Interstitial lung disease and pulmonary sarcoidosis	Deaths	United States of America	3108.0 (2963.3, 3243.5)	5.49 ( 5.24, 5.73)	8930.6 ( 8424.1, 9362.3)	8.04 ( 7.59, 8.43)	1.17 ( 0.77, 1.56)			Interstitial lung disease and pulmonary sarcoidosis	DALYs (Disability-Adjusted Life Years)	United States of America	98579.1 ( 90394.4, 107551.4)	180.5 (165.3, 197.2)	259190.4 (240223.4, 278823.6)	240.8 (223.0, 259.3)	0.9 ( 0.5, 1.2)
Interstitial lung disease and pulmonary sarcoidosis	Deaths	Antigua and Barbuda	0.1 ( 0.1, 0.1)	0.85 ( 0.68, 1.06)	0.4 ( 0.4, 0.6)	2.19 ( 1.76, 2.69)	3.46 ( 3.07, 3.85)			Interstitial lung disease and pulmonary sarcoidosis	DALYs (Disability-Adjusted Life Years)	Antigua and Barbuda	2.4 ( 1.8, 2.9)	26.2 ( 20.9, 32.1)	12.9 ( 10.5, 15.8)	61.8 ( 50.2, 75.0)	3.2 ( 2.8, 3.5)
Interstitial lung disease and pulmonary sarcoidosis	Deaths	Commonwealth of the Bahamas	0.8 ( 0.6, 1.0)	2.95 ( 2.36, 3.67)	4.8 ( 3.5, 6.3)	6.11 ( 4.52, 7.99)	2.97 ( 2.69, 3.25)			Interstitial lung disease and pulmonary sarcoidosis	DALYs (Disability-Adjusted Life Years)	Commonwealth of the Bahamas	24.2 ( 19.5, 30.0)	86.9 ( 70.2, 107.1)	139.7 ( 105.3, 181.9)	172.3 (130.1, 224.2)	2.8 ( 2.5, 3.1)
Interstitial lung disease and pulmonary sarcoidosis	Deaths	Barbados	0.9 ( 0.8, 1.1)	1.87 ( 1.51, 2.28)	3.7 ( 2.7, 4.9)	3.73 ( 2.74, 4.89)	3.14 ( 2.82, 3.47)			Interstitial lung disease and pulmonary sarcoidosis	DALYs (Disability-Adjusted Life Years)	Barbados	25.6 ( 20.8, 30.8)	54.0 ( 43.9, 65.1)	102.5 ( 76.3, 132.5)	104.9 ( 78.0, 135.9)	3.0 ( 2.7, 3.3)
Interstitial lung disease and pulmonary sarcoidosis	Deaths	Belize	0.8 ( 0.6, 1.1)	5.17 ( 3.88, 6.94)	6.1 ( 4.7, 7.8)	10.83 ( 8.41, 13.82)	2.65 ( 2.20, 3.09)			Interstitial lung disease and pulmonary sarcoidosis	DALYs (Disability-Adjusted Life Years)	Belize	24.4 ( 18.5, 32.0)	147.2 (111.6, 193.2)	181.6 ( 142.8, 230.3)	314.2 (247.8, 397.1)	2.7 ( 2.3, 3.2)
Interstitial lung disease and pulmonary sarcoidosis	Deaths	Republic of Cuba	6.4 ( 5.3, 7.8)	0.35 ( 0.28, 0.42)	28.0 ( 22.0, 34.9)	0.80 ( 0.63, 0.99)	3.22 ( 2.93, 3.52)			Interstitial lung disease and pulmonary sarcoidosis	DALYs (Disability-Adjusted Life Years)	Republic of Cuba	245.8 ( 201.5, 295.4)	13.4 ( 11.0, 16.2)	894.4 ( 721.6, 1090.1)	25.3 ( 20.3, 30.8)	2.5 ( 2.2, 2.7)
Interstitial lung disease and pulmonary sarcoidosis	Deaths	Commonwealth of Dominica	0.2 ( 0.1, 0.3)	1.72 ( 0.94, 2.92)	0.4 ( 0.2, 0.8)	2.57 ( 1.38, 4.63)	1.45 ( 1.33, 1.57)			Interstitial lung disease and pulmonary sarcoidosis	DALYs (Disability-Adjusted Life Years)	Commonwealth of Dominica	5.3 ( 3.1, 8.6)	49.7 ( 29.6, 81.0)	12.3 ( 7.0, 20.9)	73.8 ( 42.5, 126.8)	1.4 ( 1.3, 1.6)
Interstitial lung disease and pulmonary sarcoidosis	Deaths	Dominican Republic	4.6 ( 2.1, 9.8)	0.69 ( 0.31, 1.47)	19.3 ( 9.2, 36.3)	1.07 ( 0.51, 2.00)	1.58 ( 1.43, 1.74)			Interstitial lung disease and pulmonary sarcoidosis	DALYs (Disability-Adjusted Life Years)	Dominican Republic	149.8 ( 80.8, 290.9)	21.7 ( 11.6, 42.2)	618.4 ( 338.9, 1085.7)	33.7 ( 18.4, 59.0)	1.6 ( 1.5, 1.7)
Interstitial lung disease and pulmonary sarcoidosis	Deaths	Grenada	0.2 ( 0.2, 0.2)	1.61 ( 1.19, 2.11)	0.8 ( 0.6, 1.0)	3.64 ( 2.86, 4.53)	3.09 ( 2.82, 3.37)			Interstitial lung disease and pulmonary sarcoidosis	DALYs (Disability-Adjusted Life Years)	Grenada	5.5 ( 4.1, 7.3)	47.6 ( 36.0, 61.6)	23.4 ( 18.4, 28.8)	102.4 ( 81.0, 126.5)	3.0 ( 2.7, 3.2)
Interstitial lung disease and pulmonary sarcoidosis	Deaths	Republic of Guyana	2.6 ( 2.0, 3.3)	3.78 ( 2.90, 4.86)	5.4 ( 3.8, 7.4)	4.21 ( 2.97, 5.80)	1.67 ( 0.78, 2.56)			Interstitial lung disease and pulmonary sarcoidosis	DALYs (Disability-Adjusted Life Years)	Republic of Guyana	72.1 ( 56.0, 91.6)	103.4 ( 80.3, 131.4)	159.8 ( 114.6, 217.5)	121.7 ( 87.4, 165.4)	1.7 ( 0.9, 2.6)
Interstitial lung disease and pulmonary sarcoidosis	Deaths	Republic of Haiti	23.9 ( 8.6, 46.3)	3.80 ( 1.38, 7.34)	64.8 ( 25.6, 139.3)	4.77 ( 1.89, 10.27)	0.94 ( 0.83, 1.04)			Interstitial lung disease and pulmonary sarcoidosis	DALYs (Disability-Adjusted Life Years)	Republic of Haiti	675.4 ( 257.3, 1291.2)	105.0 ( 40.4, 200.0)	1855.3 ( 782.2, 3868.6)	131.5 ( 55.5, 275.2)	0.9 ( 0.8, 1.0)
Interstitial lung disease and pulmonary sarcoidosis	Deaths	Jamaica	2.8 ( 2.3, 3.5)	0.90 ( 0.73, 1.10)	13.7 ( 9.7, 18.8)	2.45 ( 1.74, 3.36)	3.75 ( 3.33, 4.17)			Interstitial lung disease and pulmonary sarcoidosis	DALYs (Disability-Adjusted Life Years)	Jamaica	86.5 ( 71.9, 104.5)	28.3 ( 23.5, 34.1)	395.8 ( 286.7, 532.5)	70.2 ( 50.9, 94.5)	3.4 ( 3.0, 3.8)
Interstitial lung disease and pulmonary sarcoidosis	Deaths	Saint Lucia	0.4 ( 0.3, 0.6)	2.68 ( 2.11, 3.35)	2.1 ( 1.5, 2.8)	4.65 ( 3.43, 6.12)	1.96 ( 1.75, 2.18)			Interstitial lung disease and pulmonary sarcoidosis	DALYs (Disability-Adjusted Life Years)	Saint Lucia	12.6 ( 10.0, 15.6)	77.9 ( 61.6, 96.7)	61.8 ( 46.0, 80.2)	134.7 (100.5, 174.6)	2.0 ( 1.8, 2.2)
Interstitial lung disease and pulmonary sarcoidosis	Deaths	Saint Vincent and the Grenadines	0.0 ( 0.0, 0.1)	0.36 ( 0.29, 0.45)	0.7 ( 0.5, 0.8)	2.45 ( 1.94, 3.05)	6.08 ( 4.90, 7.26)			Interstitial lung disease and pulmonary sarcoidosis	DALYs (Disability-Adjusted Life Years)	Saint Vincent and the Grenadines	1.8 ( 1.4, 2.1)	13.4 ( 10.8, 16.3)	19.5 ( 15.8, 24.2)	70.8 ( 56.9, 87.5)	5.4 ( 4.4, 6.4)
Interstitial lung disease and pulmonary sarcoidosis	Deaths	Republic of Suriname	1.2 ( 0.7, 1.9)	2.46 ( 1.44, 4.04)	3.6 ( 1.8, 6.2)	2.99 ( 1.53, 5.16)	1.12 ( 0.91, 1.33)			Interstitial lung disease and pulmonary sarcoidosis	DALYs (Disability-Adjusted Life Years)	Republic of Suriname	34.3 ( 21.3, 54.9)	70.5 ( 43.6, 112.7)	109.7 ( 61.0, 180.0)	88.5 ( 49.2, 145.5)	1.2 ( 1.0, 1.4)
Interstitial lung disease and pulmonary sarcoidosis	Deaths	Republic of Trinidad and Tobago	5.5 ( 4.5, 6.7)	3.58 ( 2.88, 4.32)	21.5 ( 15.5, 29.2)	5.64 ( 4.05, 7.65)	2.01 ( 1.74, 2.27)			Interstitial lung disease and pulmonary sarcoidosis	DALYs (Disability-Adjusted Life Years)	Republic of Trinidad and Tobago	156.4 ( 128.0, 187.9)	101.5 ( 83.1, 122.0)	603.2 ( 442.4, 804.6)	159.8 (117.2, 213.2)	2.0 ( 1.7, 2.2)
Interstitial lung disease and pulmonary sarcoidosis	Deaths	Plurinational State of Bolivia	97.2 ( 36.0, 205.5)	16.74 ( 6.18, 35.50)	305.1 ( 161.4, 498.6)	17.55 ( 9.28, 28.71)	0.33 ( 0.23, 0.43)			Interstitial lung disease and pulmonary sarcoidosis	DALYs (Disability-Adjusted Life Years)	Plurinational State of Bolivia	2641.2 ( 1064.2, 5379.0)	446.6 (179.3, 912.5)	8317.2 ( 4686.5, 13139.7)	474.3 (266.9, 750.0)	0.4 ( 0.3, 0.5)
Interstitial lung disease and pulmonary sarcoidosis	Deaths	Republic of Ecuador	50.4 ( 40.0, 62.2)	5.43 ( 4.31, 6.71)	372.3 ( 277.0, 494.4)	12.49 ( 9.30, 16.59)	3.68 ( 3.23, 4.13)			Interstitial lung disease and pulmonary sarcoidosis	DALYs (Disability-Adjusted Life Years)	Republic of Ecuador	1409.6 ( 1135.0, 1718.3)	149.4 (120.2, 182.2)	10222.2 ( 7727.3, 13363.2)	341.4 (258.2, 446.3)	3.7 ( 3.2, 4.1)
Interstitial lung disease and pulmonary sarcoidosis	Deaths	Republic of Peru	409.5 ( 262.5, 600.4)	19.55 (12.51, 28.69)	1332.6 ( 873.2, 1920.9)	22.51 (14.76, 32.43)	0.80 ( 0.59, 1.02)			Interstitial lung disease and pulmonary sarcoidosis	DALYs (Disability-Adjusted Life Years)	Republic of Peru	11270.6 ( 7459.1, 16139.3)	526.3 (347.9, 754.6)	36564.1 ( 24966.1, 51377.4)	610.7 (417.4, 858.0)	0.8 ( 0.6, 1.0)
Interstitial lung disease and pulmonary sarcoidosis	Deaths	Republic of Colombia	37.8 ( 31.4, 45.0)	1.18 ( 0.98, 1.40)	348.6 ( 269.6, 443.4)	3.43 ( 2.66, 4.37)	3.43 ( 2.91, 3.95)			Interstitial lung disease and pulmonary sarcoidosis	DALYs (Disability-Adjusted Life Years)	Republic of Colombia	1239.6 ( 1027.4, 1489.9)	37.6 ( 31.3, 45.2)	10236.5 ( 8013.7, 12757.6)	100.0 ( 78.3, 124.7)	3.1 ( 2.7, 3.6)
Interstitial lung disease and pulmonary sarcoidosis	Deaths	Republic of Costa Rica	14.2 ( 11.6, 17.2)	4.56 ( 3.73, 5.55)	72.2 ( 58.9, 87.5)	7.06 ( 5.75, 8.55)	1.60 ( 1.25, 1.96)			Interstitial lung disease and pulmonary sarcoidosis	DALYs (Disability-Adjusted Life Years)	Republic of Costa Rica	440.9 ( 364.8, 530.0)	140.6 (116.3, 169.0)	2175.5 ( 1804.2, 2608.3)	211.1 (175.1, 253.2)	1.4 ( 1.2, 1.7)
Interstitial lung disease and pulmonary sarcoidosis	Deaths	Republic of El Salvador	19.2 ( 11.9, 31.5)	3.59 ( 2.23, 5.92)	45.0 ( 25.7, 69.9)	4.20 ( 2.39, 6.52)	0.74 ( 0.61, 0.86)			Interstitial lung disease and pulmonary sarcoidosis	DALYs (Disability-Adjusted Life Years)	Republic of El Salvador	565.8 ( 369.1, 909.2)	105.0 ( 68.4, 168.7)	1359.8 ( 839.6, 2026.5)	126.8 ( 78.3, 189.0)	0.9 ( 0.7, 1.0)
Interstitial lung disease and pulmonary sarcoidosis	Deaths	Republic of Guatemala	35.1 ( 26.6, 45.9)	5.35 ( 4.05, 7.01)	145.7 ( 114.0, 183.0)	7.21 ( 5.63, 9.05)	1.03 ( 0.47, 1.58)			Interstitial lung disease and pulmonary sarcoidosis	DALYs (Disability-Adjusted Life Years)	Republic of Guatemala	1031.2 ( 797.0, 1322.9)	152.6 (117.7, 196.3)	4188.9 ( 3309.7, 5204.0)	205.3 (162.2, 255.1)	1.0 ( 0.5, 1.5)
Interstitial lung disease and pulmonary sarcoidosis	Deaths	Republic of Honduras	20.6 ( 11.2, 35.3)	5.48 ( 2.96, 9.38)	107.9 ( 47.1, 194.4)	8.98 ( 3.92, 16.19)	1.90 ( 1.73, 2.07)			Interstitial lung disease and pulmonary sarcoidosis	DALYs (Disability-Adjusted Life Years)	Republic of Honduras	617.4 ( 355.4, 1020.4)	160.6 ( 92.2, 265.5)	3164.8 ( 1499.8, 5488.3)	260.0 (123.2, 451.2)	1.8 ( 1.7, 2.0)
Interstitial lung disease and pulmonary sarcoidosis	Deaths	United Mexican States	323.0 ( 306.0, 341.5)	4.19 ( 3.97, 4.42)	1860.8 ( 1620.6, 2110.4)	7.87 ( 6.86, 8.92)	2.02 ( 1.73, 2.30)			Interstitial lung disease and pulmonary sarcoidosis	DALYs (Disability-Adjusted Life Years)	United Mexican States	10186.0 ( 9451.3, 10970.1)	129.0 (119.7, 138.9)	54201.0 ( 47387.6, 61568.9)	225.9 (197.6, 256.5)	1.8 ( 1.5, 2.0)
Interstitial lung disease and pulmonary sarcoidosis	Deaths	Republic of Nicaragua	4.9 ( 3.1, 8.0)	1.77 ( 1.11, 2.90)	21.6 ( 11.8, 33.1)	2.43 ( 1.32, 3.72)	1.58 ( 1.32, 1.84)			Interstitial lung disease and pulmonary sarcoidosis	DALYs (Disability-Adjusted Life Years)	Republic of Nicaragua	154.4 ( 102.7, 236.9)	54.5 ( 36.2, 83.8)	683.0 ( 410.2, 1003.5)	75.1 ( 45.0, 110.3)	1.6 ( 1.3, 1.8)
Interstitial lung disease and pulmonary sarcoidosis	Deaths	Republic of Panama	7.3 ( 6.0, 8.9)	2.72 ( 2.23, 3.30)	47.6 ( 35.2, 61.7)	5.99 ( 4.43, 7.77)	3.12 ( 2.95, 3.30)			Interstitial lung disease and pulmonary sarcoidosis	DALYs (Disability-Adjusted Life Years)	Republic of Panama	222.9 ( 184.0, 268.5)	82.3 ( 67.9, 99.1)	1382.6 ( 1044.5, 1753.1)	173.1 (130.7, 219.5)	2.9 ( 2.8, 3.1)
Interstitial lung disease and pulmonary sarcoidosis	Deaths	Bolivarian Republic of Venezuela	37.0 ( 30.2, 44.5)	2.15 ( 1.76, 2.59)	191.9 ( 135.0, 266.7)	3.28 ( 2.31, 4.56)	1.58 ( 1.31, 1.85)			Interstitial lung disease and pulmonary sarcoidosis	DALYs (Disability-Adjusted Life Years)	Bolivarian Republic of Venezuela	1140.1 ( 930.5, 1373.2)	64.7 ( 52.8, 77.9)	5629.6 ( 4052.2, 7636.8)	95.5 ( 68.9, 129.6)	1.5 ( 1.2, 1.7)
Interstitial lung disease and pulmonary sarcoidosis	Deaths	Federative Republic of Brazil	385.2 ( 353.8, 420.1)	2.29 ( 2.11, 2.50)	1831.9 ( 1676.0, 1987.8)	3.88 ( 3.55, 4.21)	1.66 ( 1.36, 1.97)			Interstitial lung disease and pulmonary sarcoidosis	DALYs (Disability-Adjusted Life Years)	Federative Republic of Brazil	11973.5 ( 10901.0, 13167.7)	69.9 ( 63.7, 76.9)	51242.3 ( 47012.0, 55546.3)	108.0 ( 99.0, 117.0)	1.3 ( 1.1, 1.6)
Interstitial lung disease and pulmonary sarcoidosis	Deaths	Republic of Paraguay	7.6 ( 4.6, 12.5)	1.90 ( 1.14, 3.14)	31.9 ( 17.6, 50.4)	2.97 ( 1.64, 4.70)	1.69 ( 1.57, 1.81)			Interstitial lung disease and pulmonary sarcoidosis	DALYs (Disability-Adjusted Life Years)	Republic of Paraguay	217.4 ( 137.0, 343.7)	53.9 ( 34.0, 85.5)	908.9 ( 527.2, 1403.9)	83.3 ( 48.3, 128.8)	1.6 ( 1.5, 1.7)
Interstitial lung disease and pulmonary sarcoidosis	Deaths	People's Democratic Republic of Algeria	1.9 ( 0.0, 7.2)	0.08 ( 0.00, 0.29)	27.2 ( 1.7, 108.1)	0.40 ( 0.02, 1.59)	6.74 ( 6.10, 7.38)			Interstitial lung disease and pulmonary sarcoidosis	DALYs (Disability-Adjusted Life Years)	People's Democratic Republic of Algeria	245.5 ( 96.6, 453.5)	9.9 ( 3.9, 18.4)	1464.9 ( 464.4, 3731.2)	20.8 ( 6.6, 53.2)	2.9 ( 2.7, 3.2)
Interstitial lung disease and pulmonary sarcoidosis	Deaths	Kingdom of Bahrain	1.7 ( 0.9, 3.2)	5.17 ( 2.93, 9.81)	10.5 ( 5.3, 17.8)	5.79 ( 2.91, 9.98)	0.42 ( 0.21, 0.62)			Interstitial lung disease and pulmonary sarcoidosis	DALYs (Disability-Adjusted Life Years)	Kingdom of Bahrain	49.1 ( 29.2, 89.6)	144.0 ( 85.8, 262.6)	318.0 ( 178.7, 513.4)	161.9 ( 90.0, 265.5)	0.4 ( 0.3, 0.6)
Interstitial lung disease and pulmonary sarcoidosis	Deaths	Arab Republic of Egypt	93.9 ( 53.6, 151.6)	1.81 ( 1.03, 2.91)	134.3 ( 77.8, 213.6)	1.07 ( 0.62, 1.70)	-2.36 ( -2.76, -1.97)			Interstitial lung disease and pulmonary sarcoidosis	DALYs (Disability-Adjusted Life Years)	Arab Republic of Egypt	2958.2 ( 1816.1, 4548.1)	54.5 ( 33.3, 83.8)	5017.9 ( 3233.7, 7349.5)	37.8 ( 24.4, 55.5)	-1.7 (-2.0, -1.4)
Interstitial lung disease and pulmonary sarcoidosis	Deaths	Islamic Republic of Iran	2.3 ( 0.7, 5.0)	0.04 ( 0.01, 0.09)	13.9 ( 1.9, 26.1)	0.10 ( 0.01, 0.18)	4.26 ( 3.65, 4.89)			Interstitial lung disease and pulmonary sarcoidosis	DALYs (Disability-Adjusted Life Years)	Islamic Republic of Iran	386.2 ( 240.0, 559.9)	6.7 ( 4.2, 9.8)	1321.5 ( 748.5, 1900.7)	8.7 ( 4.9, 12.5)	1.1 ( 1.0, 1.2)
Interstitial lung disease and pulmonary sarcoidosis	Deaths	Republic of Iraq	24.1 ( 12.8, 41.0)	1.73 ( 0.92, 2.94)	88.3 ( 45.6, 151.6)	1.96 ( 1.01, 3.37)	0.33 ( 0.22, 0.44)			Interstitial lung disease and pulmonary sarcoidosis	DALYs (Disability-Adjusted Life Years)	Republic of Iraq	747.5 ( 435.1, 1205.9)	52.5 ( 30.5, 84.8)	2868.3 ( 1674.3, 4639.8)	60.7 ( 35.4, 98.4)	0.4 ( 0.3, 0.5)
Interstitial lung disease and pulmonary sarcoidosis	Deaths	Hashemite Kingdom of Jordan	14.3 ( 7.3, 26.5)	5.87 ( 2.99, 10.80)	67.5 ( 40.0, 105.1)	4.84 ( 2.87, 7.52)	-0.61 ( -0.87, -0.35)			Interstitial lung disease and pulmonary sarcoidosis	DALYs (Disability-Adjusted Life Years)	Hashemite Kingdom of Jordan	448.6 ( 253.6, 790.3)	173.0 ( 98.0, 303.9)	2203.3 ( 1429.3, 3264.3)	148.8 ( 96.4, 220.2)	-0.5 (-0.7, -0.2)
Interstitial lung disease and pulmonary sarcoidosis	Deaths	State of Kuwait	6.6 ( 5.3, 8.1)	6.54 ( 5.28, 8.01)	21.3 ( 16.7, 26.7)	4.24 ( 3.32, 5.29)	-0.25 ( -1.29, 0.81)			Interstitial lung disease and pulmonary sarcoidosis	DALYs (Disability-Adjusted Life Years)	State of Kuwait	198.7 ( 161.4, 241.4)	183.4 (149.1, 222.5)	693.2 ( 549.9, 853.0)	125.1 ( 99.4, 153.1)	-0.2 (-1.1, 0.7)
Interstitial lung disease and pulmonary sarcoidosis	Deaths	Lebanese Republic	19.1 ( 7.3, 38.7)	4.57 ( 1.75, 9.25)	36.9 ( 21.2, 58.9)	3.67 ( 2.11, 5.85)	-0.36 ( -0.53, -0.18)			Interstitial lung disease and pulmonary sarcoidosis	DALYs (Disability-Adjusted Life Years)	Lebanese Republic	553.6 ( 234.6, 1089.0)	128.3 ( 54.2, 252.1)	1053.3 ( 646.1, 1618.7)	105.2 ( 64.6, 161.5)	-0.3 (-0.5, -0.2)
Interstitial lung disease and pulmonary sarcoidosis	Deaths	State of Libya	0.4 ( 0.0, 1.3)	0.10 ( 0.00, 0.39)	7.0 ( 0.4, 29.6)	0.75 ( 0.04, 3.16)	8.21 ( 7.62, 8.81)			Interstitial lung disease and pulmonary sarcoidosis	DALYs (Disability-Adjusted Life Years)	State of Libya	41.3 ( 14.9, 77.4)	11.5 ( 4.1, 21.6)	297.5 ( 70.9, 938.2)	29.2 ( 6.8, 93.5)	3.7 ( 3.5, 4.0)
Interstitial lung disease and pulmonary sarcoidosis	Deaths	Kingdom of Morocco	2.4 ( 0.0, 8.6)	0.09 ( 0.00, 0.33)	32.6 ( 2.3, 110.3)	0.50 ( 0.03, 1.68)	7.27 ( 6.64, 7.92)			Interstitial lung disease and pulmonary sarcoidosis	DALYs (Disability-Adjusted Life Years)	Kingdom of Morocco	254.9 ( 96.2, 468.6)	9.5 ( 3.6, 17.6)	1563.1 ( 444.6, 3724.2)	23.0 ( 6.5, 55.2)	3.5 ( 3.3, 3.8)
Interstitial lung disease and pulmonary sarcoidosis	Deaths	Palestine	14.7 ( 8.0, 23.9)	9.11 ( 5.00, 14.83)	40.0 ( 23.1, 63.0)	8.53 ( 4.93, 13.41)	-0.06 ( -0.20, 0.07)			Interstitial lung disease and pulmonary sarcoidosis	DALYs (Disability-Adjusted Life Years)	Palestine	430.6 ( 252.1, 677.7)	263.0 (154.0, 413.9)	1268.4 ( 797.2, 1889.3)	256.2 (160.9, 382.1)	0.0 (-0.1, 0.1)
Interstitial lung disease and pulmonary sarcoidosis	Deaths	Sultanate of Oman	1.9 ( 0.9, 3.5)	1.58 ( 0.74, 3.01)	7.0 ( 3.0, 14.7)	2.06 ( 0.89, 4.25)	1.56 ( 1.21, 1.90)			Interstitial lung disease and pulmonary sarcoidosis	DALYs (Disability-Adjusted Life Years)	Sultanate of Oman	59.9 ( 33.2, 104.4)	49.1 ( 26.9, 85.5)	243.4 ( 126.4, 454.4)	65.4 ( 34.2, 121.2)	1.5 ( 1.2, 1.8)
Interstitial lung disease and pulmonary sarcoidosis	Deaths	State of Qatar	0.5 ( 0.3, 0.8)	2.80 ( 1.59, 4.91)	3.4 ( 1.4, 6.8)	2.34 ( 0.98, 4.55)	-0.06 ( -0.35, 0.24)			Interstitial lung disease and pulmonary sarcoidosis	DALYs (Disability-Adjusted Life Years)	State of Qatar	15.4 ( 9.5, 25.0)	80.2 ( 49.4, 133.6)	122.4 ( 62.0, 222.0)	68.7 ( 34.0, 124.4)	-0.1 (-0.3, 0.1)
Interstitial lung disease and pulmonary sarcoidosis	Deaths	Kingdom of Saudi Arabia	100.0 ( 49.2, 190.1)	9.96 ( 4.89, 18.90)	392.6 ( 212.1, 639.5)	11.01 ( 5.81, 18.12)	0.56 ( 0.41, 0.72)			Interstitial lung disease and pulmonary sarcoidosis	DALYs (Disability-Adjusted Life Years)	Kingdom of Saudi Arabia	2879.9 ( 1501.2, 5274.9)	276.1 (143.8, 505.6)	12765.6 ( 7670.8, 19872.0)	327.1 (193.0, 512.3)	0.8 ( 0.7, 1.0)
Interstitial lung disease and pulmonary sarcoidosis	Deaths	Syrian Arab Republic	15.9 ( 7.1, 31.6)	1.63 ( 0.73, 3.23)	57.5 ( 24.1, 113.3)	2.14 ( 0.89, 4.20)	0.91 ( 0.80, 1.02)			Interstitial lung disease and pulmonary sarcoidosis	DALYs (Disability-Adjusted Life Years)	Syrian Arab Republic	524.0 ( 280.4, 954.5)	51.7 ( 27.5, 94.3)	1914.9 ( 979.0, 3431.6)	68.6 ( 34.8, 122.7)	1.0 ( 0.9, 1.1)
Interstitial lung disease and pulmonary sarcoidosis	Deaths	Republic of Tunisia	0.8 ( 0.0, 2.9)	0.08 ( 0.00, 0.29)	10.4 ( 0.7, 42.4)	0.40 ( 0.02, 1.64)	6.50 ( 5.94, 7.07)			Interstitial lung disease and pulmonary sarcoidosis	DALYs (Disability-Adjusted Life Years)	Republic of Tunisia	100.7 ( 40.0, 183.7)	10.0 ( 4.0, 18.3)	556.1 ( 175.9, 1409.6)	21.2 ( 6.7, 54.0)	2.9 ( 2.7, 3.1)
Interstitial lung disease and pulmonary sarcoidosis	Deaths	Republic of Turkey	152.3 ( 70.9, 279.2)	2.38 ( 1.11, 4.36)	469.9 ( 259.8, 761.5)	2.58 ( 1.43, 4.17)	0.56 ( 0.33, 0.79)			Interstitial lung disease and pulmonary sarcoidosis	DALYs (Disability-Adjusted Life Years)	Republic of Turkey	4813.8 ( 2471.2, 8359.8)	71.9 ( 36.8, 124.9)	14813.4 ( 9097.2, 22472.1)	80.9 ( 49.7, 122.8)	0.7 ( 0.5, 0.9)
Interstitial lung disease and pulmonary sarcoidosis	Deaths	United Arab Emirates	10.1 ( 5.0, 18.4)	15.21 ( 7.48, 27.70)	72.4 ( 41.0, 120.0)	12.28 ( 7.12, 19.93)	0.84 ( 0.36, 1.33)			Interstitial lung disease and pulmonary sarcoidosis	DALYs (Disability-Adjusted Life Years)	United Arab Emirates	302.3 ( 154.8, 544.7)	411.5 (210.3, 739.9)	2224.3 ( 1327.1, 3600.9)	300.7 (180.3, 481.2)	0.3 (-0.2, 0.7)
Interstitial lung disease and pulmonary sarcoidosis	Deaths	Republic of Yemen	1.1 ( 0.0, 4.7)	0.12 ( 0.00, 0.49)	13.0 ( 0.9, 45.1)	0.50 ( 0.03, 1.74)	5.94 ( 5.35, 6.53)			Interstitial lung disease and pulmonary sarcoidosis	DALYs (Disability-Adjusted Life Years)	Republic of Yemen	95.5 ( 33.0, 200.0)	9.8 ( 3.3, 20.5)	564.0 ( 146.0, 1440.5)	21.0 ( 5.4, 53.7)	3.1 ( 2.8, 3.4)
Interstitial lung disease and pulmonary sarcoidosis	Deaths	Islamic Republic of Afghanistan	2.3 ( 0.0, 9.8)	0.16 ( 0.00, 0.69)	10.2 ( 0.7, 41.1)	0.65 ( 0.04, 2.56)	5.80 ( 5.21, 6.40)			Interstitial lung disease and pulmonary sarcoidosis	DALYs (Disability-Adjusted Life Years)	Islamic Republic of Afghanistan	149.6 ( 46.5, 364.0)	10.3 ( 3.2, 25.2)	418.3 ( 101.9, 1303.9)	24.2 ( 5.4, 75.7)	3.6 ( 3.2, 4.0)
Interstitial lung disease and pulmonary sarcoidosis	Deaths	People's Republic of Bangladesh	775.8 ( 352.2, 1474.2)	9.27 ( 4.24, 17.58)	1838.2 ( 979.5, 3236.5)	7.04 ( 3.75, 12.40)	-0.93 ( -1.04, -0.83)			Interstitial lung disease and pulmonary sarcoidosis	DALYs (Disability-Adjusted Life Years)	People's Republic of Bangladesh	22232.5 ( 10681.6, 41148.7)	259.9 (125.5, 480.7)	53059.7 ( 30789.3, 89466.0)	201.8 (117.0, 340.4)	-0.9 (-1.0, -0.8)
Interstitial lung disease and pulmonary sarcoidosis	Deaths	Kingdom of Bhutan	3.6 ( 1.8, 6.3)	7.94 ( 3.90, 13.81)	7.9 ( 4.1, 14.2)	7.27 ( 3.74, 12.97)	-0.38 ( -0.46, -0.31)			Interstitial lung disease and pulmonary sarcoidosis	DALYs (Disability-Adjusted Life Years)	Kingdom of Bhutan	105.1 ( 54.5, 179.1)	220.6 (114.6, 375.7)	229.5 ( 126.2, 391.9)	208.5 (114.8, 355.6)	-0.3 (-0.3, -0.2)
Interstitial lung disease and pulmonary sarcoidosis	Deaths	Republic of India	8836.9 (4461.7, 14877.7)	10.19 ( 5.16, 17.16)	25339.9 (15290.3, 37342.0)	11.10 ( 6.69, 16.37)	0.30 ( 0.21, 0.38)			Interstitial lung disease and pulmonary sarcoidosis	DALYs (Disability-Adjusted Life Years)	Republic of India	253896.7 (135813.9, 417177.5)	282.4 (151.2, 464.0)	699872.9 (442478.1, 1010892.7)	303.6 (191.8, 438.9)	0.3 ( 0.2, 0.3)
Interstitial lung disease and pulmonary sarcoidosis	Deaths	Federal Democratic Republic of Nepal	231.4 ( 100.4, 450.1)	13.00 ( 5.68, 25.24)	625.8 ( 337.6, 1039.4)	13.79 ( 7.44, 22.90)	0.38 ( 0.21, 0.55)			Interstitial lung disease and pulmonary sarcoidosis	DALYs (Disability-Adjusted Life Years)	Federal Democratic Republic of Nepal	6596.2 ( 2980.6, 12571.1)	358.8 (163.1, 683.0)	17770.0 ( 10109.5, 28804.2)	388.7 (221.0, 630.1)	0.4 ( 0.3, 0.6)
Interstitial lung disease and pulmonary sarcoidosis	Deaths	Islamic Republic of Pakistan	671.5 ( 371.4, 1109.2)	6.44 ( 3.57, 10.64)	1417.2 ( 837.7, 2234.9)	6.38 ( 3.77, 10.06)	-0.20 ( -0.32, -0.07)			Interstitial lung disease and pulmonary sarcoidosis	DALYs (Disability-Adjusted Life Years)	Islamic Republic of Pakistan	19188.4 ( 11123.2, 30731.2)	182.2 (105.8, 291.8)	40423.0 ( 24838.8, 62342.5)	175.2 (107.5, 270.0)	-0.3 (-0.4, -0.2)
Interstitial lung disease and pulmonary sarcoidosis	Deaths	Republic of Angola	23.5 ( 7.1, 51.8)	3.23 ( 0.98, 7.15)	57.9 ( 19.0, 127.3)	2.67 ( 0.87, 5.91)	-0.80 ( -0.86, -0.74)			Interstitial lung disease and pulmonary sarcoidosis	DALYs (Disability-Adjusted Life Years)	Republic of Angola	687.3 ( 232.3, 1459.2)	89.9 ( 30.5, 191.8)	1744.8 ( 681.4, 3606.9)	75.7 ( 29.2, 158.2)	-0.7 (-0.8, -0.7)
Interstitial lung disease and pulmonary sarcoidosis	Deaths	Central African Republic	9.0 ( 2.4, 20.7)	4.03 ( 1.10, 9.35)	15.6 ( 4.8, 37.1)	3.78 ( 1.18, 9.13)	-0.27 ( -0.35, -0.20)			Interstitial lung disease and pulmonary sarcoidosis	DALYs (Disability-Adjusted Life Years)	Central African Republic	257.5 ( 77.0, 579.6)	111.3 ( 33.6, 251.3)	463.8 ( 157.0, 1058.4)	104.8 ( 35.9, 243.4)	-0.3 (-0.3, -0.2)
Interstitial lung disease and pulmonary sarcoidosis	Deaths	Republic of the Congo	8.7 ( 2.4, 20.1)	4.10 ( 1.15, 9.57)	17.0 ( 5.8, 36.2)	3.41 ( 1.18, 7.28)	-0.76 ( -0.84, -0.68)			Interstitial lung disease and pulmonary sarcoidosis	DALYs (Disability-Adjusted Life Years)	Republic of the Congo	244.3 ( 75.5, 541.9)	113.6 ( 35.1, 253.3)	508.8 ( 197.1, 1036.4)	96.3 ( 37.5, 197.4)	-0.7 (-0.8, -0.6)
Interstitial lung disease and pulmonary sarcoidosis	Deaths	Democratic Republic of the Congo	115.1 ( 34.6, 274.2)	3.69 ( 1.11, 8.81)	284.8 ( 89.9, 795.8)	4.18 ( 1.32, 11.90)	0.44 ( 0.33, 0.55)			Interstitial lung disease and pulmonary sarcoidosis	DALYs (Disability-Adjusted Life Years)	Democratic Republic of the Congo	3284.2 ( 1118.9, 7530.3)	102.1 ( 34.7, 235.0)	8322.7 ( 2980.1, 21966.4)	115.6 ( 41.1, 311.4)	0.4 ( 0.3, 0.5)
Interstitial lung disease and pulmonary sarcoidosis	Deaths	Republic of Equatorial Guinea	1.4 ( 0.4, 3.2)	3.82 ( 1.07, 8.69)	2.5 ( 0.7, 6.3)	2.86 ( 0.84, 6.97)	-1.08 ( -1.16, -0.99)			Interstitial lung disease and pulmonary sarcoidosis	DALYs (Disability-Adjusted Life Years)	Republic of Equatorial Guinea	40.3 ( 12.4, 89.4)	104.7 ( 32.2, 232.5)	77.9 ( 27.5, 181.5)	82.6 ( 29.1, 191.6)	-0.9 (-1.0, -0.8)
Interstitial lung disease and pulmonary sarcoidosis	Deaths	Gabonese Republic	4.0 ( 1.2, 8.5)	3.63 ( 1.10, 7.72)	5.6 ( 1.8, 13.1)	2.82 ( 0.89, 6.61)	-0.90 ( -0.95, -0.85)			Interstitial lung disease and pulmonary sarcoidosis	DALYs (Disability-Adjusted Life Years)	Gabonese Republic	112.9 ( 38.5, 230.7)	101.0 ( 34.5, 206.5)	168.2 ( 63.4, 370.8)	80.8 ( 30.3, 178.8)	-0.8 (-0.9, -0.8)
Interstitial lung disease and pulmonary sarcoidosis	Deaths	Republic of Burundi	13.7 ( 3.6, 30.3)	3.19 ( 0.85, 7.05)	23.6 ( 6.9, 58.4)	2.62 ( 0.76, 6.49)	-0.85 ( -0.97, -0.72)			Interstitial lung disease and pulmonary sarcoidosis	DALYs (Disability-Adjusted Life Years)	Republic of Burundi	383.7 ( 116.3, 818.3)	88.4 ( 26.8, 188.6)	689.5 ( 235.5, 1626.2)	73.3 ( 24.7, 173.2)	-0.8 (-0.9, -0.7)
Interstitial lung disease and pulmonary sarcoidosis	Deaths	Union of the Comoros	1.1 ( 0.3, 2.5)	2.93 ( 0.87, 6.67)	2.0 ( 0.7, 5.0)	2.23 ( 0.76, 5.49)	-1.05 ( -1.26, -0.85)			Interstitial lung disease and pulmonary sarcoidosis	DALYs (Disability-Adjusted Life Years)	Union of the Comoros	31.8 ( 10.9, 69.5)	81.7 ( 27.8, 178.9)	59.7 ( 23.3, 138.2)	63.7 ( 24.8, 148.0)	-1.0 (-1.2, -0.8)
Interstitial lung disease and pulmonary sarcoidosis	Deaths	Republic of Djibouti	0.6 ( 0.2, 1.3)	2.42 ( 0.70, 5.36)	2.3 ( 0.7, 5.9)	1.95 ( 0.58, 4.88)	-0.79 ( -0.89, -0.68)			Interstitial lung disease and pulmonary sarcoidosis	DALYs (Disability-Adjusted Life Years)	Republic of Djibouti	18.0 ( 6.1, 37.7)	68.4 ( 23.5, 144.0)	72.1 ( 26.1, 169.2)	56.6 ( 20.3, 132.8)	-0.7 (-0.8, -0.6)
Interstitial lung disease and pulmonary sarcoidosis	Deaths	State of Eritrea	6.7 ( 1.6, 15.2)	3.17 ( 0.77, 7.12)	13.2 ( 4.2, 27.5)	2.61 ( 0.85, 5.44)	-0.73 ( -0.81, -0.64)			Interstitial lung disease and pulmonary sarcoidosis	DALYs (Disability-Adjusted Life Years)	State of Eritrea	202.6 ( 53.6, 449.1)	89.2 ( 24.1, 195.9)	396.3 ( 144.2, 798.4)	73.8 ( 26.8, 148.9)	-0.7 (-0.8, -0.6)
Interstitial lung disease and pulmonary sarcoidosis	Deaths	Federal Democratic Republic of Ethiopia	104.2 ( 25.3, 207.3)	2.67 ( 0.65, 5.31)	150.6 ( 43.4, 349.0)	1.97 ( 0.57, 4.56)	-1.28 ( -1.39, -1.17)			Interstitial lung disease and pulmonary sarcoidosis	DALYs (Disability-Adjusted Life Years)	Federal Democratic Republic of Ethiopia	2939.1 ( 809.5, 5695.5)	73.8 ( 20.4, 143.2)	4348.7 ( 1491.3, 9605.1)	55.2 ( 18.8, 122.4)	-1.2 (-1.3, -1.1)
Interstitial lung disease and pulmonary sarcoidosis	Deaths	Republic of Kenya	35.3 ( 9.4, 98.3)	2.34 ( 0.63, 6.51)	131.1 ( 33.9, 392.8)	3.00 ( 0.77, 9.03)	1.03 ( 0.90, 1.15)			Interstitial lung disease and pulmonary sarcoidosis	DALYs (Disability-Adjusted Life Years)	Republic of Kenya	1034.2 ( 343.8, 2717.1)	66.9 ( 22.1, 176.1)	3781.6 ( 1184.2, 10669.3)	84.2 ( 26.2, 238.8)	0.9 ( 0.8, 1.0)
Interstitial lung disease and pulmonary sarcoidosis	Deaths	Republic of Madagascar	37.2 ( 12.1, 80.5)	3.88 ( 1.26, 8.43)	81.6 ( 27.9, 189.2)	3.91 ( 1.34, 9.08)	-0.05 ( -0.09, 0.00)			Interstitial lung disease and pulmonary sarcoidosis	DALYs (Disability-Adjusted Life Years)	Republic of Madagascar	1033.9 ( 369.3, 2163.0)	105.5 ( 37.6, 221.5)	2375.0 ( 914.4, 5307.7)	107.5 ( 41.1, 241.1)	0.0 (-0.1, 0.0)
Interstitial lung disease and pulmonary sarcoidosis	Deaths	Republic of Malawi	16.7 ( 4.9, 35.9)	2.24 ( 0.66, 4.82)	35.5 ( 11.2, 81.2)	2.56 ( 0.81, 5.85)	0.31 ( 0.19, 0.43)			Interstitial lung disease and pulmonary sarcoidosis	DALYs (Disability-Adjusted Life Years)	Republic of Malawi	480.4 ( 161.3, 987.5)	63.3 ( 21.2, 130.4)	1020.4 ( 374.0, 2255.5)	72.1 ( 26.3, 159.3)	0.3 ( 0.2, 0.4)
Interstitial lung disease and pulmonary sarcoidosis	Deaths	Republic of Mauritius	9.8 ( 8.2, 11.7)	7.13 ( 5.93, 8.51)	70.0 ( 59.7, 81.5)	18.59 (15.87, 21.64)	3.40 ( 2.76, 4.03)			Interstitial lung disease and pulmonary sarcoidosis	DALYs (Disability-Adjusted Life Years)	Republic of Mauritius	283.4 ( 238.2, 334.2)	202.6 (170.2, 238.9)	1928.2 ( 1653.7, 2236.8)	512.4 (439.3, 594.5)	3.3 ( 2.7, 3.8)
Interstitial lung disease and pulmonary sarcoidosis	Deaths	Republic of Mozambique	20.1 ( 5.5, 47.0)	1.76 ( 0.48, 4.14)	42.2 ( 13.1, 99.8)	2.00 ( 0.62, 4.76)	0.57 ( 0.44, 0.69)			Interstitial lung disease and pulmonary sarcoidosis	DALYs (Disability-Adjusted Life Years)	Republic of Mozambique	590.0 ( 193.4, 1300.7)	50.2 ( 16.4, 111.4)	1246.9 ( 448.4, 2790.7)	57.3 ( 20.4, 128.9)	0.6 ( 0.5, 0.7)
Interstitial lung disease and pulmonary sarcoidosis	Deaths	Republic of Rwanda	18.3 ( 4.9, 39.6)	3.31 ( 0.89, 7.16)	29.8 ( 9.1, 75.5)	2.46 ( 0.75, 6.24)	-1.47 ( -1.68, -1.26)			Interstitial lung disease and pulmonary sarcoidosis	DALYs (Disability-Adjusted Life Years)	Republic of Rwanda	520.8 ( 155.7, 1097.4)	92.1 ( 27.7, 193.9)	884.7 ( 321.1, 2124.3)	70.7 ( 25.5, 170.2)	-1.4 (-1.6, -1.1)
Interstitial lung disease and pulmonary sarcoidosis	Deaths	Republic of Seychelles	0.0 ( 0.0, 0.1)	0.44 ( 0.07, 1.40)	0.1 ( 0.0, 0.2)	0.34 ( 0.05, 1.07)	-0.78 ( -0.93, -0.63)			Interstitial lung disease and pulmonary sarcoidosis	DALYs (Disability-Adjusted Life Years)	Republic of Seychelles	1.7 ( 0.5, 4.4)	16.6 ( 5.3, 42.4)	3.6 ( 1.2, 8.2)	15.1 ( 5.1, 34.9)	-0.3 (-0.4, -0.2)
Interstitial lung disease and pulmonary sarcoidosis	Deaths	Federal Republic of Somalia	13.0 ( 3.2, 30.6)	3.23 ( 0.82, 7.64)	31.9 ( 9.5, 72.4)	2.80 ( 0.84, 6.36)	-0.44 ( -0.49, -0.39)			Interstitial lung disease and pulmonary sarcoidosis	DALYs (Disability-Adjusted Life Years)	Federal Republic of Somalia	391.6 ( 111.2, 886.7)	89.9 ( 25.8, 205.0)	923.4 ( 308.0, 2035.7)	78.8 ( 26.4, 173.6)	-0.4 (-0.5, -0.4)
Interstitial lung disease and pulmonary sarcoidosis	Deaths	United Republic of Tanzania	43.7 ( 13.1, 98.5)	2.08 ( 0.62, 4.68)	92.9 ( 27.7, 238.7)	2.00 ( 0.60, 5.14)	-0.21 ( -0.24, -0.18)			Interstitial lung disease and pulmonary sarcoidosis	DALYs (Disability-Adjusted Life Years)	United Republic of Tanzania	1263.2 ( 445.0, 2722.9)	59.0 ( 20.7, 127.4)	2795.2 ( 1014.3, 6795.5)	57.9 ( 20.8, 141.0)	-0.1 (-0.2, -0.1)
Interstitial lung disease and pulmonary sarcoidosis	Deaths	Republic of Uganda	36.0 ( 10.3, 86.2)	2.98 ( 0.85, 7.16)	71.1 ( 20.7, 196.0)	2.67 ( 0.78, 7.38)	-0.67 ( -0.77, -0.58)			Interstitial lung disease and pulmonary sarcoidosis	DALYs (Disability-Adjusted Life Years)	Republic of Uganda	1015.0 ( 337.4, 2316.4)	82.5 ( 27.4, 188.9)	2107.9 ( 733.9, 5490.9)	75.8 ( 26.2, 198.5)	-0.6 (-0.7, -0.5)
Interstitial lung disease and pulmonary sarcoidosis	Deaths	Republic of Zambia	12.7 ( 4.0, 28.0)	2.46 ( 0.77, 5.44)	34.3 ( 11.2, 79.8)	2.76 ( 0.91, 6.47)	0.31 ( 0.24, 0.38)			Interstitial lung disease and pulmonary sarcoidosis	DALYs (Disability-Adjusted Life Years)	Republic of Zambia	371.7 ( 134.7, 777.5)	68.9 ( 24.9, 145.1)	1021.9 ( 383.4, 2256.6)	78.6 ( 29.4, 174.7)	0.4 ( 0.3, 0.4)
Interstitial lung disease and pulmonary sarcoidosis	Deaths	Republic of Botswana	5.3 ( 1.1, 12.3)	4.85 ( 1.05, 11.23)	8.6 ( 1.9, 20.4)	3.17 ( 0.72, 7.50)	-1.34 ( -1.48, -1.20)			Interstitial lung disease and pulmonary sarcoidosis	DALYs (Disability-Adjusted Life Years)	Republic of Botswana	151.1 ( 41.4, 335.7)	135.6 ( 37.1, 300.7)	265.2 ( 85.8, 585.2)	94.3 ( 30.3, 207.4)	-1.2 (-1.3, -1.1)
Interstitial lung disease and pulmonary sarcoidosis	Deaths	Kingdom of Lesotho	6.2 ( 1.3, 14.5)	3.87 ( 0.80, 9.01)	8.9 ( 1.9, 21.4)	4.14 ( 0.90, 9.98)	0.51 ( 0.32, 0.70)			Interstitial lung disease and pulmonary sarcoidosis	DALYs (Disability-Adjusted Life Years)	Kingdom of Lesotho	175.0 ( 47.9, 389.1)	108.3 ( 29.7, 241.1)	252.6 ( 68.3, 586.5)	117.2 ( 31.7, 272.0)	0.5 ( 0.3, 0.7)
Interstitial lung disease and pulmonary sarcoidosis	Deaths	Republic of Namibia	6.4 ( 1.4, 14.9)	4.96 ( 1.09, 11.60)	11.6 ( 2.5, 28.1)	4.49 ( 0.99, 10.84)	-0.44 ( -0.55, -0.33)			Interstitial lung disease and pulmonary sarcoidosis	DALYs (Disability-Adjusted Life Years)	Republic of Namibia	180.7 ( 49.8, 404.9)	138.8 ( 38.1, 311.4)	343.6 ( 100.0, 785.6)	128.9 ( 37.5, 294.4)	-0.4 (-0.5, -0.3)
Interstitial lung disease and pulmonary sarcoidosis	Deaths	Republic of South Africa	180.2 ( 93.7, 278.2)	4.75 ( 2.46, 7.34)	440.8 ( 292.8, 669.6)	5.01 ( 3.33, 7.59)	-0.08 ( -0.42, 0.25)			Interstitial lung disease and pulmonary sarcoidosis	DALYs (Disability-Adjusted Life Years)	Republic of South Africa	5459.6 ( 3206.2, 8024.0)	141.7 ( 82.9, 208.7)	13152.8 ( 9156.1, 19346.8)	146.6 (102.0, 215.2)	-0.1 (-0.4, 0.2)
Interstitial lung disease and pulmonary sarcoidosis	Deaths	Kingdom of Eswatini	2.7 ( 0.6, 6.3)	5.12 ( 1.18, 12.02)	4.9 ( 1.2, 10.9)	4.55 ( 1.10, 10.18)	-0.23 ( -0.44, -0.02)			Interstitial lung disease and pulmonary sarcoidosis	DALYs (Disability-Adjusted Life Years)	Kingdom of Eswatini	77.3 ( 21.7, 174.1)	142.9 ( 40.1, 321.8)	142.1 ( 41.5, 308.8)	129.7 ( 37.8, 281.1)	-0.2 (-0.4, 0.0)
Interstitial lung disease and pulmonary sarcoidosis	Deaths	Republic of Zimbabwe	9.1 ( 1.5, 20.4)	1.15 ( 0.19, 2.59)	17.8 ( 3.1, 43.3)	1.36 ( 0.24, 3.32)	0.60 ( 0.42, 0.79)			Interstitial lung disease and pulmonary sarcoidosis	DALYs (Disability-Adjusted Life Years)	Republic of Zimbabwe	290.4 ( 88.0, 578.5)	36.2 ( 10.9, 72.4)	554.2 ( 156.3, 1238.1)	41.1 ( 11.4, 92.0)	0.4 ( 0.3, 0.6)
Interstitial lung disease and pulmonary sarcoidosis	Deaths	Republic of Benin	18.6 ( 5.7, 37.9)	5.17 ( 1.59, 10.55)	31.0 ( 9.5, 74.0)	3.35 ( 1.03, 8.03)	-1.30 ( -1.60, -1.00)			Interstitial lung disease and pulmonary sarcoidosis	DALYs (Disability-Adjusted Life Years)	Republic of Benin	502.6 ( 167.4, 1004.2)	139.2 ( 46.3, 278.2)	882.5 ( 301.5, 2042.2)	92.1 ( 31.3, 214.2)	-1.2 (-1.5, -1.0)
Interstitial lung disease and pulmonary sarcoidosis	Deaths	Burkina Faso	25.9 ( 7.5, 55.9)	3.09 ( 0.90, 6.70)	39.1 ( 12.5, 88.5)	2.29 ( 0.73, 5.20)	-1.03 ( -1.21, -0.86)			Interstitial lung disease and pulmonary sarcoidosis	DALYs (Disability-Adjusted Life Years)	Burkina Faso	717.5 ( 233.0, 1511.9)	84.6 ( 27.4, 178.6)	1107.7 ( 397.7, 2416.6)	63.4 ( 22.6, 138.7)	-1.0 (-1.2, -0.8)
Interstitial lung disease and pulmonary sarcoidosis	Deaths	Republic of Cameroon	49.0 ( 16.3, 99.8)	5.90 ( 1.97, 12.02)	93.0 ( 29.6, 209.4)	4.03 ( 1.28, 9.07)	-1.12 ( -1.35, -0.90)			Interstitial lung disease and pulmonary sarcoidosis	DALYs (Disability-Adjusted Life Years)	Republic of Cameroon	1362.1 ( 483.6, 2716.5)	158.5 ( 56.1, 316.8)	2646.4 ( 915.7, 5817.7)	110.2 ( 38.0, 242.6)	-1.1 (-1.3, -0.9)
Interstitial lung disease and pulmonary sarcoidosis	Deaths	Republic of Cabo Verde	2.4 ( 0.6, 6.0)	6.05 ( 1.50, 15.12)	2.1 ( 0.7, 4.9)	2.65 ( 0.89, 6.16)	-2.53 ( -3.23, -1.83)			Interstitial lung disease and pulmonary sarcoidosis	DALYs (Disability-Adjusted Life Years)	Republic of Cabo Verde	64.0 ( 17.2, 157.7)	161.0 ( 43.1, 396.2)	60.9 ( 22.8, 136.8)	73.2 ( 27.4, 164.8)	-2.4 (-3.1, -1.7)
Interstitial lung disease and pulmonary sarcoidosis	Deaths	Republic of Chad	25.8 ( 7.7, 55.0)	4.82 ( 1.45, 10.28)	43.0 ( 14.4, 98.2)	4.08 ( 1.37, 9.33)	-0.39 ( -0.57, -0.20)			Interstitial lung disease and pulmonary sarcoidosis	DALYs (Disability-Adjusted Life Years)	Republic of Chad	685.0 ( 224.1, 1432.0)	128.8 ( 42.2, 269.1)	1208.4 ( 440.2, 2689.9)	110.7 ( 40.1, 247.2)	-0.3 (-0.5, -0.2)
Interstitial lung disease and pulmonary sarcoidosis	Deaths	Republic of C娑斿澅e d'Ivoire	40.2 ( 12.0, 88.4)	5.48 ( 1.64, 12.09)	74.6 ( 22.5, 172.8)	3.66 ( 1.10, 8.53)	-1.21 ( -1.46, -0.95)			Interstitial lung disease and pulmonary sarcoidosis	DALYs (Disability-Adjusted Life Years)	Republic of C娑斿澅e d'Ivoire	1142.3 ( 369.7, 2450.7)	148.0 ( 47.7, 319.2)	2152.9 ( 721.3, 4819.4)	100.7 ( 33.5, 227.4)	-1.2 (-1.4, -0.9)
Interstitial lung disease and pulmonary sarcoidosis	Deaths	Republic of the Gambia	3.5 ( 1.0, 7.8)	5.49 ( 1.63, 12.10)	7.3 ( 2.5, 16.9)	4.23 ( 1.44, 9.81)	-0.85 ( -1.18, -0.52)			Interstitial lung disease and pulmonary sarcoidosis	DALYs (Disability-Adjusted Life Years)	Republic of the Gambia	96.8 ( 30.8, 209.6)	147.8 ( 47.1, 320.3)	204.3 ( 73.8, 458.7)	115.1 ( 41.5, 259.2)	-0.8 (-1.1, -0.5)
Interstitial lung disease and pulmonary sarcoidosis	Deaths	Republic of Ghana	40.2 ( 12.8, 80.6)	3.44 ( 1.10, 6.89)	108.9 ( 39.2, 216.6)	3.49 ( 1.26, 6.94)	0.29 ( 0.17, 0.41)			Interstitial lung disease and pulmonary sarcoidosis	DALYs (Disability-Adjusted Life Years)	Republic of Ghana	1154.7 ( 419.3, 2244.5)	95.7 ( 34.7, 186.2)	3128.2 ( 1255.9, 6019.1)	97.0 ( 38.9, 186.8)	0.3 ( 0.1, 0.4)
Interstitial lung disease and pulmonary sarcoidosis	Deaths	Republic of Guinea	30.8 ( 10.2, 63.3)	4.80 ( 1.58, 9.86)	40.2 ( 13.5, 92.9)	3.90 ( 1.31, 9.01)	-0.46 ( -0.67, -0.26)			Interstitial lung disease and pulmonary sarcoidosis	DALYs (Disability-Adjusted Life Years)	Republic of Guinea	828.8 ( 292.9, 1669.1)	129.2 ( 45.7, 260.4)	1113.8 ( 404.9, 2506.7)	105.7 ( 38.4, 238.3)	-0.4 (-0.6, -0.2)
Interstitial lung disease and pulmonary sarcoidosis	Deaths	Republic of Guinea-Bissau	5.2 ( 1.4, 11.7)	6.85 ( 1.84, 15.56)	6.0 ( 2.1, 12.6)	4.50 ( 1.55, 9.39)	-1.17 ( -1.43, -0.91)			Interstitial lung disease and pulmonary sarcoidosis	DALYs (Disability-Adjusted Life Years)	Republic of Guinea-Bissau	140.3 ( 39.6, 316.8)	183.4 ( 51.9, 413.5)	171.5 ( 61.7, 351.2)	122.8 ( 44.4, 251.6)	-1.1 (-1.4, -0.9)
Interstitial lung disease and pulmonary sarcoidosis	Deaths	Republic of Liberia	11.2 ( 3.3, 24.6)	4.98 ( 1.45, 10.90)	13.9 ( 4.2, 33.0)	3.78 ( 1.14, 8.96)	-0.78 ( -1.08, -0.48)			Interstitial lung disease and pulmonary sarcoidosis	DALYs (Disability-Adjusted Life Years)	Republic of Liberia	296.6 ( 93.2, 636.5)	133.3 ( 41.9, 285.8)	397.6 ( 131.2, 923.8)	103.2 ( 33.9, 239.6)	-0.7 (-1.0, -0.4)
Interstitial lung disease and pulmonary sarcoidosis	Deaths	Republic of Mali	60.6 ( 17.1, 125.4)	7.74 ( 2.19, 16.02)	111.1 ( 33.1, 271.2)	6.66 ( 1.97, 16.27)	-0.38 ( -0.47, -0.29)			Interstitial lung disease and pulmonary sarcoidosis	DALYs (Disability-Adjusted Life Years)	Republic of Mali	1672.8 ( 497.8, 3424.5)	209.0 ( 62.2, 427.5)	3106.8 ( 992.5, 7424.5)	180.8 ( 57.5, 433.4)	-0.4 (-0.5, -0.3)
Interstitial lung disease and pulmonary sarcoidosis	Deaths	Islamic Republic of Mauritania	10.6 ( 3.4, 21.3)	5.43 ( 1.74, 10.97)	13.1 ( 4.3, 29.1)	3.25 ( 1.06, 7.21)	-1.66 ( -2.04, -1.29)			Interstitial lung disease and pulmonary sarcoidosis	DALYs (Disability-Adjusted Life Years)	Islamic Republic of Mauritania	280.8 ( 96.0, 558.4)	145.4 ( 49.7, 288.9)	366.8 ( 133.4, 797.1)	89.4 ( 32.4, 193.8)	-1.6 (-2.0, -1.2)
Interstitial lung disease and pulmonary sarcoidosis	Deaths	Republic of the Niger	27.7 ( 8.0, 60.5)	5.39 ( 1.56, 11.85)	56.1 ( 18.0, 130.2)	3.60 ( 1.15, 8.35)	-1.12 ( -1.41, -0.82)			Interstitial lung disease and pulmonary sarcoidosis	DALYs (Disability-Adjusted Life Years)	Republic of the Niger	767.5 ( 242.1, 1641.6)	145.1 ( 45.5, 311.7)	1577.9 ( 547.8, 3572.4)	97.8 ( 33.9, 221.7)	-1.1 (-1.4, -0.8)
Interstitial lung disease and pulmonary sarcoidosis	Deaths	Federal Republic of Nigeria	316.1 ( 106.3, 532.1)	3.80 ( 1.28, 6.40)	496.1 ( 163.7, 976.5)	3.02 ( 0.99, 5.95)	-0.83 ( -0.90, -0.76)			Interstitial lung disease and pulmonary sarcoidosis	DALYs (Disability-Adjusted Life Years)	Federal Republic of Nigeria	8728.4 ( 3193.3, 14432.7)	103.6 ( 37.8, 171.1)	14264.3 ( 5321.6, 27109.0)	82.6 ( 30.5, 157.5)	-0.8 (-0.9, -0.7)
Interstitial lung disease and pulmonary sarcoidosis	Deaths	Democratic Republic of Sao Tome and Principe	1.3 ( 0.4, 3.0)	10.76 ( 3.27, 24.08)	2.0 ( 0.7, 4.9)	10.00 ( 3.23, 24.35)	-0.38 ( -0.48, -0.27)			Interstitial lung disease and pulmonary sarcoidosis	DALYs (Disability-Adjusted Life Years)	Democratic Republic of Sao Tome and Principe	36.2 ( 11.7, 79.0)	288.3 ( 94.0, 632.1)	56.9 ( 20.3, 135.8)	270.8 ( 95.5, 645.7)	-0.3 (-0.4, -0.2)
Interstitial lung disease and pulmonary sarcoidosis	Deaths	Republic of Senegal	31.4 ( 9.5, 66.2)	5.17 ( 1.56, 10.92)	53.5 ( 18.2, 120.8)	3.72 ( 1.27, 8.42)	-0.81 ( -1.20, -0.42)			Interstitial lung disease and pulmonary sarcoidosis	DALYs (Disability-Adjusted Life Years)	Republic of Senegal	853.7 ( 279.0, 1762.6)	139.0 ( 45.4, 287.2)	1502.9 ( 557.3, 3296.0)	101.8 ( 37.6, 223.8)	-0.8 (-1.1, -0.4)
Interstitial lung disease and pulmonary sarcoidosis	Deaths	Republic of Sierra Leone	17.6 ( 5.0, 37.3)	4.68 ( 1.34, 9.93)	23.4 ( 7.2, 56.6)	3.46 ( 1.07, 8.41)	-0.76 ( -1.05, -0.46)			Interstitial lung disease and pulmonary sarcoidosis	DALYs (Disability-Adjusted Life Years)	Republic of Sierra Leone	472.0 ( 147.6, 986.9)	125.6 ( 39.3, 262.8)	657.1 ( 220.3, 1543.7)	94.6 ( 31.6, 223.3)	-0.7 (-1.0, -0.4)
Interstitial lung disease and pulmonary sarcoidosis	Deaths	Togolese Republic	11.2 ( 3.6, 24.1)	5.04 ( 1.60, 10.79)	28.8 ( 9.3, 67.4)	4.00 ( 1.29, 9.43)	-0.66 ( -0.89, -0.42)			Interstitial lung disease and pulmonary sarcoidosis	DALYs (Disability-Adjusted Life Years)	Togolese Republic	312.8 ( 107.2, 655.4)	135.8 ( 46.4, 285.1)	825.8 ( 286.5, 1886.4)	109.6 ( 38.0, 252.2)	-0.6 (-0.8, -0.4)
Interstitial lung disease and pulmonary sarcoidosis	Deaths	American Samoa	0.1 ( 0.0, 0.2)	2.45 ( 1.24, 4.26)	0.2 ( 0.1, 0.3)	1.63 ( 0.85, 3.05)	-1.23 ( -1.45, -1.01)			Interstitial lung disease and pulmonary sarcoidosis	DALYs (Disability-Adjusted Life Years)	American Samoa	3.4 ( 1.9, 5.7)	75.3 ( 42.0, 126.3)	5.1 ( 2.9, 8.8)	50.5 ( 29.0, 88.9)	-1.2 (-1.4, -1.0)
Interstitial lung disease and pulmonary sarcoidosis	Deaths	Bermuda	0.7 ( 0.5, 0.9)	5.96 ( 4.58, 7.70)	1.7 ( 1.4, 2.2)	7.19 ( 5.60, 9.20)	0.83 ( 0.57, 1.08)			Interstitial lung disease and pulmonary sarcoidosis	DALYs (Disability-Adjusted Life Years)	Bermuda	19.6 ( 15.3, 25.1)	170.4 (132.6, 217.1)	49.5 ( 39.3, 62.4)	209.6 (166.2, 264.2)	0.9 ( 0.6, 1.1)
Interstitial lung disease and pulmonary sarcoidosis	Deaths	Cook Islands	0.1 ( 0.0, 0.1)	2.34 ( 1.20, 4.29)	0.1 ( 0.0, 0.2)	1.64 ( 0.62, 3.63)	-1.16 ( -1.25, -1.07)			Interstitial lung disease and pulmonary sarcoidosis	DALYs (Disability-Adjusted Life Years)	Cook Islands	1.8 ( 1.0, 3.0)	73.0 ( 41.7, 123.9)	2.6 ( 1.4, 5.3)	55.1 ( 26.5, 108.5)	-0.9 (-1.0, -0.9)
Interstitial lung disease and pulmonary sarcoidosis	Deaths	Greenland	0.7 ( 0.3, 1.1)	11.49 ( 5.37, 19.04)	1.2 ( 0.4, 2.0)	8.13 ( 3.13, 14.02)	-0.80 ( -0.96, -0.63)			Interstitial lung disease and pulmonary sarcoidosis	DALYs (Disability-Adjusted Life Years)	Greenland	20.2 ( 10.8, 32.1)	323.8 (169.4, 516.1)	36.9 ( 17.8, 59.7)	245.1 (115.4, 398.9)	-0.6 (-0.8, -0.5)
Interstitial lung disease and pulmonary sarcoidosis	Deaths	Guam	1.4 ( 0.8, 2.1)	9.50 ( 5.69, 14.28)	2.0 ( 1.2, 3.2)	4.90 ( 3.00, 7.91)	-1.91 ( -2.12, -1.70)			Interstitial lung disease and pulmonary sarcoidosis	DALYs (Disability-Adjusted Life Years)	Guam	43.9 ( 28.1, 63.2)	282.0 (180.7, 409.0)	65.2 ( 43.1, 99.4)	158.8 (104.9, 242.1)	-1.6 (-1.8, -1.5)
Interstitial lung disease and pulmonary sarcoidosis	Deaths	Principality of Monaco	0.6 ( 0.3, 0.9)	4.82 ( 2.81, 7.69)	0.8 ( 0.5, 1.3)	4.93 ( 2.91, 7.84)	0.19 ( 0.05, 0.33)			Interstitial lung disease and pulmonary sarcoidosis	DALYs (Disability-Adjusted Life Years)	Principality of Monaco	14.9 ( 9.3, 23.0)	138.6 ( 86.6, 213.3)	22.0 ( 14.2, 33.6)	141.2 ( 91.0, 215.6)	0.2 ( 0.0, 0.3)
Interstitial lung disease and pulmonary sarcoidosis	Deaths	Republic of Nauru	0.0 ( 0.0, 0.1)	3.80 ( 1.44, 7.92)	0.0 ( 0.0, 0.1)	3.58 ( 1.22, 8.03)	-0.26 ( -0.39, -0.12)			Interstitial lung disease and pulmonary sarcoidosis	DALYs (Disability-Adjusted Life Years)	Republic of Nauru	1.0 ( 0.5, 2.1)	117.8 ( 52.7, 235.2)	1.3 ( 0.5, 2.6)	109.0 ( 44.9, 229.1)	-0.3 (-0.4, -0.2)
Interstitial lung disease and pulmonary sarcoidosis	Deaths	Republic of Niue	0.0 ( 0.0, 0.0)	3.30 ( 1.62, 6.18)	0.0 ( 0.0, 0.0)	2.70 ( 1.14, 5.44)	-0.73 ( -0.79, -0.68)			Interstitial lung disease and pulmonary sarcoidosis	DALYs (Disability-Adjusted Life Years)	Republic of Niue	0.5 ( 0.0, 0.6)	101.4 ( 56.9, 177.1)	0.5 ( 0.0, 0.5)	85.5 ( 42.6, 158.4)	-0.6 (-0.7, -0.6)
Interstitial lung disease and pulmonary sarcoidosis	Deaths	Northern Mariana Islands	0.2 ( 0.1, 0.3)	5.95 ( 3.42, 9.84)	0.4 ( 0.2, 0.8)	3.61 ( 1.48, 7.25)	-1.58 ( -1.97, -1.18)			Interstitial lung disease and pulmonary sarcoidosis	DALYs (Disability-Adjusted Life Years)	Northern Mariana Islands	5.6 ( 3.5, 9.4)	177.9 (109.0, 283.6)	13.4 ( 6.7, 25.3)	113.5 ( 55.8, 213.2)	-1.5 (-1.8, -1.1)
Interstitial lung disease and pulmonary sarcoidosis	Deaths	Republic of Palau	0.1 ( 0.0, 0.1)	3.10 ( 1.52, 5.91)	0.1 ( 0.0, 0.3)	2.58 ( 1.13, 5.09)	-0.56 ( -0.60, -0.52)			Interstitial lung disease and pulmonary sarcoidosis	DALYs (Disability-Adjusted Life Years)	Republic of Palau	1.8 ( 1.0, 3.1)	98.0 ( 53.9, 171.2)	4.1 ( 2.1, 7.6)	83.0 ( 42.0, 150.6)	-0.5 (-0.6, -0.5)
Interstitial lung disease and pulmonary sarcoidosis	Deaths	Puerto Rico	20.3 ( 16.8, 24.4)	3.07 ( 2.54, 3.68)	69.2 ( 53.6, 87.4)	5.75 ( 4.45, 7.28)	1.93 ( 1.50, 2.36)			Interstitial lung disease and pulmonary sarcoidosis	DALYs (Disability-Adjusted Life Years)	Puerto Rico	583.7 ( 487.1, 695.4)	89.4 ( 74.6, 106.5)	1888.9 ( 1479.0, 2350.0)	164.6 (128.6, 205.1)	1.9 ( 1.5, 2.4)
Interstitial lung disease and pulmonary sarcoidosis	Deaths	Saint Kitts and Nevis	0.2 ( 0.1, 0.2)	2.18 ( 1.64, 2.82)	0.5 ( 0.4, 0.7)	3.57 ( 2.66, 4.71)	2.35 ( 1.91, 2.80)			Interstitial lung disease and pulmonary sarcoidosis	DALYs (Disability-Adjusted Life Years)	Saint Kitts and Nevis	4.3 ( 3.4, 5.7)	64.4 ( 49.3, 82.1)	15.3 ( 11.6, 19.7)	103.2 ( 78.9, 133.6)	2.2 ( 1.8, 2.6)
Interstitial lung disease and pulmonary sarcoidosis	Deaths	Republic of San Marino	0.1 ( 0.0, 0.1)	1.17 ( 0.65, 1.89)	0.1 ( 0.0, 0.2)	0.78 ( 0.34, 1.50)	-0.30 ( -0.62, 0.03)			Interstitial lung disease and pulmonary sarcoidosis	DALYs (Disability-Adjusted Life Years)	Republic of San Marino	2.3 ( 1.4, 3.4)	36.7 ( 22.6, 55.2)	3.0 ( 1.6, 5.3)	26.3 ( 14.5, 45.7)	-0.3 (-0.5, 0.0)
Interstitial lung disease and pulmonary sarcoidosis	Deaths	Tokelau	0.0 ( 0.0, 0.0)	3.19 ( 1.29, 6.36)	0.0 ( 0.0, 0.0)	2.64 ( 1.07, 5.25)	-0.61 ( -0.68, -0.55)			Interstitial lung disease and pulmonary sarcoidosis	DALYs (Disability-Adjusted Life Years)	Tokelau	0.3 ( 0.0, 0.5)	96.1 ( 44.7, 181.7)	0.2 ( 0.0, 0.5)	82.2 ( 40.1, 152.7)	-0.5 (-0.6, -0.5)
Interstitial lung disease and pulmonary sarcoidosis	Deaths	Tuvalu	0.1 ( 0.0, 0.1)	3.71 ( 1.57, 7.42)	0.1 ( 0.0, 0.1)	2.93 ( 1.22, 6.13)	-0.73 ( -0.79, -0.67)			Interstitial lung disease and pulmonary sarcoidosis	DALYs (Disability-Adjusted Life Years)	Tuvalu	1.5 ( 0.7, 2.9)	110.3 ( 52.4, 209.4)	1.9 ( 1.0, 3.8)	91.3 ( 44.2, 177.5)	-0.6 (-0.6, -0.5)
Interstitial lung disease and pulmonary sarcoidosis	Deaths	United States Virgin Islands	0.6 ( 0.3, 1.0)	3.75 ( 2.14, 6.23)	0.9 ( 0.5, 1.5)	2.52 ( 1.36, 4.24)	-1.29 ( -1.59, -0.99)			Interstitial lung disease and pulmonary sarcoidosis	DALYs (Disability-Adjusted Life Years)	United States Virgin Islands	17.3 ( 10.5, 27.9)	107.0 ( 64.9, 172.4)	26.9 ( 16.2, 42.5)	79.7 ( 48.1, 125.9)	-0.9 (-1.1, -0.6)
Interstitial lung disease and pulmonary sarcoidosis	Deaths	Republic of South Sudan	16.5 ( 4.5, 39.8)	3.30 ( 0.90, 7.97)	19.8 ( 6.3, 47.5)	2.83 ( 0.90, 6.80)	-0.64 ( -0.86, -0.42)			Interstitial lung disease and pulmonary sarcoidosis	DALYs (Disability-Adjusted Life Years)	Republic of South Sudan	448.8 ( 140.2, 1052.3)	90.5 ( 28.3, 212.1)	585.1 ( 208.2, 1346.6)	78.6 ( 27.8, 181.9)	-0.6 (-0.8, -0.4)
Interstitial lung disease and pulmonary sarcoidosis	Deaths	Republic of Sudan	2.3 ( 0.0, 9.2)	0.13 ( 0.00, 0.52)	19.1 ( 1.2, 68.5)	0.54 ( 0.03, 1.95)	5.84 ( 5.30, 6.38)			Interstitial lung disease and pulmonary sarcoidosis	DALYs (Disability-Adjusted Life Years)	Republic of Sudan	176.4 ( 59.5, 375.8)	9.9 ( 3.3, 21.2)	852.6 ( 227.0, 2231.5)	22.9 ( 6.0, 60.7)	3.3 ( 3.1, 3.6)
