# Supplementary material for: Global, regional, and national burden of interstitial lung disease in middle-aged and older adults from 1990 to 2021 with projections to 2050: a systematic analysis of the 2021 Global Burden of Disease Study
Source: Front Med (Lausanne). 2025 Oct 14;12:1671638. doi: 10.3389/fmed.2025.1671638 (PMC12570942; doi:10.3389/fmed.2025.1671638)
Supplement: Supplementary file 1 [file Data_Sheet_1.zip › Additional file 1/表S4.xls]

## Sheet: Sheet1
measure_name	sex_name	age_name	val	upper	lower			measure_name	sex_name	age_name	val	upper	lower
Prevalence	Female	50-54	78	100.523	58.5288			Incidence	Female	50-54	7	9.91726	4.07588
Prevalence	Female	55-59	112	137.984	88.5782			Incidence	Female	55-59	9	13.4194	5.81843
Prevalence	Female	60-64	160	194.52	130.405			Incidence	Female	60-64	13	18.4124	8.09758
Prevalence	Female	65-69	209	252.112	172.69			Incidence	Female	65-69	15	22.0614	9.91033
Prevalence	Female	70-74	275	330.029	228.752			Incidence	Female	70-74	19	26.5788	11.7448
Prevalence	Male	50-54	71	92.9081	53.2763			Incidence	Male	50-54	7	10.3727	4.27373
Prevalence	Male	55-59	106	131.348	83.9257			Incidence	Male	55-59	11	15.9441	7.17854
Prevalence	Male	60-64	164	201.3	132.811			Incidence	Male	60-64	17	24.0946	11.1436
Prevalence	Male	65-69	235	286.528	187.304			Incidence	Male	65-69	23	32.5845	15.3268
Prevalence	Male	70-74	344	419.669	281.366			Incidence	Male	70-74	33	45.438	21.504
measure_name	sex_name	age_name	val	upper	lower			measure_name	sex_name	age_name	val	upper	lower
Deaths	Female	50-54	1	1.28351	0.639904			DALYs (Disability-Adjusted Life Years)	Female	50-54	42	55.9434	32.6382
Deaths	Female	55-59	2	2.65182	1.28335			DALYs (Disability-Adjusted Life Years)	Female	55-59	73	99.8583	54.451
Deaths	Female	60-64	3	4.40159	2.37618			DALYs (Disability-Adjusted Life Years)	Female	60-64	111	146.695	84.2763
Deaths	Female	65-69	6	7.56403	4.11459			DALYs (Disability-Adjusted Life Years)	Female	65-69	155	204.687	122.045
Deaths	Female	70-74	11	14.3004	8.00885			DALYs (Disability-Adjusted Life Years)	Female	70-74	240	309.974	187.961
Deaths	Male	50-54	1	1.72522	0.909572			DALYs (Disability-Adjusted Life Years)	Male	50-54	57	72.9748	41.6173
Deaths	Male	55-59	2	3.08882	1.78006			DALYs (Disability-Adjusted Life Years)	Male	55-59	94	115.559	70.7883
Deaths	Male	60-64	5	5.82852	3.42541			DALYs (Disability-Adjusted Life Years)	Male	60-64	152	187.353	115.195
Deaths	Male	65-69	8	9.94715	6.39092			DALYs (Disability-Adjusted Life Years)	Male	65-69	227	268.08	176.469
Deaths	Male	70-74	16	19.7453	13.1177			DALYs (Disability-Adjusted Life Years)	Male	70-74	362	424.273	293.132
