# Supplementary material for: Global, regional, and national burden of interstitial lung disease in middle-aged and older adults from 1990 to 2021 with projections to 2050: a systematic analysis of the 2021 Global Burden of Disease Study
Source: Front Med (Lausanne). 2025 Oct 14;12:1671638. doi: 10.3389/fmed.2025.1671638 (PMC12570942; doi:10.3389/fmed.2025.1671638)
Supplement: Supplementary file 1 [file Data_Sheet_1.zip › Additional file 1/表S5.xls]

## Sheet: Sheet1
cause_name	metric_name	measure_name	sex_name	location_name	year	val	lower	upper	metric_name	sex_name	val	lower	upper			cause_name	metric_name	measure_name	sex_name	location_name	year	val	lower	upper	metric_name	sex_name	val	lower	upper
Interstitial lung disease	Number	Prevalence	Male	Global	1990	108088	83468.7	137359	Rate	Male	152.78	119.14	192.63			Interstitial lung disease	Number	Incidence	Male	Global	1990	9807.03	6004.01	14283.1	Rate	Male	13.56	8.38	19.71
Interstitial lung disease	Number	Prevalence	Male	Global	1991	110535	85402.8	140417	Rate	Male	152.89	119.25	192.75			Interstitial lung disease	Number	Incidence	Male	Global	1991	10081.6	6184.21	14669.4	Rate	Male	13.66	8.46	19.83
Interstitial lung disease	Number	Prevalence	Male	Global	1992	112986	87340.8	143484	Rate	Male	153.13	119.47	193.05			Interstitial lung disease	Number	Incidence	Male	Global	1992	10358.1	6365.98	15053.6	Rate	Male	13.76	8.53	19.96
Interstitial lung disease	Number	Prevalence	Male	Global	1993	115441	89287.6	146566	Rate	Male	153.49	119.8	193.52			Interstitial lung disease	Number	Incidence	Male	Global	1993	10637.7	6550.65	15442	Rate	Male	13.88	8.62	20.1
Interstitial lung disease	Number	Prevalence	Male	Global	1994	117823	91179.4	149563	Rate	Male	154	120.23	194.17			Interstitial lung disease	Number	Incidence	Male	Global	1994	10909.8	6730.65	15818.7	Rate	Male	14.01	8.71	20.27
Interstitial lung disease	Number	Prevalence	Male	Global	1995	119983	92891.9	152275	Rate	Male	154.43	120.59	194.73			Interstitial lung disease	Number	Incidence	Male	Global	1995	11162.5	6893.75	16168	Rate	Male	14.13	8.79	20.41
Interstitial lung disease	Number	Prevalence	Male	Global	1996	122468	94841.8	155429	Rate	Male	155.19	121.18	195.7			Interstitial lung disease	Number	Incidence	Male	Global	1996	11457	7083.42	16574.4	Rate	Male	14.29	8.89	20.62
Interstitial lung disease	Number	Prevalence	Male	Global	1997	125878	97508.5	159800	Rate	Male	156.48	122.21	197.34			Interstitial lung disease	Number	Incidence	Male	Global	1997	11854.8	7331.77	17132	Rate	Male	14.52	9.04	20.92
Interstitial lung disease	Number	Prevalence	Male	Global	1998	129420	100236	164292	Rate	Male	157.86	123.27	199.03			Interstitial lung disease	Number	Incidence	Male	Global	1998	12274.1	7590.59	17711.9	Rate	Male	14.76	9.19	21.24
Interstitial lung disease	Number	Prevalence	Male	Global	1999	133083	103062	168886	Rate	Male	158.88	124.08	200.17			Interstitial lung disease	Number	Incidence	Male	Global	1999	12699	7853.46	18313.2	Rate	Male	14.96	9.32	21.51
Interstitial lung disease	Number	Prevalence	Male	Global	2000	136265	105581	172825	Rate	Male	159.6	124.71	200.9			Interstitial lung disease	Number	Incidence	Male	Global	2000	13054.5	8075.86	18808.1	Rate	Male	15.09	9.41	21.69
Interstitial lung disease	Number	Prevalence	Male	Global	2001	139636	108309	177049	Rate	Male	159.89	125.11	201.14			Interstitial lung disease	Number	Incidence	Male	Global	2001	13408.1	8311.26	19288.2	Rate	Male	15.17	9.48	21.76
Interstitial lung disease	Number	Prevalence	Male	Global	2002	143269	111286	181520	Rate	Male	160.31	125.64	201.49			Interstitial lung disease	Number	Incidence	Male	Global	2002	13788.6	8565.25	19804.4	Rate	Male	15.25	9.56	21.84
Interstitial lung disease	Number	Prevalence	Male	Global	2003	147024	114408	186127	Rate	Male	160.71	126.21	201.8			Interstitial lung disease	Number	Incidence	Male	Global	2003	14179.8	8825.5	20340.9	Rate	Male	15.34	9.64	21.93
Interstitial lung disease	Number	Prevalence	Male	Global	2004	151035	117756	190969	Rate	Male	161.06	126.76	201.98			Interstitial lung disease	Number	Incidence	Male	Global	2004	14595	9096.6	20917.5	Rate	Male	15.42	9.7	22.01
Interstitial lung disease	Number	Prevalence	Male	Global	2005	155228	121223	196113	Rate	Male	161.54	127.4	202.39			Interstitial lung disease	Number	Incidence	Male	Global	2005	15031.6	9379.06	21526.4	Rate	Male	15.51	9.78	22.12
Interstitial lung disease	Number	Prevalence	Male	Global	2006	160089	125158	202043	Rate	Male	162.51	128.33	203.36			Interstitial lung disease	Number	Incidence	Male	Global	2006	15577.4	9744.15	22281.4	Rate	Male	15.68	9.91	22.33
Interstitial lung disease	Number	Prevalence	Male	Global	2007	165922	129842	209250	Rate	Male	164.43	129.92	205.61			Interstitial lung disease	Number	Incidence	Male	Global	2007	16286.1	10207.9	23260.5	Rate	Male	15.99	10.14	22.74
Interstitial lung disease	Number	Prevalence	Male	Global	2008	172092	134718	216734	Rate	Male	166.6	131.62	208.05			Interstitial lung disease	Number	Incidence	Male	Global	2008	17057.3	10711.9	24330.4	Rate	Male	16.35	10.38	23.21
Interstitial lung disease	Number	Prevalence	Male	Global	2009	178166	139542	224010	Rate	Male	168.35	132.99	209.97			Interstitial lung disease	Number	Incidence	Male	Global	2009	17802.8	11203.5	25356.2	Rate	Male	16.64	10.6	23.6
Interstitial lung disease	Number	Prevalence	Male	Global	2010	183467	143754	230240	Rate	Male	169.08	133.53	210.58			Interstitial lung disease	Number	Incidence	Male	Global	2010	18415.1	11609.8	26201.6	Rate	Male	16.79	10.71	23.78
Interstitial lung disease	Number	Prevalence	Male	Global	2011	188086	147617	235553	Rate	Male	168.75	133.44	209.77			Interstitial lung disease	Number	Incidence	Male	Global	2011	18911.3	11952.9	26829	Rate	Male	16.79	10.74	23.7
Interstitial lung disease	Number	Prevalence	Male	Global	2012	192782	151699	240916	Rate	Male	168.36	133.42	208.85			Interstitial lung disease	Number	Incidence	Male	Global	2012	19414.1	12309.3	27483.7	Rate	Male	16.78	10.76	23.65
Interstitial lung disease	Number	Prevalence	Male	Global	2013	197500	155834	246156	Rate	Male	167.71	133.22	207.54			Interstitial lung disease	Number	Incidence	Male	Global	2013	19924.4	12654.4	28124	Rate	Male	16.75	10.75	23.53
Interstitial lung disease	Number	Prevalence	Male	Global	2014	202330	160091	251565	Rate	Male	166.84	132.86	206			Interstitial lung disease	Number	Incidence	Male	Global	2014	20437.7	12995.7	28782.9	Rate	Male	16.7	10.72	23.4
Interstitial lung disease	Number	Prevalence	Male	Global	2015	206984	164175	256986	Rate	Male	165.7	132.3	204.35			Interstitial lung disease	Number	Incidence	Male	Global	2015	20947.5	13336.1	29445.5	Rate	Male	16.62	10.68	23.26
Interstitial lung disease	Number	Prevalence	Male	Global	2016	211137	167643	261979	Rate	Male	163.96	131.05	202.09			Interstitial lung disease	Number	Incidence	Male	Global	2016	21418.7	13658.1	30064.6	Rate	Male	16.5	10.61	23.06
Interstitial lung disease	Number	Prevalence	Male	Global	2017	215245	171100	267027	Rate	Male	162.36	129.92	200.11			Interstitial lung disease	Number	Incidence	Male	Global	2017	21895.2	13982.7	30708.4	Rate	Male	16.39	10.55	22.89
Interstitial lung disease	Number	Prevalence	Male	Global	2018	219527	174677	272435	Rate	Male	160.88	128.87	198.4			Interstitial lung disease	Number	Incidence	Male	Global	2018	22385.8	14312.6	31355.8	Rate	Male	16.28	10.49	22.72
Interstitial lung disease	Number	Prevalence	Male	Global	2019	224375	178688	278599	Rate	Male	159.65	127.99	197.05			Interstitial lung disease	Number	Incidence	Male	Global	2019	22908.5	14640.9	32073.9	Rate	Male	16.17	10.41	22.56
Interstitial lung disease	Number	Prevalence	Male	Global	2020	229903	182927	285132	Rate	Male	159.23	127.52	196.46			Interstitial lung disease	Number	Incidence	Male	Global	2020	23485.5	14968	32839.8	Rate	Male	16.14	10.36	22.48
Interstitial lung disease	Number	Prevalence	Male	Global	2021	235624	187132	292650	Rate	Male	159.25	127.26	196.77			Interstitial lung disease	Number	Incidence	Male	Global	2021	24018.6	15307.1	33725.2	Rate	Male	16.09	10.33	22.51
Interstitial lung disease	Number	Prevalence	Female	Global	1990	109874	86245.3	137008	Rate	Female	142.42	112.9	176.49			Interstitial lung disease	Number	Incidence	Female	Global	1990	7305.88	4351.73	10815.7	Rate	Female	9.14	5.48	13.52
Interstitial lung disease	Number	Prevalence	Female	Global	1991	111774	87822.7	139314	Rate	Female	142.17	112.77	176.13			Interstitial lung disease	Number	Incidence	Female	Global	1991	7482.71	4469.07	11062.5	Rate	Female	9.2	5.53	13.59
Interstitial lung disease	Number	Prevalence	Female	Global	1992	113742	89441.1	141732	Rate	Female	142.01	112.69	175.92			Interstitial lung disease	Number	Incidence	Female	Global	1992	7665.73	4590.49	11320.6	Rate	Female	9.27	5.58	13.68
Interstitial lung disease	Number	Prevalence	Female	Global	1993	115780	91090.9	144250	Rate	Female	142	112.7	175.92			Interstitial lung disease	Number	Incidence	Female	Global	1993	7857.07	4715.44	11592.8	Rate	Female	9.35	5.64	13.79
Interstitial lung disease	Number	Prevalence	Female	Global	1994	117795	92731.5	146750	Rate	Female	142.16	112.85	176.13			Interstitial lung disease	Number	Incidence	Female	Global	1994	8050.75	4840.59	11871.5	Rate	Female	9.44	5.71	13.92
Interstitial lung disease	Number	Prevalence	Female	Global	1995	119574	94166.9	148955	Rate	Female	142.22	112.9	176.24			Interstitial lung disease	Number	Incidence	Female	Global	1995	8229.05	4957.03	12124.8	Rate	Female	9.53	5.77	14.04
Interstitial lung disease	Number	Prevalence	Female	Global	1996	121682	95837.6	151550	Rate	Female	142.54	113.13	176.6			Interstitial lung disease	Number	Incidence	Female	Global	1996	8437.94	5091.45	12424.9	Rate	Female	9.64	5.85	14.19
Interstitial lung disease	Number	Prevalence	Female	Global	1997	124847	98313.6	155518	Rate	Female	143.45	113.85	177.71			Interstitial lung disease	Number	Incidence	Female	Global	1997	8738.25	5276.12	12852.9	Rate	Female	9.81	5.95	14.41
Interstitial lung disease	Number	Prevalence	Female	Global	1998	128182	100928	159725	Rate	Female	144.58	114.74	179.12			Interstitial lung disease	Number	Incidence	Female	Global	1998	9057.22	5471.02	13308.3	Rate	Female	9.98	6.07	14.65
Interstitial lung disease	Number	Prevalence	Female	Global	1999	131730	103702	164211	Rate	Female	145.5	115.49	180.25			Interstitial lung disease	Number	Incidence	Female	Global	1999	9387.29	5671.36	13765.9	Rate	Female	10.14	6.17	14.85
Interstitial lung disease	Number	Prevalence	Female	Global	2000	134904	106208	168178	Rate	Female	146.2	116.07	181.06			Interstitial lung disease	Number	Incidence	Female	Global	2000	9672.03	5845.01	14162	Rate	Female	10.26	6.25	14.99
Interstitial lung disease	Number	Prevalence	Female	Global	2001	138443	109076	172558	Rate	Female	146.61	116.53	181.48			Interstitial lung disease	Number	Incidence	Female	Global	2001	9968.92	6030.38	14587.6	Rate	Female	10.33	6.31	15.09
Interstitial lung disease	Number	Prevalence	Female	Global	2002	142430	112336	177367	Rate	Female	147.3	117.2	182.15			Interstitial lung disease	Number	Incidence	Female	Global	2002	10287.2	6233.28	15036.5	Rate	Female	10.42	6.37	15.21
Interstitial lung disease	Number	Prevalence	Female	Global	2003	146642	115781	182450	Rate	Female	148.04	117.93	182.88			Interstitial lung disease	Number	Incidence	Female	Global	2003	10620.8	6449.46	15503.9	Rate	Female	10.51	6.44	15.32
Interstitial lung disease	Number	Prevalence	Female	Global	2004	151056	119405	187736	Rate	Female	148.67	118.59	183.46			Interstitial lung disease	Number	Incidence	Female	Global	2004	10971.3	6669.34	15995.9	Rate	Female	10.59	6.49	15.42
Interstitial lung disease	Number	Prevalence	Female	Global	2005	155526	123076	193139	Rate	Female	149.21	119.18	183.93			Interstitial lung disease	Number	Incidence	Female	Global	2005	11340.4	6896.67	16514.5	Rate	Female	10.67	6.55	15.52
Interstitial lung disease	Number	Prevalence	Female	Global	2006	160564	127178	199251	Rate	Female	150.09	120	184.88			Interstitial lung disease	Number	Incidence	Female	Global	2006	11802.5	7190.84	17152.2	Rate	Female	10.81	6.65	15.7
Interstitial lung disease	Number	Prevalence	Female	Global	2007	166589	132150	206499	Rate	Female	151.88	121.62	186.89			Interstitial lung disease	Number	Incidence	Female	Global	2007	12402.1	7571.25	17973.5	Rate	Female	11.07	6.82	16.03
Interstitial lung disease	Number	Prevalence	Female	Global	2008	173047	137543	214243	Rate	Female	154	123.56	189.31			Interstitial lung disease	Number	Incidence	Female	Global	2008	13063.6	7987.74	18868.9	Rate	Female	11.37	7.02	16.4
Interstitial lung disease	Number	Prevalence	Female	Global	2009	179440	142963	222029	Rate	Female	155.75	125.23	191.38			Interstitial lung disease	Number	Incidence	Female	Global	2009	13701.3	8385.2	19702.3	Rate	Female	11.62	7.17	16.7
Interstitial lung disease	Number	Prevalence	Female	Global	2010	185072	147607	228911	Rate	Female	156.56	125.97	192.3			Interstitial lung disease	Number	Incidence	Female	Global	2010	14224.5	8705.39	20409.3	Rate	Female	11.75	7.25	16.85
Interstitial lung disease	Number	Prevalence	Female	Global	2011	189938	151670	234680	Rate	Female	156.36	125.93	191.88			Interstitial lung disease	Number	Incidence	Female	Global	2011	14641.5	8974.16	20982.1	Rate	Female	11.77	7.27	16.86
Interstitial lung disease	Number	Prevalence	Female	Global	2012	194708	155802	240214	Rate	Female	155.95	125.83	191.12			Interstitial lung disease	Number	Incidence	Female	Global	2012	15050.2	9253.24	21544.4	Rate	Female	11.78	7.3	16.84
Interstitial lung disease	Number	Prevalence	Female	Global	2013	199500	159812	245717	Rate	Female	155.33	125.47	190.04			Interstitial lung disease	Number	Incidence	Female	Global	2013	15468.2	9545.02	22131.9	Rate	Female	11.77	7.31	16.82
Interstitial lung disease	Number	Prevalence	Female	Global	2014	204413	163983	251383	Rate	Female	154.52	125	188.75			Interstitial lung disease	Number	Incidence	Female	Global	2014	15892.8	9832.74	22728.6	Rate	Female	11.75	7.32	16.77
Interstitial lung disease	Number	Prevalence	Female	Global	2015	209333	168192	257090	Rate	Female	153.64	124.49	187.44			Interstitial lung disease	Number	Incidence	Female	Global	2015	16334.1	10126.6	23327.2	Rate	Female	11.72	7.32	16.71
Interstitial lung disease	Number	Prevalence	Female	Global	2016	213993	172071	262717	Rate	Female	152.42	123.57	185.88			Interstitial lung disease	Number	Incidence	Female	Global	2016	16774.4	10423.5	23920.8	Rate	Female	11.69	7.31	16.64
Interstitial lung disease	Number	Prevalence	Female	Global	2017	218735	175947	268553	Rate	Female	151.33	122.71	184.56			Interstitial lung disease	Number	Incidence	Female	Global	2017	17241.5	10740.3	24567	Rate	Female	11.68	7.31	16.6
Interstitial lung disease	Number	Prevalence	Female	Global	2018	223701	179959	274669	Rate	Female	150.3	121.85	183.34			Interstitial lung disease	Number	Incidence	Female	Global	2018	17721.3	11041.9	25247.6	Rate	Female	11.66	7.3	16.57
Interstitial lung disease	Number	Prevalence	Female	Global	2019	229086	184208	281418	Rate	Female	149.45	121.08	182.43			Interstitial lung disease	Number	Incidence	Female	Global	2019	18203.6	11335.5	25956.9	Rate	Female	11.63	7.28	16.54
Interstitial lung disease	Number	Prevalence	Female	Global	2020	234906	188691	288867	Rate	Female	149	120.62	182.17			Interstitial lung disease	Number	Incidence	Female	Global	2020	18691.1	11611.4	26643	Rate	Female	11.62	7.25	16.52
Interstitial lung disease	Number	Prevalence	Female	Global	2021	240955	193200	296146	Rate	Female	148.93	120.28	182.09			Interstitial lung disease	Number	Incidence	Female	Global	2021	19132.5	11883.5	27373.2	Rate	Female	11.58	7.22	16.54
cause_name	metric_name	measure_name	sex_name	location_name	year	val	lower	upper	metric_name	sex_name	val	lower	upper			cause_name	metric_name	measure_name	sex_name	location_name	year	val	lower	upper	metric_name	sex_name	val	lower	upper
Interstitial lung disease	Number	Deaths	Male	Global	1990	3065.42	2180.81	4088.08	Rate	Male	4.83	3.47	6.38			Interstitial lung disease	Number	DALYs (Disability-Adjusted Life Years)	Male	Global	1990	97301.2	71135.3	126767	Rate	Male	141.29	104.09	182.63
Interstitial lung disease	Number	Deaths	Male	Global	1991	3149.9	2241.83	4156.37	Rate	Male	4.84	3.48	6.35			Interstitial lung disease	Number	DALYs (Disability-Adjusted Life Years)	Male	Global	1991	99689.5	72765.9	128509	Rate	Male	141.62	104.19	181.6
Interstitial lung disease	Number	Deaths	Male	Global	1992	3248.06	2331.85	4256.24	Rate	Male	4.88	3.54	6.34			Interstitial lung disease	Number	DALYs (Disability-Adjusted Life Years)	Male	Global	1992	102377	75529.7	131405	Rate	Male	142.52	105.96	181.6
Interstitial lung disease	Number	Deaths	Male	Global	1993	3362.34	2438.48	4381.68	Rate	Male	4.93	3.61	6.37			Interstitial lung disease	Number	DALYs (Disability-Adjusted Life Years)	Male	Global	1993	105602	78529.7	134420	Rate	Male	143.9	107.74	181.66
Interstitial lung disease	Number	Deaths	Male	Global	1994	3465.02	2540.71	4531.84	Rate	Male	4.98	3.68	6.46			Interstitial lung disease	Number	DALYs (Disability-Adjusted Life Years)	Male	Global	1994	108312	81425.4	138487	Rate	Male	145.06	109.7	184.12
Interstitial lung disease	Number	Deaths	Male	Global	1995	3602.56	2646.2	4674.05	Rate	Male	5.09	3.77	6.55			Interstitial lung disease	Number	DALYs (Disability-Adjusted Life Years)	Male	Global	1995	111981	84270	142479	Rate	Male	147.73	111.95	186.52
Interstitial lung disease	Number	Deaths	Male	Global	1996	3683.01	2697.4	4713.97	Rate	Male	5.11	3.78	6.47			Interstitial lung disease	Number	DALYs (Disability-Adjusted Life Years)	Male	Global	1996	114180	85680.4	144180	Rate	Male	148.13	111.92	185.49
Interstitial lung disease	Number	Deaths	Male	Global	1997	3759.1	2731.53	4853.55	Rate	Male	5.11	3.75	6.54			Interstitial lung disease	Number	DALYs (Disability-Adjusted Life Years)	Male	Global	1997	116462	86620.2	148253	Rate	Male	148.18	111.19	187.29
Interstitial lung disease	Number	Deaths	Male	Global	1998	3872.95	2831.96	4991.96	Rate	Male	5.17	3.83	6.6			Interstitial lung disease	Number	DALYs (Disability-Adjusted Life Years)	Male	Global	1998	119601	89322.6	152044	Rate	Male	149.63	112.7	188.7
Interstitial lung disease	Number	Deaths	Male	Global	1999	3947.14	2943.04	5072.7	Rate	Male	5.17	3.9	6.59			Interstitial lung disease	Number	DALYs (Disability-Adjusted Life Years)	Male	Global	1999	121868	92232.8	154461	Rate	Male	149.44	114.07	187.94
Interstitial lung disease	Number	Deaths	Male	Global	2000	4059.12	3050.5	5181.31	Rate	Male	5.21	3.96	6.59			Interstitial lung disease	Number	DALYs (Disability-Adjusted Life Years)	Male	Global	2000	125194	95488.4	157734	Rate	Male	150.67	115.78	188.37
Interstitial lung disease	Number	Deaths	Male	Global	2001	4173.46	3134.82	5266.27	Rate	Male	5.26	3.98	6.58			Interstitial lung disease	Number	DALYs (Disability-Adjusted Life Years)	Male	Global	2001	128624	98514.6	160915	Rate	Male	151.61	116.94	188.09
Interstitial lung disease	Number	Deaths	Male	Global	2002	4263.84	3207.92	5426.45	Rate	Male	5.26	4	6.64			Interstitial lung disease	Number	DALYs (Disability-Adjusted Life Years)	Male	Global	2002	131492	100659	164395	Rate	Male	151.65	116.95	187.96
Interstitial lung disease	Number	Deaths	Male	Global	2003	4449.67	3360.58	5637.65	Rate	Male	5.39	4.11	6.78			Interstitial lung disease	Number	DALYs (Disability-Adjusted Life Years)	Male	Global	2003	136891	105510	171003	Rate	Male	154.65	119.99	191.86
Interstitial lung disease	Number	Deaths	Male	Global	2004	4581.22	3469.29	5748.16	Rate	Male	5.44	4.16	6.79			Interstitial lung disease	Number	DALYs (Disability-Adjusted Life Years)	Male	Global	2004	140807	108746	174081	Rate	Male	155.68	120.99	190.93
Interstitial lung disease	Number	Deaths	Male	Global	2005	4655.69	3530.82	5818.05	Rate	Male	5.41	4.13	6.7			Interstitial lung disease	Number	DALYs (Disability-Adjusted Life Years)	Male	Global	2005	143436	111191	177388	Rate	Male	154.85	120.85	189.75
Interstitial lung disease	Number	Deaths	Male	Global	2006	4711.78	3563.88	5925.64	Rate	Male	5.34	4.07	6.65			Interstitial lung disease	Number	DALYs (Disability-Adjusted Life Years)	Male	Global	2006	145672	112377	180146	Rate	Male	153.21	119	187.53
Interstitial lung disease	Number	Deaths	Male	Global	2007	4913.46	3706.86	6123.57	Rate	Male	5.44	4.13	6.72			Interstitial lung disease	Number	DALYs (Disability-Adjusted Life Years)	Male	Global	2007	151638	117038	187001	Rate	Male	155.71	120.83	190.21
Interstitial lung disease	Number	Deaths	Male	Global	2008	5102.23	3839.92	6394.44	Rate	Male	5.51	4.18	6.85			Interstitial lung disease	Number	DALYs (Disability-Adjusted Life Years)	Male	Global	2008	157392	121208	194932	Rate	Male	157.63	122.06	193.78
Interstitial lung disease	Number	Deaths	Male	Global	2009	5257	3956.19	6521.47	Rate	Male	5.53	4.19	6.8			Interstitial lung disease	Number	DALYs (Disability-Adjusted Life Years)	Male	Global	2009	162307	124964	198322	Rate	Male	158.25	122.47	191.84
Interstitial lung disease	Number	Deaths	Male	Global	2010	5453.7	4103.44	6760.15	Rate	Male	5.61	4.25	6.89			Interstitial lung disease	Number	DALYs (Disability-Adjusted Life Years)	Male	Global	2010	167948	128952	205951	Rate	Male	160.04	123.53	194.72
Interstitial lung disease	Number	Deaths	Male	Global	2011	5641.12	4235.43	7065.53	Rate	Male	5.66	4.28	7.02			Interstitial lung disease	Number	DALYs (Disability-Adjusted Life Years)	Male	Global	2011	173328	132959	214124	Rate	Male	161.06	124.23	197.56
Interstitial lung disease	Number	Deaths	Male	Global	2012	5761.45	4346.64	7198.53	Rate	Male	5.62	4.28	6.94			Interstitial lung disease	Number	DALYs (Disability-Adjusted Life Years)	Male	Global	2012	177118	136077	219387	Rate	Male	159.92	123.77	196.19
Interstitial lung disease	Number	Deaths	Male	Global	2013	5868.54	4453.52	7279.9	Rate	Male	5.55	4.26	6.83			Interstitial lung disease	Number	DALYs (Disability-Adjusted Life Years)	Male	Global	2013	180713	139133	223339	Rate	Male	158.22	122.68	193.31
Interstitial lung disease	Number	Deaths	Male	Global	2014	6052.21	4569.16	7431.21	Rate	Male	5.55	4.24	6.74			Interstitial lung disease	Number	DALYs (Disability-Adjusted Life Years)	Male	Global	2014	186274	143480	226195	Rate	Male	158.01	122.72	190.05
Interstitial lung disease	Number	Deaths	Male	Global	2015	6240.12	4726.2	7628.98	Rate	Male	5.55	4.25	6.74			Interstitial lung disease	Number	DALYs (Disability-Adjusted Life Years)	Male	Global	2015	191779	147798	231443	Rate	Male	157.88	122.8	188.96
Interstitial lung disease	Number	Deaths	Male	Global	2016	6410.89	4840.72	7823.98	Rate	Male	5.54	4.24	6.72			Interstitial lung disease	Number	DALYs (Disability-Adjusted Life Years)	Male	Global	2016	196335	151154	237582	Rate	Male	157.15	122.18	188.47
Interstitial lung disease	Number	Deaths	Male	Global	2017	6564.13	4962.84	8044.1	Rate	Male	5.51	4.21	6.71			Interstitial lung disease	Number	DALYs (Disability-Adjusted Life Years)	Male	Global	2017	200248	154605	242990	Rate	Male	155.95	121.48	187.97
Interstitial lung disease	Number	Deaths	Male	Global	2018	6848	5184.63	8394.1	Rate	Male	5.56	4.26	6.78			Interstitial lung disease	Number	DALYs (Disability-Adjusted Life Years)	Male	Global	2018	208066	160464	253133	Rate	Male	157.19	122.26	190.12
Interstitial lung disease	Number	Deaths	Male	Global	2019	7031.96	5267.5	8615.66	Rate	Male	5.5	4.18	6.68			Interstitial lung disease	Number	DALYs (Disability-Adjusted Life Years)	Male	Global	2019	213465	163512	259403	Rate	Male	155.95	120.5	187.77
Interstitial lung disease	Number	Deaths	Male	Global	2020	7072.08	5309.91	8675.5	Rate	Male	5.37	4.08	6.53			Interstitial lung disease	Number	DALYs (Disability-Adjusted Life Years)	Male	Global	2020	214965	164242	260807	Rate	Male	152.52	117.69	183.63
Interstitial lung disease	Number	Deaths	Male	Global	2021	7196.45	5420.14	8841.11	Rate	Male	5.32	4.06	6.5			Interstitial lung disease	Number	DALYs (Disability-Adjusted Life Years)	Male	Global	2021	218548	167640	265500	Rate	Male	151.22	117.16	182.32
Interstitial lung disease	Number	Deaths	Female	Global	1990	1950.78	1386.6	2990.49	Rate	Female	2.8	2	4.25			Interstitial lung disease	Number	DALYs (Disability-Adjusted Life Years)	Female	Global	1990	65222.3	48390.2	94230.2	Rate	Female	87.48	65.3	125.67
Interstitial lung disease	Number	Deaths	Female	Global	1991	2003.75	1422.98	3062.92	Rate	Female	2.81	2.01	4.26			Interstitial lung disease	Number	DALYs (Disability-Adjusted Life Years)	Female	Global	1991	66829.3	49683.1	96286.1	Rate	Female	87.8	65.58	125.79
Interstitial lung disease	Number	Deaths	Female	Global	1992	2069.76	1478.53	3154.64	Rate	Female	2.84	2.05	4.28			Interstitial lung disease	Number	DALYs (Disability-Adjusted Life Years)	Female	Global	1992	68661.8	51359.3	99151.8	Rate	Female	88.51	66.59	126.96
Interstitial lung disease	Number	Deaths	Female	Global	1993	2138.98	1541.08	3241.66	Rate	Female	2.87	2.08	4.3			Interstitial lung disease	Number	DALYs (Disability-Adjusted Life Years)	Female	Global	1993	70744.5	53343.3	101278	Rate	Female	89.3	67.72	127.1
Interstitial lung disease	Number	Deaths	Female	Global	1994	2218.05	1604.97	3341.19	Rate	Female	2.91	2.13	4.35			Interstitial lung disease	Number	DALYs (Disability-Adjusted Life Years)	Female	Global	1994	72966.3	55024.7	103874	Rate	Female	90.54	68.62	128.05
Interstitial lung disease	Number	Deaths	Female	Global	1995	2319.96	1696.02	3477.84	Rate	Female	3	2.2	4.45			Interstitial lung disease	Number	DALYs (Disability-Adjusted Life Years)	Female	Global	1995	75809.2	57584.7	107104	Rate	Female	92.65	70.78	130.16
Interstitial lung disease	Number	Deaths	Female	Global	1996	2377.3	1741.92	3572.15	Rate	Female	3.02	2.23	4.5			Interstitial lung disease	Number	DALYs (Disability-Adjusted Life Years)	Female	Global	1996	77439.1	58981.6	109812	Rate	Female	93.2	71.39	131.43
Interstitial lung disease	Number	Deaths	Female	Global	1997	2449.33	1797.44	3661.61	Rate	Female	3.06	2.26	4.53			Interstitial lung disease	Number	DALYs (Disability-Adjusted Life Years)	Female	Global	1997	79534.7	60564	112921	Rate	Female	94.12	72.03	132.83
Interstitial lung disease	Number	Deaths	Female	Global	1998	2535.73	1848.54	3795.32	Rate	Female	3.12	2.29	4.63			Interstitial lung disease	Number	DALYs (Disability-Adjusted Life Years)	Female	Global	1998	82039.8	62463.4	116114	Rate	Female	95.55	73	134.68
Interstitial lung disease	Number	Deaths	Female	Global	1999	2630.23	1947.03	3891.17	Rate	Female	3.18	2.37	4.68			Interstitial lung disease	Number	DALYs (Disability-Adjusted Life Years)	Female	Global	1999	84827	65368.3	118709	Rate	Female	97.06	75.04	135.31
Interstitial lung disease	Number	Deaths	Female	Global	2000	2721.62	2040.57	3997.56	Rate	Female	3.23	2.43	4.71			Interstitial lung disease	Number	DALYs (Disability-Adjusted Life Years)	Female	Global	2000	87733.5	68126.7	122199	Rate	Female	98.51	76.69	136.63
Interstitial lung disease	Number	Deaths	Female	Global	2001	2814.32	2114.53	4128.61	Rate	Female	3.27	2.47	4.78			Interstitial lung disease	Number	DALYs (Disability-Adjusted Life Years)	Female	Global	2001	90697.2	70540.4	125961	Rate	Female	99.67	77.68	138.03
Interstitial lung disease	Number	Deaths	Female	Global	2002	2911.02	2182.31	4252.88	Rate	Female	3.32	2.5	4.83			Interstitial lung disease	Number	DALYs (Disability-Adjusted Life Years)	Female	Global	2002	93695.3	72860.4	129528	Rate	Female	100.8	78.48	139.08
Interstitial lung disease	Number	Deaths	Female	Global	2003	3024.68	2273.44	4392.32	Rate	Female	3.39	2.55	4.91			Interstitial lung disease	Number	DALYs (Disability-Adjusted Life Years)	Female	Global	2003	97091	75567.6	133416	Rate	Female	102.38	79.68	140.42
Interstitial lung disease	Number	Deaths	Female	Global	2004	3119.13	2361.49	4432.61	Rate	Female	3.43	2.6	4.86			Interstitial lung disease	Number	DALYs (Disability-Adjusted Life Years)	Female	Global	2004	100019	78270.8	134619	Rate	Female	103.22	80.81	138.79
Interstitial lung disease	Number	Deaths	Female	Global	2005	3195.69	2408.8	4545.01	Rate	Female	3.45	2.6	4.88			Interstitial lung disease	Number	DALYs (Disability-Adjusted Life Years)	Female	Global	2005	102494	80106.3	138457	Rate	Female	103.47	80.82	139.65
Interstitial lung disease	Number	Deaths	Female	Global	2006	3287.26	2474.75	4672.54	Rate	Female	3.47	2.61	4.92			Interstitial lung disease	Number	DALYs (Disability-Adjusted Life Years)	Female	Global	2006	105468	82277.3	141984	Rate	Female	103.96	80.97	140.09
Interstitial lung disease	Number	Deaths	Female	Global	2007	3420.21	2574.38	4845.8	Rate	Female	3.52	2.65	4.98			Interstitial lung disease	Number	DALYs (Disability-Adjusted Life Years)	Female	Global	2007	109535	85947.4	146927	Rate	Female	105.39	82.52	141.29
Interstitial lung disease	Number	Deaths	Female	Global	2008	3516.83	2649.38	4953.76	Rate	Female	3.53	2.66	4.96			Interstitial lung disease	Number	DALYs (Disability-Adjusted Life Years)	Female	Global	2008	112932	88500.4	150728	Rate	Female	105.81	82.8	141.1
Interstitial lung disease	Number	Deaths	Female	Global	2009	3616.8	2728.57	5093.53	Rate	Female	3.54	2.67	4.98			Interstitial lung disease	Number	DALYs (Disability-Adjusted Life Years)	Female	Global	2009	116414	91758.4	154890	Rate	Female	106.1	83.48	141.52
Interstitial lung disease	Number	Deaths	Female	Global	2010	3719.01	2786.35	5232.1	Rate	Female	3.55	2.67	4.98			Interstitial lung disease	Number	DALYs (Disability-Adjusted Life Years)	Female	Global	2010	119724	94338.1	159266	Rate	Female	106.42	83.84	141.71
Interstitial lung disease	Number	Deaths	Female	Global	2011	3886.95	2916.01	5444.7	Rate	Female	3.62	2.72	5.06			Interstitial lung disease	Number	DALYs (Disability-Adjusted Life Years)	Female	Global	2011	124784	97857.5	165715	Rate	Female	108.02	84.78	143.53
Interstitial lung disease	Number	Deaths	Female	Global	2012	4049.31	3045.9	5713.06	Rate	Female	3.66	2.77	5.15			Interstitial lung disease	Number	DALYs (Disability-Adjusted Life Years)	Female	Global	2012	129696	101616	174422	Rate	Female	109.19	85.64	146.89
Interstitial lung disease	Number	Deaths	Female	Global	2013	4151.86	3115.59	5760.23	Rate	Female	3.64	2.75	5.04			Interstitial lung disease	Number	DALYs (Disability-Adjusted Life Years)	Female	Global	2013	133327	104156	176797	Rate	Female	108.74	85.11	143.98
Interstitial lung disease	Number	Deaths	Female	Global	2014	4246.89	3169.55	5898.19	Rate	Female	3.6	2.71	4.99			Interstitial lung disease	Number	DALYs (Disability-Adjusted Life Years)	Female	Global	2014	136815	106460	180910	Rate	Female	107.83	84.29	142.31
Interstitial lung disease	Number	Deaths	Female	Global	2015	4393.31	3274.52	6118.46	Rate	Female	3.61	2.71	5			Interstitial lung disease	Number	DALYs (Disability-Adjusted Life Years)	Female	Global	2015	141553	110009	188564	Rate	Female	108.08	84.42	143.53
Interstitial lung disease	Number	Deaths	Female	Global	2016	4578.94	3397.52	6334.1	Rate	Female	3.66	2.73	5.03			Interstitial lung disease	Number	DALYs (Disability-Adjusted Life Years)	Female	Global	2016	146791	113278	195562	Rate	Female	108.95	84.5	144.63
Interstitial lung disease	Number	Deaths	Female	Global	2017	4750.43	3526.26	6602.72	Rate	Female	3.68	2.75	5.09			Interstitial lung disease	Number	DALYs (Disability-Adjusted Life Years)	Female	Global	2017	151401	116926	200819	Rate	Female	109.25	84.71	144.47
Interstitial lung disease	Number	Deaths	Female	Global	2018	4960.86	3654.21	6912.19	Rate	Female	3.72	2.75	5.16			Interstitial lung disease	Number	DALYs (Disability-Adjusted Life Years)	Female	Global	2018	157347	120783	209247	Rate	Female	110.08	84.79	146.14
Interstitial lung disease	Number	Deaths	Female	Global	2019	5108.64	3762.17	7018	Rate	Female	3.69	2.74	5.04			Interstitial lung disease	Number	DALYs (Disability-Adjusted Life Years)	Female	Global	2019	161630	124316	212025	Rate	Female	109.48	84.54	143.17
Interstitial lung disease	Number	Deaths	Female	Global	2020	5150.63	3764.66	7086.52	Rate	Female	3.61	2.65	4.93			Interstitial lung disease	Number	DALYs (Disability-Adjusted Life Years)	Female	Global	2020	163071	124721	213804	Rate	Female	107.18	82.27	140.17
Interstitial lung disease	Number	Deaths	Female	Global	2021	5292.08	3863.54	7261.63	Rate	Female	3.59	2.64	4.9			Interstitial lung disease	Number	DALYs (Disability-Adjusted Life Years)	Female	Global	2021	167195	128402	221204	Rate	Female	106.93	82.44	141.03
