# Supplementary material for: Global, regional, and national burden of interstitial lung disease in middle-aged and older adults from 1990 to 2021 with projections to 2050: a systematic analysis of the 2021 Global Burden of Disease Study
Source: Front Med (Lausanne). 2025 Oct 14;12:1671638. doi: 10.3389/fmed.2025.1671638 (PMC12570942; doi:10.3389/fmed.2025.1671638)
Supplement: Supplementary file 1 [file Data_Sheet_1.zip › Additional file 1/表S6.xls]

## Sheet: Sheet1
	sex_name	Joinpoint Model	AAPC Index	Start Obs	End Obs	AAPC	AAPC C.I. Low	AAPC C.I. High	Statistically Significant (0=No 1=Yes)	Test Statistic	P-Value					sex_name	Joinpoint Model	AAPC Index	Start Obs	End Obs	AAPC	AAPC C.I. Low	AAPC C.I. High	Statistically Significant (0=No 1=Yes)	Test Statistic	P-Value
	Both	5	Full Range	1990	2021	0.1454	0.063	0.2278	1	3.4608	0.000539					0	5	0	1990	2021	0.6582	0.6182	0.6982	1	32.3694	0
	Male	5	Full Range	1990	2021	0.1146	-0.0222	0.2516	0	1.6422	0.100544					1	5	0	1990	2021	0.5477	0.4773	0.6181	1	15.2865	0
	Female	5	Full Range	1990	2021	0.1479	0.0789	0.2169	1	4.2043	2.6e-05					2	5	0	1990	2021	0.771	0.74	0.802	1	48.8971	0
	sex_name	Model	Segment	Segment Start	Segment End	APC	APC 95% LCL	APC 95% UCL	APC Significant	Test Statistic	P-Value					sex_name	Model	Segment	Segment Start	Segment End	APC	APC 95% LCL	APC 95% UCL	APC Significant	Test Statistic	P-Value
	Both	5	0	1990	1994	0.0936	-0.1332	0.3208	0	0.8789	0.393321					0	5	0	1990	1996	0.9284	0.8849	0.9719	1	45.6653	0
	Both	5	1	1994	2006	0.479	0.431	0.5271	1	21.2924	0					0	5	1	1996	1999	1.7281	1.4732	1.9836	1	14.5558	0
	Both	5	2	2006	2010	1.0533	0.705	1.4028	1	6.4685	1.1e-05					0	5	2	1999	2006	0.7244	0.6823	0.7664	1	36.8383	0
	Both	5	3	2010	2014	-0.3734	-0.7087	-0.037	1	-2.3655	0.031902					0	5	3	2006	2009	2.3836	2.1365	2.6313	1	20.7788	0
	Both	5	4	2014	2019	-0.8037	-1.0088	-0.5983	1	-8.3127	1e-06					0	5	4	2009	2012	0.3593	0.1201	0.5989	1	3.2043	0.005911
	Both	5	5	2019	2021	-0.1328	-0.7898	0.5285	0	-0.4292	0.67388					0	5	5	2012	2021	-0.3929	-0.4141	-0.3717	1	-39.4573	0
	Male	5	0	1990	1995	0.208	-0.0052	0.4217	0	2.0794	0.055149					1	5	0	1990	1995	0.8082	0.6971	0.9193	1	15.5638	0
	Male	5	1	1995	1999	0.7535	0.2753	1.234	1	3.3632	0.004268					1	5	1	1995	1999	1.4889	1.2425	1.7359	1	12.9611	0
	Male	5	2	1999	2006	0.2942	0.1361	0.4526	1	3.9691	0.001235					1	5	2	1999	2006	0.6312	0.55	0.7125	1	16.6107	0
	Male	5	3	2006	2009	1.3101	0.3915	2.2371	1	3.0459	0.008172					1	5	3	2006	2009	2.1818	1.7058	2.66	1	9.8523	0
	Male	5	4	2009	2012	0.014	-0.882	0.918	0	0.0331	0.974052					1	5	4	2009	2012	0.3016	-0.159	0.7644	0	1.3946	0.183454
	Male	5	5	2012	2021	-0.719	-0.7975	-0.6404	1	-19.4297	0					1	5	5	2012	2021	-0.5305	-0.5713	-0.4896	1	-27.6104	0
	Female	5	0	1990	1995	0.003	-0.1052	0.1113	0	0.0585	0.954133					2	5	0	1990	1995	0.8109	0.7621	0.8598	1	35.5239	0
	Female	5	1	1995	2006	0.497	0.4596	0.5345	1	28.3738	0					2	5	1	1995	1999	1.6401	1.5316	1.7488	1	32.4484	0
	Female	5	2	2006	2009	1.2717	0.8017	1.744	1	5.7898	3.6e-05					2	5	2	1999	2006	0.8814	0.8456	0.9171	1	52.7558	0
	Female	5	3	2009	2012	0.0858	-0.3727	0.5463	0	0.398	0.696222					2	5	3	2006	2009	2.623	2.4125	2.8339	1	26.8797	0
	Female	5	4	2012	2019	-0.6483	-0.7234	-0.5732	1	-18.3369	0					2	5	4	2009	2012	0.3885	0.1857	0.5917	1	4.0871	0.000971
	Female	5	5	2019	2021	-0.191	-0.6388	0.2589	0	-0.906	0.379245					2	5	5	2012	2021	-0.2009	-0.2191	-0.1828	1	-23.5873	0
	sex_name	Joinpoint Model	AAPC Index	Start Obs	End Obs	AAPC	AAPC C.I. Low	AAPC C.I. High	Statistically Significant (0=No 1=Yes)	Test Statistic	P-Value					sex_name	Joinpoint Model	AAPC Index	Start Obs	End Obs	AAPC	AAPC C.I. Low	AAPC C.I. High	Statistically Significant (0=No 1=Yes)	Test Statistic	P-Value
	0	3	0	1990	2021	0.5331	0.4113	0.6551	1	8.5938	0					0	3	0	1990	2021	0.4088	0.3104	0.5072	1	8.1586	0
	1	2	0	1990	2021	0.2871	0.1392	0.4353	1	3.8073	0.00014					1	1	0	1990	2021	0.2428	0.1816	0.3041	1	7.7802	0
	2	5	0	1990	2021	0.8001	0.5959	1.0048	1	7.7028	0					2	5	0	1990	2021	0.6437	0.4668	0.8209	1	7.1492	0
	sex_name	Model	Segment	Segment Start	Segment End	APC	APC 95% LCL	APC 95% UCL	APC Significant	Test Statistic	P-Value					sex_name	Model	Segment	Segment Start	Segment End	APC	APC 95% LCL	APC 95% UCL	APC Significant	Test Statistic	P-Value
	0	3	0	1990	2003	1.1371	1.0402	1.2341	1	24.525	0					0	3	0	1990	2003	0.9212	0.8425	1	1	24.4337	0
	0	3	1	2003	2011	0.6977	0.4893	0.9066	1	6.9796	1e-06					0	3	1	2003	2011	0.5875	0.4187	0.7566	1	7.2542	0
	0	3	2	2011	2019	-0.0387	-0.2414	0.1645	0	-0.3964	0.695835					0	3	2	2011	2019	-0.1192	-0.2848	0.0466	0	-1.4952	0.149746
	0	3	3	2019	2021	-1.7194	-3.1803	-0.2365	1	-2.4084	0.025294					0	3	3	2019	2021	-1.4923	-2.6708	-0.2996	1	-2.5981	0.016786
	1	2	0	1990	2011	0.7078	0.6475	0.7681	1	24.3157	0					1	1	0	1990	2011	0.5943	0.5365	0.6521	1	21.1725	0
	1	2	1	2011	2019	-0.3104	-0.5847	-0.0352	1	-2.3276	0.028688					1	1	1	2011	2021	-0.4913	-0.6478	-0.3346	1	-6.4219	1e-06
	1	2	2	2019	2021	-1.7035	-3.696	0.3302	0	-1.7317	0.096166					2	5	0	1990	1992	0.5495	-0.8493	1.968	0	0.8338	0.417491
	2	5	0	1990	1992	0.5759	-1.041	2.2192	0	0.7552	0.461834					2	5	1	1992	2003	1.3342	1.2329	1.4356	1	28.2508	0
	2	5	1	1992	2003	1.6522	1.5348	1.7698	1	30.2145	0					2	5	2	2003	2012	0.6711	0.5472	0.7952	1	11.5754	0
	2	5	2	2003	2012	0.8016	0.6563	0.9471	1	11.7979	0					2	5	3	2012	2015	-0.1828	-1.2738	0.9204	0	-0.3548	0.727714
	2	5	3	2012	2015	-0.3118	-1.5751	0.9678	0	-0.5218	0.609404					2	5	4	2015	2018	0.6573	-0.4627	1.7899	0	1.248	0.231156
	2	5	4	2015	2018	1.0653	-0.2173	2.3645	0	1.7684	0.097324					2	5	5	2018	2021	-1.068	-1.6122	-0.5208	1	-4.1493	0.000856
	2	5	5	2018	2021	-1.2904	-1.9131	-0.6638	1	-4.3745	0.000544
