# Supplementary material for: Global, regional, and national burden of interstitial lung disease in middle-aged and older adults from 1990 to 2021 with projections to 2050: a systematic analysis of the 2021 Global Burden of Disease Study
Source: Front Med (Lausanne). 2025 Oct 14;12:1671638. doi: 10.3389/fmed.2025.1671638 (PMC12570942; doi:10.3389/fmed.2025.1671638)
Supplement: Supplementary file 1 [file Data_Sheet_1.zip › Additional file 1/表S7.xls]

## Sheet: Sheet1
	cause_name	metric_name	measure_name	sex_name	location_id	location_name	year	val	lower	upper	age_name			cause_name	metric_name	measure_name	sex_name	location_id	location_name	year	val	lower	upper	age_name			cause_name	metric_name	measure_name	sex_name	location_id	location_name	year	val	lower	upper	age_name
1	Interstitial lung disease and pulmonary sarcoidosis	Number	Prevalence	Both	6	China	1990	153078	116185	196791	All ages		1	Interstitial lung disease and pulmonary sarcoidosis	Number	Deaths	Both	6	China	1990	1588.9	1113.1	2752.8	All ages		1	Interstitial lung disease and pulmonary sarcoidosis	Number	DALYs (Disability-Adjusted Life Years)	Both	6	People's Republic of China	1990	57618.2	42258.9	89108.3	All ages
2	Interstitial lung disease and pulmonary sarcoidosis	Number	Prevalence	Both	6	China	1991	155570	118116	199840	All ages		2	Interstitial lung disease and pulmonary sarcoidosis	Number	Deaths	Both	6	China	1991	1613.6	1138.6	2697.2	All ages		2	Interstitial lung disease and pulmonary sarcoidosis	Number	DALYs (Disability-Adjusted Life Years)	Both	6	People's Republic of China	1991	58458.7	43219.8	87335.9	All ages
3	Interstitial lung disease and pulmonary sarcoidosis	Number	Prevalence	Both	6	China	1992	157967	119966	202828	All ages		3	Interstitial lung disease and pulmonary sarcoidosis	Number	Deaths	Both	6	China	1992	1635.2	1170.3	2716.6	All ages		3	Interstitial lung disease and pulmonary sarcoidosis	Number	DALYs (Disability-Adjusted Life Years)	Both	6	People's Republic of China	1992	59171	43621.1	89431.6	All ages
4	Interstitial lung disease and pulmonary sarcoidosis	Number	Prevalence	Both	6	China	1993	160350	121780	205817	All ages		4	Interstitial lung disease and pulmonary sarcoidosis	Number	Deaths	Both	6	China	1993	1656.8	1206.5	2743.9	All ages		4	Interstitial lung disease and pulmonary sarcoidosis	Number	DALYs (Disability-Adjusted Life Years)	Both	6	People's Republic of China	1993	59913.4	45353.2	89340	All ages
5	Interstitial lung disease and pulmonary sarcoidosis	Number	Prevalence	Both	6	China	1994	162946	123754	209120	All ages		5	Interstitial lung disease and pulmonary sarcoidosis	Number	Deaths	Both	6	China	1994	1695.1	1270.3	2746.5	All ages		5	Interstitial lung disease and pulmonary sarcoidosis	Number	DALYs (Disability-Adjusted Life Years)	Both	6	People's Republic of China	1994	61103	46559.8	88878.7	All ages
6	Interstitial lung disease and pulmonary sarcoidosis	Number	Prevalence	Both	6	China	1995	165778	125906	212752	All ages		6	Interstitial lung disease and pulmonary sarcoidosis	Number	Deaths	Both	6	China	1995	1731	1300.3	2804	All ages		6	Interstitial lung disease and pulmonary sarcoidosis	Number	DALYs (Disability-Adjusted Life Years)	Both	6	People's Republic of China	1995	62267	47831.1	91323.2	All ages
7	Interstitial lung disease and pulmonary sarcoidosis	Number	Prevalence	Both	6	China	1996	169200	128539	217096	All ages		7	Interstitial lung disease and pulmonary sarcoidosis	Number	Deaths	Both	6	China	1996	1750.7	1328.3	2834.7	All ages		7	Interstitial lung disease and pulmonary sarcoidosis	Number	DALYs (Disability-Adjusted Life Years)	Both	6	People's Republic of China	1996	63069.2	48958.2	91783.8	All ages
8	Interstitial lung disease and pulmonary sarcoidosis	Number	Prevalence	Both	6	China	1997	172977	131352	222000	All ages		8	Interstitial lung disease and pulmonary sarcoidosis	Number	Deaths	Both	6	China	1997	1773.1	1337.6	2836.5	All ages		8	Interstitial lung disease and pulmonary sarcoidosis	Number	DALYs (Disability-Adjusted Life Years)	Both	6	People's Republic of China	1997	63923.7	49707.2	91923.5	All ages
9	Interstitial lung disease and pulmonary sarcoidosis	Number	Prevalence	Both	6	China	1998	176549	134008	226595	All ages		9	Interstitial lung disease and pulmonary sarcoidosis	Number	Deaths	Both	6	China	1998	1808.7	1384.1	2955.1	All ages		9	Interstitial lung disease and pulmonary sarcoidosis	Number	DALYs (Disability-Adjusted Life Years)	Both	6	People's Republic of China	1998	65207.5	50448.5	94610.6	All ages
10	Interstitial lung disease and pulmonary sarcoidosis	Number	Prevalence	Both	6	China	1999	181901	137877	233590	All ages		10	Interstitial lung disease and pulmonary sarcoidosis	Number	Deaths	Both	6	China	1999	1845.9	1414.7	3002.6	All ages		10	Interstitial lung disease and pulmonary sarcoidosis	Number	DALYs (Disability-Adjusted Life Years)	Both	6	People's Republic of China	1999	66740.9	51817.6	97102.7	All ages
11	Interstitial lung disease and pulmonary sarcoidosis	Number	Prevalence	Both	6	China	2000	186193	140991	239064	All ages		11	Interstitial lung disease and pulmonary sarcoidosis	Number	Deaths	Both	6	China	2000	1889.9	1431.5	3081.4	All ages		11	Interstitial lung disease and pulmonary sarcoidosis	Number	DALYs (Disability-Adjusted Life Years)	Both	6	People's Republic of China	2000	68200.6	52715.3	100234	All ages
12	Interstitial lung disease and pulmonary sarcoidosis	Number	Prevalence	Both	6	China	2001	192261	145527	246964	All ages		12	Interstitial lung disease and pulmonary sarcoidosis	Number	Deaths	Both	6	China	2001	1930.1	1466.6	3121.6	All ages		12	Interstitial lung disease and pulmonary sarcoidosis	Number	DALYs (Disability-Adjusted Life Years)	Both	6	People's Republic of China	2001	69844	53609.7	101768	All ages
13	Interstitial lung disease and pulmonary sarcoidosis	Number	Prevalence	Both	6	China	2002	199057	150613	255708	All ages		13	Interstitial lung disease and pulmonary sarcoidosis	Number	Deaths	Both	6	China	2002	1980.8	1507.7	3188.7	All ages		13	Interstitial lung disease and pulmonary sarcoidosis	Number	DALYs (Disability-Adjusted Life Years)	Both	6	People's Republic of China	2002	71854.7	55872.6	104290	All ages
14	Interstitial lung disease and pulmonary sarcoidosis	Number	Prevalence	Both	6	China	2003	206705	156280	265700	All ages		14	Interstitial lung disease and pulmonary sarcoidosis	Number	Deaths	Both	6	China	2003	2045.9	1570.4	3256.8	All ages		14	Interstitial lung disease and pulmonary sarcoidosis	Number	DALYs (Disability-Adjusted Life Years)	Both	6	People's Republic of China	2003	74297.3	57849.4	107480	All ages
15	Interstitial lung disease and pulmonary sarcoidosis	Number	Prevalence	Both	6	China	2004	215780	162925	277510	All ages		15	Interstitial lung disease and pulmonary sarcoidosis	Number	Deaths	Both	6	China	2004	2106.5	1627.7	3366.9	All ages		15	Interstitial lung disease and pulmonary sarcoidosis	Number	DALYs (Disability-Adjusted Life Years)	Both	6	People's Republic of China	2004	76881.1	59670.4	111497	All ages
16	Interstitial lung disease and pulmonary sarcoidosis	Number	Prevalence	Both	6	China	2005	225017	169668	289722	All ages		16	Interstitial lung disease and pulmonary sarcoidosis	Number	Deaths	Both	6	China	2005	2197.2	1692	3386.5	All ages		16	Interstitial lung disease and pulmonary sarcoidosis	Number	DALYs (Disability-Adjusted Life Years)	Both	6	People's Republic of China	2005	80413.2	63090.4	114404	All ages
17	Interstitial lung disease and pulmonary sarcoidosis	Number	Prevalence	Both	6	China	2006	239812	181439	309699	All ages		17	Interstitial lung disease and pulmonary sarcoidosis	Number	Deaths	Both	6	China	2006	2264.6	1708.7	3423.7	All ages		17	Interstitial lung disease and pulmonary sarcoidosis	Number	DALYs (Disability-Adjusted Life Years)	Both	6	People's Republic of China	2006	83946.3	66085.6	114502	All ages
18	Interstitial lung disease and pulmonary sarcoidosis	Number	Prevalence	Both	6	China	2007	261469	198644	336844	All ages		18	Interstitial lung disease and pulmonary sarcoidosis	Number	Deaths	Both	6	China	2007	2377.6	1699.1	3493.8	All ages		18	Interstitial lung disease and pulmonary sarcoidosis	Number	DALYs (Disability-Adjusted Life Years)	Both	6	People's Republic of China	2007	89102.8	68707.1	120008	All ages
19	Interstitial lung disease and pulmonary sarcoidosis	Number	Prevalence	Both	6	China	2008	285223	217817	366785	All ages		19	Interstitial lung disease and pulmonary sarcoidosis	Number	Deaths	Both	6	China	2008	2520.5	1744.8	3568.4	All ages		19	Interstitial lung disease and pulmonary sarcoidosis	Number	DALYs (Disability-Adjusted Life Years)	Both	6	People's Republic of China	2008	95092.7	72929.6	124958	All ages
20	Interstitial lung disease and pulmonary sarcoidosis	Number	Prevalence	Both	6	China	2009	307476	235317	394767	All ages		20	Interstitial lung disease and pulmonary sarcoidosis	Number	Deaths	Both	6	China	2009	2634.9	1756.1	3594.2	All ages		20	Interstitial lung disease and pulmonary sarcoidosis	Number	DALYs (Disability-Adjusted Life Years)	Both	6	People's Republic of China	2009	100100	75697.8	127807	All ages
21	Interstitial lung disease and pulmonary sarcoidosis	Number	Prevalence	Both	6	China	2010	322032	246182	414065	All ages		21	Interstitial lung disease and pulmonary sarcoidosis	Number	Deaths	Both	6	China	2010	2712.9	1783.8	3635.4	All ages		21	Interstitial lung disease and pulmonary sarcoidosis	Number	DALYs (Disability-Adjusted Life Years)	Both	6	People's Republic of China	2010	103526	77708.1	131826	All ages
22	Interstitial lung disease and pulmonary sarcoidosis	Number	Prevalence	Both	6	China	2011	331080	253553	424402	All ages		22	Interstitial lung disease and pulmonary sarcoidosis	Number	Deaths	Both	6	China	2011	2807	1809.8	3795.8	All ages		22	Interstitial lung disease and pulmonary sarcoidosis	Number	DALYs (Disability-Adjusted Life Years)	Both	6	People's Republic of China	2011	107014	79753.6	136944	All ages
23	Interstitial lung disease and pulmonary sarcoidosis	Number	Prevalence	Both	6	China	2012	338768	260232	432951	All ages		23	Interstitial lung disease and pulmonary sarcoidosis	Number	Deaths	Both	6	China	2012	2880.1	1812.1	3843.3	All ages		23	Interstitial lung disease and pulmonary sarcoidosis	Number	DALYs (Disability-Adjusted Life Years)	Both	6	People's Republic of China	2012	109863	81222	137472	All ages
24	Interstitial lung disease and pulmonary sarcoidosis	Number	Prevalence	Both	6	China	2013	346166	266736	441161	All ages		24	Interstitial lung disease and pulmonary sarcoidosis	Number	Deaths	Both	6	China	2013	2953.8	1874.9	4018.3	All ages		24	Interstitial lung disease and pulmonary sarcoidosis	Number	DALYs (Disability-Adjusted Life Years)	Both	6	People's Republic of China	2013	112606	83673.6	143447	All ages
25	Interstitial lung disease and pulmonary sarcoidosis	Number	Prevalence	Both	6	China	2014	354708	274181	450810	All ages		25	Interstitial lung disease and pulmonary sarcoidosis	Number	Deaths	Both	6	China	2014	2991.2	1879.6	4113.5	All ages		25	Interstitial lung disease and pulmonary sarcoidosis	Number	DALYs (Disability-Adjusted Life Years)	Both	6	People's Republic of China	2014	114513	83739.1	146640	All ages
26	Interstitial lung disease and pulmonary sarcoidosis	Number	Prevalence	Both	6	China	2015	363251	281497	460697	All ages		26	Interstitial lung disease and pulmonary sarcoidosis	Number	Deaths	Both	6	China	2015	3048.7	1860.5	4154.2	All ages		26	Interstitial lung disease and pulmonary sarcoidosis	Number	DALYs (Disability-Adjusted Life Years)	Both	6	People's Republic of China	2015	116814	84591.5	151740	All ages
27	Interstitial lung disease and pulmonary sarcoidosis	Number	Prevalence	Both	6	China	2016	372328	289548	470771	All ages		27	Interstitial lung disease and pulmonary sarcoidosis	Number	Deaths	Both	6	China	2016	3130.6	1897.8	4296.3	All ages		27	Interstitial lung disease and pulmonary sarcoidosis	Number	DALYs (Disability-Adjusted Life Years)	Both	6	People's Republic of China	2016	119697	86128.2	155802	All ages
28	Interstitial lung disease and pulmonary sarcoidosis	Number	Prevalence	Both	6	China	2017	380184	296840	479686	All ages		28	Interstitial lung disease and pulmonary sarcoidosis	Number	Deaths	Both	6	China	2017	3209.2	1930.6	4499.9	All ages		28	Interstitial lung disease and pulmonary sarcoidosis	Number	DALYs (Disability-Adjusted Life Years)	Both	6	People's Republic of China	2017	122359	88044	160534	All ages
29	Interstitial lung disease and pulmonary sarcoidosis	Number	Prevalence	Both	6	China	2018	388256	303985	489112	All ages		29	Interstitial lung disease and pulmonary sarcoidosis	Number	Deaths	Both	6	China	2018	3289.2	1969.4	4655.5	All ages		29	Interstitial lung disease and pulmonary sarcoidosis	Number	DALYs (Disability-Adjusted Life Years)	Both	6	People's Republic of China	2018	125059	89899.2	165148	All ages
30	Interstitial lung disease and pulmonary sarcoidosis	Number	Prevalence	Both	6	China	2019	399388	313252	502420	All ages		30	Interstitial lung disease and pulmonary sarcoidosis	Number	Deaths	Both	6	China	2019	3391.1	2071.4	4836.8	All ages		30	Interstitial lung disease and pulmonary sarcoidosis	Number	DALYs (Disability-Adjusted Life Years)	Both	6	People's Republic of China	2019	128549	91570.4	172559	All ages
31	Interstitial lung disease and pulmonary sarcoidosis	Number	Prevalence	Both	6	China	2020	412120	322474	517656	All ages		31	Interstitial lung disease and pulmonary sarcoidosis	Number	Deaths	Both	6	China	2020	3502.4	2006.3	4998.7	All ages		31	Interstitial lung disease and pulmonary sarcoidosis	Number	DALYs (Disability-Adjusted Life Years)	Both	6	People's Republic of China	2020	132349	91807.8	176230	All ages
32	Interstitial lung disease and pulmonary sarcoidosis	Number	Prevalence	Both	6	China	2021	426063	334016	534794	All ages		32	Interstitial lung disease and pulmonary sarcoidosis	Number	Deaths	Both	6	China	2021	3608.9	2133.9	5238.2	All ages		32	Interstitial lung disease and pulmonary sarcoidosis	Number	DALYs (Disability-Adjusted Life Years)	Both	6	People's Republic of China	2021	136143	96407.8	184156	All ages
33	Interstitial lung disease and pulmonary sarcoidosis	Number	Prevalence	Both	7	Democratic People's Republic of Korea	1990	2134.3	1624.3	2693.5	All ages		33	Interstitial lung disease and pulmonary sarcoidosis	Number	Deaths	Both	7	Democratic People's Republic of Korea	1990	29.7	11	66	All ages		33	Interstitial lung disease and pulmonary sarcoidosis	Number	DALYs (Disability-Adjusted Life Years)	Both	7	Democratic People's Republic of Korea	1990	1043.09	496.62	2065.06	All ages
34	Interstitial lung disease and pulmonary sarcoidosis	Number	Prevalence	Both	7	Democratic People's Republic of Korea	1991	2207.5	1691.4	2786.3	All ages		34	Interstitial lung disease and pulmonary sarcoidosis	Number	Deaths	Both	7	Democratic People's Republic of Korea	1991	30.9	11.5	69.7	All ages		34	Interstitial lung disease and pulmonary sarcoidosis	Number	DALYs (Disability-Adjusted Life Years)	Both	7	Democratic People's Republic of Korea	1991	1083.62	513.99	2148.52	All ages
35	Interstitial lung disease and pulmonary sarcoidosis	Number	Prevalence	Both	7	Democratic People's Republic of Korea	1992	2280.7	1752.5	2879.3	All ages		35	Interstitial lung disease and pulmonary sarcoidosis	Number	Deaths	Both	7	Democratic People's Republic of Korea	1992	32.1	11.8	72.8	All ages		35	Interstitial lung disease and pulmonary sarcoidosis	Number	DALYs (Disability-Adjusted Life Years)	Both	7	Democratic People's Republic of Korea	1992	1120.15	536.58	2232.31	All ages
36	Interstitial lung disease and pulmonary sarcoidosis	Number	Prevalence	Both	7	Democratic People's Republic of Korea	1993	2352.4	1804.3	2972.6	All ages		36	Interstitial lung disease and pulmonary sarcoidosis	Number	Deaths	Both	7	Democratic People's Republic of Korea	1993	33.3	11.9	75.3	All ages		36	Interstitial lung disease and pulmonary sarcoidosis	Number	DALYs (Disability-Adjusted Life Years)	Both	7	Democratic People's Republic of Korea	1993	1161.68	550.85	2320.05	All ages
37	Interstitial lung disease and pulmonary sarcoidosis	Number	Prevalence	Both	7	Democratic People's Republic of Korea	1994	2424.2	1852.3	3065	All ages		37	Interstitial lung disease and pulmonary sarcoidosis	Number	Deaths	Both	7	Democratic People's Republic of Korea	1994	34.5	12.5	79.2	All ages		37	Interstitial lung disease and pulmonary sarcoidosis	Number	DALYs (Disability-Adjusted Life Years)	Both	7	Democratic People's Republic of Korea	1994	1199.93	559.74	2419.74	All ages
38	Interstitial lung disease and pulmonary sarcoidosis	Number	Prevalence	Both	7	Democratic People's Republic of Korea	1995	2491.3	1902.9	3151.5	All ages		38	Interstitial lung disease and pulmonary sarcoidosis	Number	Deaths	Both	7	Democratic People's Republic of Korea	1995	35.7	12.9	82.2	All ages		38	Interstitial lung disease and pulmonary sarcoidosis	Number	DALYs (Disability-Adjusted Life Years)	Both	7	Democratic People's Republic of Korea	1995	1239.73	583.36	2544.31	All ages
39	Interstitial lung disease and pulmonary sarcoidosis	Number	Prevalence	Both	7	Democratic People's Republic of Korea	1996	2555.2	1958.4	3235.2	All ages		39	Interstitial lung disease and pulmonary sarcoidosis	Number	Deaths	Both	7	Democratic People's Republic of Korea	1996	37	13.5	83.9	All ages		39	Interstitial lung disease and pulmonary sarcoidosis	Number	DALYs (Disability-Adjusted Life Years)	Both	7	Democratic People's Republic of Korea	1996	1275.49	594.19	2599.07	All ages
40	Interstitial lung disease and pulmonary sarcoidosis	Number	Prevalence	Both	7	Democratic People's Republic of Korea	1997	2614.4	2007.5	3315	All ages		40	Interstitial lung disease and pulmonary sarcoidosis	Number	Deaths	Both	7	Democratic People's Republic of Korea	1997	38.2	13.8	86.3	All ages		40	Interstitial lung disease and pulmonary sarcoidosis	Number	DALYs (Disability-Adjusted Life Years)	Both	7	Democratic People's Republic of Korea	1997	1313.38	596.75	2673.93	All ages
41	Interstitial lung disease and pulmonary sarcoidosis	Number	Prevalence	Both	7	Democratic People's Republic of Korea	1998	2661.7	2047.5	3373.7	All ages		41	Interstitial lung disease and pulmonary sarcoidosis	Number	Deaths	Both	7	Democratic People's Republic of Korea	1998	39.5	13.9	88.2	All ages		41	Interstitial lung disease and pulmonary sarcoidosis	Number	DALYs (Disability-Adjusted Life Years)	Both	7	Democratic People's Republic of Korea	1998	1347.78	610.96	2740.47	All ages
42	Interstitial lung disease and pulmonary sarcoidosis	Number	Prevalence	Both	7	Democratic People's Republic of Korea	1999	2706.3	2084.8	3428.2	All ages		42	Interstitial lung disease and pulmonary sarcoidosis	Number	Deaths	Both	7	Democratic People's Republic of Korea	1999	40.6	14.4	92.6	All ages		42	Interstitial lung disease and pulmonary sarcoidosis	Number	DALYs (Disability-Adjusted Life Years)	Both	7	Democratic People's Republic of Korea	1999	1381.04	630.38	2834.08	All ages
43	Interstitial lung disease and pulmonary sarcoidosis	Number	Prevalence	Both	7	Democratic People's Republic of Korea	2000	2748	2115.1	3475.7	All ages		43	Interstitial lung disease and pulmonary sarcoidosis	Number	Deaths	Both	7	Democratic People's Republic of Korea	2000	41.8	14.5	95.3	All ages		43	Interstitial lung disease and pulmonary sarcoidosis	Number	DALYs (Disability-Adjusted Life Years)	Both	7	Democratic People's Republic of Korea	2000	1413.79	633.66	2866.47	All ages
44	Interstitial lung disease and pulmonary sarcoidosis	Number	Prevalence	Both	7	Democratic People's Republic of Korea	2001	2811.4	2171	3550.6	All ages		44	Interstitial lung disease and pulmonary sarcoidosis	Number	Deaths	Both	7	Democratic People's Republic of Korea	2001	43.1	15	98.6	All ages		44	Interstitial lung disease and pulmonary sarcoidosis	Number	DALYs (Disability-Adjusted Life Years)	Both	7	Democratic People's Republic of Korea	2001	1448.86	651.22	2959.03	All ages
45	Interstitial lung disease and pulmonary sarcoidosis	Number	Prevalence	Both	7	Democratic People's Republic of Korea	2002	2883.3	2234.5	3636.9	All ages		45	Interstitial lung disease and pulmonary sarcoidosis	Number	Deaths	Both	7	Democratic People's Republic of Korea	2002	44.8	15.6	102.1	All ages		45	Interstitial lung disease and pulmonary sarcoidosis	Number	DALYs (Disability-Adjusted Life Years)	Both	7	Democratic People's Republic of Korea	2002	1495.06	681.32	3063.86	All ages
46	Interstitial lung disease and pulmonary sarcoidosis	Number	Prevalence	Both	7	Democratic People's Republic of Korea	2003	2959.4	2300.5	3729.2	All ages		46	Interstitial lung disease and pulmonary sarcoidosis	Number	Deaths	Both	7	Democratic People's Republic of Korea	2003	46.7	16.6	106.7	All ages		46	Interstitial lung disease and pulmonary sarcoidosis	Number	DALYs (Disability-Adjusted Life Years)	Both	7	Democratic People's Republic of Korea	2003	1544.73	716.61	3167.89	All ages
47	Interstitial lung disease and pulmonary sarcoidosis	Number	Prevalence	Both	7	Democratic People's Republic of Korea	2004	3036	2365.2	3819.6	All ages		47	Interstitial lung disease and pulmonary sarcoidosis	Number	Deaths	Both	7	Democratic People's Republic of Korea	2004	48.4	17.6	110.2	All ages		47	Interstitial lung disease and pulmonary sarcoidosis	Number	DALYs (Disability-Adjusted Life Years)	Both	7	Democratic People's Republic of Korea	2004	1592.05	728.2	3250.28	All ages
48	Interstitial lung disease and pulmonary sarcoidosis	Number	Prevalence	Both	7	Democratic People's Republic of Korea	2005	3106.7	2417.9	3908	All ages		48	Interstitial lung disease and pulmonary sarcoidosis	Number	Deaths	Both	7	Democratic People's Republic of Korea	2005	50.1	17.8	114.4	All ages		48	Interstitial lung disease and pulmonary sarcoidosis	Number	DALYs (Disability-Adjusted Life Years)	Both	7	Democratic People's Republic of Korea	2005	1639.93	741.27	3383.9	All ages
49	Interstitial lung disease and pulmonary sarcoidosis	Number	Prevalence	Both	7	Democratic People's Republic of Korea	2006	3183.2	2480.4	3991.9	All ages		49	Interstitial lung disease and pulmonary sarcoidosis	Number	Deaths	Both	7	Democratic People's Republic of Korea	2006	52.2	18.8	119.1	All ages		49	Interstitial lung disease and pulmonary sarcoidosis	Number	DALYs (Disability-Adjusted Life Years)	Both	7	Democratic People's Republic of Korea	2006	1698.44	781.9	3475.18	All ages
50	Interstitial lung disease and pulmonary sarcoidosis	Number	Prevalence	Both	7	Democratic People's Republic of Korea	2007	3262.2	2541.6	4085.1	All ages		50	Interstitial lung disease and pulmonary sarcoidosis	Number	Deaths	Both	7	Democratic People's Republic of Korea	2007	54.3	19.6	123.6	All ages		50	Interstitial lung disease and pulmonary sarcoidosis	Number	DALYs (Disability-Adjusted Life Years)	Both	7	Democratic People's Republic of Korea	2007	1753.19	808.9	3559.66	All ages
51	Interstitial lung disease and pulmonary sarcoidosis	Number	Prevalence	Both	7	Democratic People's Republic of Korea	2008	3335.2	2594.8	4171.9	All ages		51	Interstitial lung disease and pulmonary sarcoidosis	Number	Deaths	Both	7	Democratic People's Republic of Korea	2008	56.5	20.4	128.5	All ages		51	Interstitial lung disease and pulmonary sarcoidosis	Number	DALYs (Disability-Adjusted Life Years)	Both	7	Democratic People's Republic of Korea	2008	1806.13	835.68	3712.71	All ages
52	Interstitial lung disease and pulmonary sarcoidosis	Number	Prevalence	Both	7	Democratic People's Republic of Korea	2009	3394.5	2639	4254.2	All ages		52	Interstitial lung disease and pulmonary sarcoidosis	Number	Deaths	Both	7	Democratic People's Republic of Korea	2009	58.2	20.9	132.5	All ages		52	Interstitial lung disease and pulmonary sarcoidosis	Number	DALYs (Disability-Adjusted Life Years)	Both	7	Democratic People's Republic of Korea	2009	1856.41	847.21	3819.74	All ages
53	Interstitial lung disease and pulmonary sarcoidosis	Number	Prevalence	Both	7	Democratic People's Republic of Korea	2010	3439.2	2669.5	4310.5	All ages		53	Interstitial lung disease and pulmonary sarcoidosis	Number	Deaths	Both	7	Democratic People's Republic of Korea	2010	59.9	21.3	136.3	All ages		53	Interstitial lung disease and pulmonary sarcoidosis	Number	DALYs (Disability-Adjusted Life Years)	Both	7	Democratic People's Republic of Korea	2010	1897.34	869.09	3895.23	All ages
54	Interstitial lung disease and pulmonary sarcoidosis	Number	Prevalence	Both	7	Democratic People's Republic of Korea	2011	3465.4	2688.3	4345.4	All ages		54	Interstitial lung disease and pulmonary sarcoidosis	Number	Deaths	Both	7	Democratic People's Republic of Korea	2011	61	21.9	139.1	All ages		54	Interstitial lung disease and pulmonary sarcoidosis	Number	DALYs (Disability-Adjusted Life Years)	Both	7	Democratic People's Republic of Korea	2011	1931.15	892.34	3954.62	All ages
55	Interstitial lung disease and pulmonary sarcoidosis	Number	Prevalence	Both	7	Democratic People's Republic of Korea	2012	3473.8	2704.5	4344.6	All ages		55	Interstitial lung disease and pulmonary sarcoidosis	Number	Deaths	Both	7	Democratic People's Republic of Korea	2012	61.6	22.1	139.9	All ages		55	Interstitial lung disease and pulmonary sarcoidosis	Number	DALYs (Disability-Adjusted Life Years)	Both	7	Democratic People's Republic of Korea	2012	1948.55	903.13	3985.22	All ages
56	Interstitial lung disease and pulmonary sarcoidosis	Number	Prevalence	Both	7	Democratic People's Republic of Korea	2013	3475.9	2712.1	4330.4	All ages		56	Interstitial lung disease and pulmonary sarcoidosis	Number	Deaths	Both	7	Democratic People's Republic of Korea	2013	61.8	22.8	141.6	All ages		56	Interstitial lung disease and pulmonary sarcoidosis	Number	DALYs (Disability-Adjusted Life Years)	Both	7	Democratic People's Republic of Korea	2013	1964.12	907.4	4067.22	All ages
57	Interstitial lung disease and pulmonary sarcoidosis	Number	Prevalence	Both	7	Democratic People's Republic of Korea	2014	3493	2726	4346	All ages		57	Interstitial lung disease and pulmonary sarcoidosis	Number	Deaths	Both	7	Democratic People's Republic of Korea	2014	61.7	23.2	141.2	All ages		57	Interstitial lung disease and pulmonary sarcoidosis	Number	DALYs (Disability-Adjusted Life Years)	Both	7	Democratic People's Republic of Korea	2014	1970.06	914.39	4026.5	All ages
58	Interstitial lung disease and pulmonary sarcoidosis	Number	Prevalence	Both	7	Democratic People's Republic of Korea	2015	3528.4	2753.8	4384.8	All ages		58	Interstitial lung disease and pulmonary sarcoidosis	Number	Deaths	Both	7	Democratic People's Republic of Korea	2015	61.5	23.3	139.9	All ages		58	Interstitial lung disease and pulmonary sarcoidosis	Number	DALYs (Disability-Adjusted Life Years)	Both	7	Democratic People's Republic of Korea	2015	1980.8	933.96	4051.96	All ages
59	Interstitial lung disease and pulmonary sarcoidosis	Number	Prevalence	Both	7	Democratic People's Republic of Korea	2016	3594.9	2814	4452	All ages		59	Interstitial lung disease and pulmonary sarcoidosis	Number	Deaths	Both	7	Democratic People's Republic of Korea	2016	61.7	23.3	138	All ages		59	Interstitial lung disease and pulmonary sarcoidosis	Number	DALYs (Disability-Adjusted Life Years)	Both	7	Democratic People's Republic of Korea	2016	1999.11	928.38	4048.21	All ages
60	Interstitial lung disease and pulmonary sarcoidosis	Number	Prevalence	Both	7	Democratic People's Republic of Korea	2017	3674	2875.6	4535.3	All ages		60	Interstitial lung disease and pulmonary sarcoidosis	Number	Deaths	Both	7	Democratic People's Republic of Korea	2017	62.3	23.8	138	All ages		60	Interstitial lung disease and pulmonary sarcoidosis	Number	DALYs (Disability-Adjusted Life Years)	Both	7	Democratic People's Republic of Korea	2017	2032.83	946.1	4088.64	All ages
61	Interstitial lung disease and pulmonary sarcoidosis	Number	Prevalence	Both	7	Democratic People's Republic of Korea	2018	3763.6	2948.5	4628.8	All ages		61	Interstitial lung disease and pulmonary sarcoidosis	Number	Deaths	Both	7	Democratic People's Republic of Korea	2018	63.2	24	139.2	All ages		61	Interstitial lung disease and pulmonary sarcoidosis	Number	DALYs (Disability-Adjusted Life Years)	Both	7	Democratic People's Republic of Korea	2018	2078.09	975.41	4189.82	All ages
62	Interstitial lung disease and pulmonary sarcoidosis	Number	Prevalence	Both	7	Democratic People's Republic of Korea	2019	3859	3019.2	4741.9	All ages		62	Interstitial lung disease and pulmonary sarcoidosis	Number	Deaths	Both	7	Democratic People's Republic of Korea	2019	63.9	24.4	142.2	All ages		62	Interstitial lung disease and pulmonary sarcoidosis	Number	DALYs (Disability-Adjusted Life Years)	Both	7	Democratic People's Republic of Korea	2019	2115.72	1000.66	4284.46	All ages
63	Interstitial lung disease and pulmonary sarcoidosis	Number	Prevalence	Both	7	Democratic People's Republic of Korea	2020	3965.7	3117.7	4881.6	All ages		63	Interstitial lung disease and pulmonary sarcoidosis	Number	Deaths	Both	7	Democratic People's Republic of Korea	2020	64.9	24.9	142.6	All ages		63	Interstitial lung disease and pulmonary sarcoidosis	Number	DALYs (Disability-Adjusted Life Years)	Both	7	Democratic People's Republic of Korea	2020	2168.21	1021.92	4391.43	All ages
64	Interstitial lung disease and pulmonary sarcoidosis	Number	Prevalence	Both	7	Democratic People's Republic of Korea	2021	4096.7	3225.1	5041.4	All ages		64	Interstitial lung disease and pulmonary sarcoidosis	Number	Deaths	Both	7	Democratic People's Republic of Korea	2021	65.9	25.4	144.8	All ages		64	Interstitial lung disease and pulmonary sarcoidosis	Number	DALYs (Disability-Adjusted Life Years)	Both	7	Democratic People's Republic of Korea	2021	2223.88	1054.93	4463.6	All ages
65	Interstitial lung disease and pulmonary sarcoidosis	Number	Prevalence	Both	8	Taiwan (Province of China)	1990	1713.4	1308.8	2168	All ages		65	Interstitial lung disease and pulmonary sarcoidosis	Number	Deaths	Both	8	Taiwan (Province of China)	1990	20.3	16.6	24.3	All ages		65	Interstitial lung disease and pulmonary sarcoidosis	Number	DALYs (Disability-Adjusted Life Years)	Both	8	Taiwan (Province of China)	1990	714.47	577.5	882.92	All ages
66	Interstitial lung disease and pulmonary sarcoidosis	Number	Prevalence	Both	8	Taiwan (Province of China)	1991	1791.7	1376.5	2254.7	All ages		66	Interstitial lung disease and pulmonary sarcoidosis	Number	Deaths	Both	8	Taiwan (Province of China)	1991	24.9	20.3	30.6	All ages		66	Interstitial lung disease and pulmonary sarcoidosis	Number	DALYs (Disability-Adjusted Life Years)	Both	8	Taiwan (Province of China)	1991	833.21	672.55	1020.7	All ages
67	Interstitial lung disease and pulmonary sarcoidosis	Number	Prevalence	Both	8	Taiwan (Province of China)	1992	1873.8	1446	2352.5	All ages		67	Interstitial lung disease and pulmonary sarcoidosis	Number	Deaths	Both	8	Taiwan (Province of China)	1992	27.4	22.4	33.3	All ages		67	Interstitial lung disease and pulmonary sarcoidosis	Number	DALYs (Disability-Adjusted Life Years)	Both	8	Taiwan (Province of China)	1992	904.28	729.71	1101.97	All ages
68	Interstitial lung disease and pulmonary sarcoidosis	Number	Prevalence	Both	8	Taiwan (Province of China)	1993	1962.9	1522.3	2457.5	All ages		68	Interstitial lung disease and pulmonary sarcoidosis	Number	Deaths	Both	8	Taiwan (Province of China)	1993	30	24.7	36.2	All ages		68	Interstitial lung disease and pulmonary sarcoidosis	Number	DALYs (Disability-Adjusted Life Years)	Both	8	Taiwan (Province of China)	1993	982.61	805.8	1193.16	All ages
69	Interstitial lung disease and pulmonary sarcoidosis	Number	Prevalence	Both	8	Taiwan (Province of China)	1994	2066.4	1608.4	2582.7	All ages		69	Interstitial lung disease and pulmonary sarcoidosis	Number	Deaths	Both	8	Taiwan (Province of China)	1994	36.9	30.5	44.3	All ages		69	Interstitial lung disease and pulmonary sarcoidosis	Number	DALYs (Disability-Adjusted Life Years)	Both	8	Taiwan (Province of China)	1994	1167.35	959.43	1407.62	All ages
70	Interstitial lung disease and pulmonary sarcoidosis	Number	Prevalence	Both	8	Taiwan (Province of China)	1995	2159.1	1683.6	2696.2	All ages		70	Interstitial lung disease and pulmonary sarcoidosis	Number	Deaths	Both	8	Taiwan (Province of China)	1995	40	32.8	47.5	All ages		70	Interstitial lung disease and pulmonary sarcoidosis	Number	DALYs (Disability-Adjusted Life Years)	Both	8	Taiwan (Province of China)	1995	1241.15	1019.38	1487.12	All ages
71	Interstitial lung disease and pulmonary sarcoidosis	Number	Prevalence	Both	8	Taiwan (Province of China)	1996	2253.5	1762	2797.1	All ages		71	Interstitial lung disease and pulmonary sarcoidosis	Number	Deaths	Both	8	Taiwan (Province of China)	1996	35.1	29	41.8	All ages		71	Interstitial lung disease and pulmonary sarcoidosis	Number	DALYs (Disability-Adjusted Life Years)	Both	8	Taiwan (Province of China)	1996	1127.93	915.67	1363.25	All ages
72	Interstitial lung disease and pulmonary sarcoidosis	Number	Prevalence	Both	8	Taiwan (Province of China)	1997	2376.8	1864.8	2945.9	All ages		72	Interstitial lung disease and pulmonary sarcoidosis	Number	Deaths	Both	8	Taiwan (Province of China)	1997	32.4	26.7	38.6	All ages		72	Interstitial lung disease and pulmonary sarcoidosis	Number	DALYs (Disability-Adjusted Life Years)	Both	8	Taiwan (Province of China)	1997	1069.36	871.06	1302.34	All ages
73	Interstitial lung disease and pulmonary sarcoidosis	Number	Prevalence	Both	8	Taiwan (Province of China)	1998	2519.5	1982.5	3121.8	All ages		73	Interstitial lung disease and pulmonary sarcoidosis	Number	Deaths	Both	8	Taiwan (Province of China)	1998	37.1	30.4	43.9	All ages		73	Interstitial lung disease and pulmonary sarcoidosis	Number	DALYs (Disability-Adjusted Life Years)	Both	8	Taiwan (Province of China)	1998	1207.78	990.15	1445.93	All ages
74	Interstitial lung disease and pulmonary sarcoidosis	Number	Prevalence	Both	8	Taiwan (Province of China)	1999	2682.3	2109.8	3317.3	All ages		74	Interstitial lung disease and pulmonary sarcoidosis	Number	Deaths	Both	8	Taiwan (Province of China)	1999	47.8	39.6	57.1	All ages		74	Interstitial lung disease and pulmonary sarcoidosis	Number	DALYs (Disability-Adjusted Life Years)	Both	8	Taiwan (Province of China)	1999	1492.78	1228.64	1790.79	All ages
75	Interstitial lung disease and pulmonary sarcoidosis	Number	Prevalence	Both	8	Taiwan (Province of China)	2000	2823.5	2220.5	3496.2	All ages		75	Interstitial lung disease and pulmonary sarcoidosis	Number	Deaths	Both	8	Taiwan (Province of China)	2000	58.3	48.1	69.9	All ages		75	Interstitial lung disease and pulmonary sarcoidosis	Number	DALYs (Disability-Adjusted Life Years)	Both	8	Taiwan (Province of China)	2000	1769.62	1469.06	2108.97	All ages
76	Interstitial lung disease and pulmonary sarcoidosis	Number	Prevalence	Both	8	Taiwan (Province of China)	2001	2964.1	2345.7	3653.3	All ages		76	Interstitial lung disease and pulmonary sarcoidosis	Number	Deaths	Both	8	Taiwan (Province of China)	2001	63.8	52.6	76.3	All ages		76	Interstitial lung disease and pulmonary sarcoidosis	Number	DALYs (Disability-Adjusted Life Years)	Both	8	Taiwan (Province of China)	2001	1927.65	1593.92	2279.19	All ages
77	Interstitial lung disease and pulmonary sarcoidosis	Number	Prevalence	Both	8	Taiwan (Province of China)	2002	3116.1	2473.3	3822.4	All ages		77	Interstitial lung disease and pulmonary sarcoidosis	Number	Deaths	Both	8	Taiwan (Province of China)	2002	73.6	61.4	87.8	All ages		77	Interstitial lung disease and pulmonary sarcoidosis	Number	DALYs (Disability-Adjusted Life Years)	Both	8	Taiwan (Province of China)	2002	2178.93	1812.59	2582.48	All ages
78	Interstitial lung disease and pulmonary sarcoidosis	Number	Prevalence	Both	8	Taiwan (Province of China)	2003	3269.2	2602.7	4007.6	All ages		78	Interstitial lung disease and pulmonary sarcoidosis	Number	Deaths	Both	8	Taiwan (Province of China)	2003	70.3	58.8	83.7	All ages		78	Interstitial lung disease and pulmonary sarcoidosis	Number	DALYs (Disability-Adjusted Life Years)	Both	8	Taiwan (Province of China)	2003	2125.29	1772.57	2525.53	All ages
79	Interstitial lung disease and pulmonary sarcoidosis	Number	Prevalence	Both	8	Taiwan (Province of China)	2004	3444.1	2744.2	4227.4	All ages		79	Interstitial lung disease and pulmonary sarcoidosis	Number	Deaths	Both	8	Taiwan (Province of China)	2004	62.7	52.2	75.6	All ages		79	Interstitial lung disease and pulmonary sarcoidosis	Number	DALYs (Disability-Adjusted Life Years)	Both	8	Taiwan (Province of China)	2004	1950.04	1624.09	2350.43	All ages
80	Interstitial lung disease and pulmonary sarcoidosis	Number	Prevalence	Both	8	Taiwan (Province of China)	2005	3612.1	2878	4429	All ages		80	Interstitial lung disease and pulmonary sarcoidosis	Number	Deaths	Both	8	Taiwan (Province of China)	2005	66.7	55.6	79.8	All ages		80	Interstitial lung disease and pulmonary sarcoidosis	Number	DALYs (Disability-Adjusted Life Years)	Both	8	Taiwan (Province of China)	2005	2075.04	1733.81	2467.02	All ages
81	Interstitial lung disease and pulmonary sarcoidosis	Number	Prevalence	Both	8	Taiwan (Province of China)	2006	3794.8	3014	4666.5	All ages		81	Interstitial lung disease and pulmonary sarcoidosis	Number	Deaths	Both	8	Taiwan (Province of China)	2006	68.9	57.3	82.6	All ages		81	Interstitial lung disease and pulmonary sarcoidosis	Number	DALYs (Disability-Adjusted Life Years)	Both	8	Taiwan (Province of China)	2006	2173.19	1807.11	2588.79	All ages
82	Interstitial lung disease and pulmonary sarcoidosis	Number	Prevalence	Both	8	Taiwan (Province of China)	2007	4002.8	3171.9	4937.1	All ages		82	Interstitial lung disease and pulmonary sarcoidosis	Number	Deaths	Both	8	Taiwan (Province of China)	2007	80.9	67.3	96.3	All ages		82	Interstitial lung disease and pulmonary sarcoidosis	Number	DALYs (Disability-Adjusted Life Years)	Both	8	Taiwan (Province of China)	2007	2505.29	2087.28	2973.34	All ages
83	Interstitial lung disease and pulmonary sarcoidosis	Number	Prevalence	Both	8	Taiwan (Province of China)	2008	4231.7	3346.8	5228.5	All ages		83	Interstitial lung disease and pulmonary sarcoidosis	Number	Deaths	Both	8	Taiwan (Province of China)	2008	96.9	81.1	114.7	All ages		83	Interstitial lung disease and pulmonary sarcoidosis	Number	DALYs (Disability-Adjusted Life Years)	Both	8	Taiwan (Province of China)	2008	2963.44	2495.55	3509.94	All ages
84	Interstitial lung disease and pulmonary sarcoidosis	Number	Prevalence	Both	8	Taiwan (Province of China)	2009	4495	3543.9	5568.3	All ages		84	Interstitial lung disease and pulmonary sarcoidosis	Number	Deaths	Both	8	Taiwan (Province of China)	2009	108.1	90.7	127.8	All ages		84	Interstitial lung disease and pulmonary sarcoidosis	Number	DALYs (Disability-Adjusted Life Years)	Both	8	Taiwan (Province of China)	2009	3315.66	2789.01	3911.07	All ages
85	Interstitial lung disease and pulmonary sarcoidosis	Number	Prevalence	Both	8	Taiwan (Province of China)	2010	4765.1	3741.9	5923.8	All ages		85	Interstitial lung disease and pulmonary sarcoidosis	Number	Deaths	Both	8	Taiwan (Province of China)	2010	110.2	92.2	130.4	All ages		85	Interstitial lung disease and pulmonary sarcoidosis	Number	DALYs (Disability-Adjusted Life Years)	Both	8	Taiwan (Province of China)	2010	3431.86	2888.69	4041.33	All ages
86	Interstitial lung disease and pulmonary sarcoidosis	Number	Prevalence	Both	8	Taiwan (Province of China)	2011	5125.9	4052.7	6341	All ages		86	Interstitial lung disease and pulmonary sarcoidosis	Number	Deaths	Both	8	Taiwan (Province of China)	2011	115.7	96.3	137.2	All ages		86	Interstitial lung disease and pulmonary sarcoidosis	Number	DALYs (Disability-Adjusted Life Years)	Both	8	Taiwan (Province of China)	2011	3596.23	3016.94	4241.8	All ages
87	Interstitial lung disease and pulmonary sarcoidosis	Number	Prevalence	Both	8	Taiwan (Province of China)	2012	5581.9	4433.7	6869.9	All ages		87	Interstitial lung disease and pulmonary sarcoidosis	Number	Deaths	Both	8	Taiwan (Province of China)	2012	118.8	98.8	140.5	All ages		87	Interstitial lung disease and pulmonary sarcoidosis	Number	DALYs (Disability-Adjusted Life Years)	Both	8	Taiwan (Province of China)	2012	3708.2	3103.23	4386.3	All ages
88	Interstitial lung disease and pulmonary sarcoidosis	Number	Prevalence	Both	8	Taiwan (Province of China)	2013	6083.5	4855.3	7475	All ages		88	Interstitial lung disease and pulmonary sarcoidosis	Number	Deaths	Both	8	Taiwan (Province of China)	2013	118.5	98.7	140	All ages		88	Interstitial lung disease and pulmonary sarcoidosis	Number	DALYs (Disability-Adjusted Life Years)	Both	8	Taiwan (Province of China)	2013	3756.12	3141.27	4439.95	All ages
89	Interstitial lung disease and pulmonary sarcoidosis	Number	Prevalence	Both	8	Taiwan (Province of China)	2014	6567	5253.9	8049.3	All ages		89	Interstitial lung disease and pulmonary sarcoidosis	Number	Deaths	Both	8	Taiwan (Province of China)	2014	120.1	99.7	141.9	All ages		89	Interstitial lung disease and pulmonary sarcoidosis	Number	DALYs (Disability-Adjusted Life Years)	Both	8	Taiwan (Province of China)	2014	3841.18	3207.41	4552.82	All ages
90	Interstitial lung disease and pulmonary sarcoidosis	Number	Prevalence	Both	8	Taiwan (Province of China)	2015	6928.7	5549.3	8504	All ages		90	Interstitial lung disease and pulmonary sarcoidosis	Number	Deaths	Both	8	Taiwan (Province of China)	2015	119	99.1	141.1	All ages		90	Interstitial lung disease and pulmonary sarcoidosis	Number	DALYs (Disability-Adjusted Life Years)	Both	8	Taiwan (Province of China)	2015	3846.43	3189.22	4580.94	All ages
91	Interstitial lung disease and pulmonary sarcoidosis	Number	Prevalence	Both	8	Taiwan (Province of China)	2016	7233.2	5814.9	8832.2	All ages		91	Interstitial lung disease and pulmonary sarcoidosis	Number	Deaths	Both	8	Taiwan (Province of China)	2016	118.8	99	141.7	All ages		91	Interstitial lung disease and pulmonary sarcoidosis	Number	DALYs (Disability-Adjusted Life Years)	Both	8	Taiwan (Province of China)	2016	3878.86	3204.54	4631.58	All ages
92	Interstitial lung disease and pulmonary sarcoidosis	Number	Prevalence	Both	8	Taiwan (Province of China)	2017	7537.1	6063.7	9162	All ages		92	Interstitial lung disease and pulmonary sarcoidosis	Number	Deaths	Both	8	Taiwan (Province of China)	2017	130	107.3	156.4	All ages		92	Interstitial lung disease and pulmonary sarcoidosis	Number	DALYs (Disability-Adjusted Life Years)	Both	8	Taiwan (Province of China)	2017	4174.13	3465.21	4977.04	All ages
93	Interstitial lung disease and pulmonary sarcoidosis	Number	Prevalence	Both	8	Taiwan (Province of China)	2018	7849.7	6315.1	9525.7	All ages		93	Interstitial lung disease and pulmonary sarcoidosis	Number	Deaths	Both	8	Taiwan (Province of China)	2018	134.2	109.3	162.2	All ages		93	Interstitial lung disease and pulmonary sarcoidosis	Number	DALYs (Disability-Adjusted Life Years)	Both	8	Taiwan (Province of China)	2018	4305.25	3528.91	5145.56	All ages
94	Interstitial lung disease and pulmonary sarcoidosis	Number	Prevalence	Both	8	Taiwan (Province of China)	2019	8185.5	6587.7	9901	All ages		94	Interstitial lung disease and pulmonary sarcoidosis	Number	Deaths	Both	8	Taiwan (Province of China)	2019	139.2	113	169	All ages		94	Interstitial lung disease and pulmonary sarcoidosis	Number	DALYs (Disability-Adjusted Life Years)	Both	8	Taiwan (Province of China)	2019	4471.38	3648.5	5351.35	All ages
95	Interstitial lung disease and pulmonary sarcoidosis	Number	Prevalence	Both	8	Taiwan (Province of China)	2020	8562.8	6921.2	10301	All ages		95	Interstitial lung disease and pulmonary sarcoidosis	Number	Deaths	Both	8	Taiwan (Province of China)	2020	138.6	112.1	169.4	All ages		95	Interstitial lung disease and pulmonary sarcoidosis	Number	DALYs (Disability-Adjusted Life Years)	Both	8	Taiwan (Province of China)	2020	4489.67	3669.51	5422.29	All ages
96	Interstitial lung disease and pulmonary sarcoidosis	Number	Prevalence	Both	8	Taiwan (Province of China)	2021	8947.2	7282.6	10835.8	All ages		96	Interstitial lung disease and pulmonary sarcoidosis	Number	Deaths	Both	8	Taiwan (Province of China)	2021	146.8	117.9	181.4	All ages		96	Interstitial lung disease and pulmonary sarcoidosis	Number	DALYs (Disability-Adjusted Life Years)	Both	8	Taiwan (Province of China)	2021	4688.29	3816.85	5685.75	All ages
97	Interstitial lung disease and pulmonary sarcoidosis	Number	Prevalence	Both	10	Cambodia	1990	286.2	210.4	377.1	All ages		97	Interstitial lung disease and pulmonary sarcoidosis	Number	Deaths	Both	10	Cambodia	1990	3.1	0.4	11.4	All ages		97	Interstitial lung disease and pulmonary sarcoidosis	Number	DALYs (Disability-Adjusted Life Years)	Both	10	Kingdom of Cambodia	1990	116.64	34.3	343.41	All ages
98	Interstitial lung disease and pulmonary sarcoidosis	Number	Prevalence	Both	10	Cambodia	1991	293.4	216.3	386.3	All ages		98	Interstitial lung disease and pulmonary sarcoidosis	Number	Deaths	Both	10	Cambodia	1991	3.2	0.4	11.4	All ages		98	Interstitial lung disease and pulmonary sarcoidosis	Number	DALYs (Disability-Adjusted Life Years)	Both	10	Kingdom of Cambodia	1991	119.01	35.3	345.88	All ages
99	Interstitial lung disease and pulmonary sarcoidosis	Number	Prevalence	Both	10	Cambodia	1992	301	222.3	396.2	All ages		99	Interstitial lung disease and pulmonary sarcoidosis	Number	Deaths	Both	10	Cambodia	1992	3.3	0.4	11.7	All ages		99	Interstitial lung disease and pulmonary sarcoidosis	Number	DALYs (Disability-Adjusted Life Years)	Both	10	Kingdom of Cambodia	1992	121.6	36.09	350.49	All ages
100	Interstitial lung disease and pulmonary sarcoidosis	Number	Prevalence	Both	10	Cambodia	1993	308.7	227.8	406.3	All ages		100	Interstitial lung disease and pulmonary sarcoidosis	Number	Deaths	Both	10	Cambodia	1993	3.4	0.4	12.1	All ages		100	Interstitial lung disease and pulmonary sarcoidosis	Number	DALYs (Disability-Adjusted Life Years)	Both	10	Kingdom of Cambodia	1993	124.41	36.88	360.2	All ages
101	Interstitial lung disease and pulmonary sarcoidosis	Number	Prevalence	Both	10	Cambodia	1994	317	233.8	416.3	All ages		101	Interstitial lung disease and pulmonary sarcoidosis	Number	Deaths	Both	10	Cambodia	1994	3.4	0.4	12.2	All ages		101	Interstitial lung disease and pulmonary sarcoidosis	Number	DALYs (Disability-Adjusted Life Years)	Both	10	Kingdom of Cambodia	1994	127.49	37.94	367.64	All ages
102	Interstitial lung disease and pulmonary sarcoidosis	Number	Prevalence	Both	10	Cambodia	1995	325.5	240.4	427.8	All ages		102	Interstitial lung disease and pulmonary sarcoidosis	Number	Deaths	Both	10	Cambodia	1995	3.4	0.4	12.5	All ages		102	Interstitial lung disease and pulmonary sarcoidosis	Number	DALYs (Disability-Adjusted Life Years)	Both	10	Kingdom of Cambodia	1995	130.59	38.86	372.86	All ages
103	Interstitial lung disease and pulmonary sarcoidosis	Number	Prevalence	Both	10	Cambodia	1996	334.7	247.2	439.9	All ages		103	Interstitial lung disease and pulmonary sarcoidosis	Number	Deaths	Both	10	Cambodia	1996	3.6	0.4	12.6	All ages		103	Interstitial lung disease and pulmonary sarcoidosis	Number	DALYs (Disability-Adjusted Life Years)	Both	10	Kingdom of Cambodia	1996	133.72	39.88	379.66	All ages
104	Interstitial lung disease and pulmonary sarcoidosis	Number	Prevalence	Both	10	Cambodia	1997	344.5	254.6	453.5	All ages		104	Interstitial lung disease and pulmonary sarcoidosis	Number	Deaths	Both	10	Cambodia	1997	3.7	0.4	12.9	All ages		104	Interstitial lung disease and pulmonary sarcoidosis	Number	DALYs (Disability-Adjusted Life Years)	Both	10	Kingdom of Cambodia	1997	136.8	41.04	388.33	All ages
105	Interstitial lung disease and pulmonary sarcoidosis	Number	Prevalence	Both	10	Cambodia	1998	357.7	264.2	471.6	All ages		105	Interstitial lung disease and pulmonary sarcoidosis	Number	Deaths	Both	10	Cambodia	1998	3.7	0.4	13.1	All ages		105	Interstitial lung disease and pulmonary sarcoidosis	Number	DALYs (Disability-Adjusted Life Years)	Both	10	Kingdom of Cambodia	1998	140.99	42.62	399.15	All ages
106	Interstitial lung disease and pulmonary sarcoidosis	Number	Prevalence	Both	10	Cambodia	1999	370.8	274.2	488.6	All ages		106	Interstitial lung disease and pulmonary sarcoidosis	Number	Deaths	Both	10	Cambodia	1999	3.7	0.4	13.2	All ages		106	Interstitial lung disease and pulmonary sarcoidosis	Number	DALYs (Disability-Adjusted Life Years)	Both	10	Kingdom of Cambodia	1999	145.1	43.92	406.28	All ages
107	Interstitial lung disease and pulmonary sarcoidosis	Number	Prevalence	Both	10	Cambodia	2000	384.9	284.9	507.6	All ages		107	Interstitial lung disease and pulmonary sarcoidosis	Number	Deaths	Both	10	Cambodia	2000	3.9	0.5	13.5	All ages		107	Interstitial lung disease and pulmonary sarcoidosis	Number	DALYs (Disability-Adjusted Life Years)	Both	10	Kingdom of Cambodia	2000	149.05	45.21	411.31	All ages
108	Interstitial lung disease and pulmonary sarcoidosis	Number	Prevalence	Both	10	Cambodia	2001	401	296.7	527.2	All ages		108	Interstitial lung disease and pulmonary sarcoidosis	Number	Deaths	Both	10	Cambodia	2001	4.1	0.5	14.1	All ages		108	Interstitial lung disease and pulmonary sarcoidosis	Number	DALYs (Disability-Adjusted Life Years)	Both	10	Kingdom of Cambodia	2001	154.04	46.5	423.78	All ages
109	Interstitial lung disease and pulmonary sarcoidosis	Number	Prevalence	Both	10	Cambodia	2002	418.8	309.2	549	All ages		109	Interstitial lung disease and pulmonary sarcoidosis	Number	Deaths	Both	10	Cambodia	2002	4.3	0.5	14.6	All ages		109	Interstitial lung disease and pulmonary sarcoidosis	Number	DALYs (Disability-Adjusted Life Years)	Both	10	Kingdom of Cambodia	2002	160.09	48.64	437.53	All ages
110	Interstitial lung disease and pulmonary sarcoidosis	Number	Prevalence	Both	10	Cambodia	2003	439.1	324.4	574.2	All ages		110	Interstitial lung disease and pulmonary sarcoidosis	Number	Deaths	Both	10	Cambodia	2003	4.3	0.6	14.9	All ages		110	Interstitial lung disease and pulmonary sarcoidosis	Number	DALYs (Disability-Adjusted Life Years)	Both	10	Kingdom of Cambodia	2003	166.78	51.32	450.94	All ages
111	Interstitial lung disease and pulmonary sarcoidosis	Number	Prevalence	Both	10	Cambodia	2004	461.1	340.3	602.1	All ages		111	Interstitial lung disease and pulmonary sarcoidosis	Number	Deaths	Both	10	Cambodia	2004	4.7	0.6	15.2	All ages		111	Interstitial lung disease and pulmonary sarcoidosis	Number	DALYs (Disability-Adjusted Life Years)	Both	10	Kingdom of Cambodia	2004	174.73	54.5	470.56	All ages
112	Interstitial lung disease and pulmonary sarcoidosis	Number	Prevalence	Both	10	Cambodia	2005	485.1	357.1	633	All ages		112	Interstitial lung disease and pulmonary sarcoidosis	Number	Deaths	Both	10	Cambodia	2005	4.7	0.6	16.1	All ages		112	Interstitial lung disease and pulmonary sarcoidosis	Number	DALYs (Disability-Adjusted Life Years)	Both	10	Kingdom of Cambodia	2005	183.71	57.43	492.74	All ages
113	Interstitial lung disease and pulmonary sarcoidosis	Number	Prevalence	Both	10	Cambodia	2006	512.3	378.1	668.3	All ages		113	Interstitial lung disease and pulmonary sarcoidosis	Number	Deaths	Both	10	Cambodia	2006	5	0.7	16.8	All ages		113	Interstitial lung disease and pulmonary sarcoidosis	Number	DALYs (Disability-Adjusted Life Years)	Both	10	Kingdom of Cambodia	2006	192.41	60.84	512.99	All ages
114	Interstitial lung disease and pulmonary sarcoidosis	Number	Prevalence	Both	10	Cambodia	2007	543.4	401.9	711.3	All ages		114	Interstitial lung disease and pulmonary sarcoidosis	Number	Deaths	Both	10	Cambodia	2007	5.2	0.7	17.7	All ages		114	Interstitial lung disease and pulmonary sarcoidosis	Number	DALYs (Disability-Adjusted Life Years)	Both	10	Kingdom of Cambodia	2007	203.42	64.19	538.36	All ages
115	Interstitial lung disease and pulmonary sarcoidosis	Number	Prevalence	Both	10	Cambodia	2008	578.4	427.9	760	All ages		115	Interstitial lung disease and pulmonary sarcoidosis	Number	Deaths	Both	10	Cambodia	2008	5.5	0.7	18.3	All ages		115	Interstitial lung disease and pulmonary sarcoidosis	Number	DALYs (Disability-Adjusted Life Years)	Both	10	Kingdom of Cambodia	2008	214.27	68	558.9	All ages
116	Interstitial lung disease and pulmonary sarcoidosis	Number	Prevalence	Both	10	Cambodia	2009	613.4	453.5	806.7	All ages		116	Interstitial lung disease and pulmonary sarcoidosis	Number	Deaths	Both	10	Cambodia	2009	5.8	0.8	18.9	All ages		116	Interstitial lung disease and pulmonary sarcoidosis	Number	DALYs (Disability-Adjusted Life Years)	Both	10	Kingdom of Cambodia	2009	224.88	71.47	585.54	All ages
117	Interstitial lung disease and pulmonary sarcoidosis	Number	Prevalence	Both	10	Cambodia	2010	648.7	479	850.5	All ages		117	Interstitial lung disease and pulmonary sarcoidosis	Number	Deaths	Both	10	Cambodia	2010	6.1	0.9	19.6	All ages		117	Interstitial lung disease and pulmonary sarcoidosis	Number	DALYs (Disability-Adjusted Life Years)	Both	10	Kingdom of Cambodia	2010	234.91	74.48	611.38	All ages
118	Interstitial lung disease and pulmonary sarcoidosis	Number	Prevalence	Both	10	Cambodia	2011	684.3	508	897.6	All ages		118	Interstitial lung disease and pulmonary sarcoidosis	Number	Deaths	Both	10	Cambodia	2011	6.2	0.9	20.2	All ages		118	Interstitial lung disease and pulmonary sarcoidosis	Number	DALYs (Disability-Adjusted Life Years)	Both	10	Kingdom of Cambodia	2011	245.2	78.51	632.51	All ages
119	Interstitial lung disease and pulmonary sarcoidosis	Number	Prevalence	Both	10	Cambodia	2012	722.2	538.2	942.3	All ages		119	Interstitial lung disease and pulmonary sarcoidosis	Number	Deaths	Both	10	Cambodia	2012	6.6	0.9	21.1	All ages		119	Interstitial lung disease and pulmonary sarcoidosis	Number	DALYs (Disability-Adjusted Life Years)	Both	10	Kingdom of Cambodia	2012	256.15	81.46	661.17	All ages
120	Interstitial lung disease and pulmonary sarcoidosis	Number	Prevalence	Both	10	Cambodia	2013	762.7	570.6	991.2	All ages		120	Interstitial lung disease and pulmonary sarcoidosis	Number	Deaths	Both	10	Cambodia	2013	6.8	0.9	22.5	All ages		120	Interstitial lung disease and pulmonary sarcoidosis	Number	DALYs (Disability-Adjusted Life Years)	Both	10	Kingdom of Cambodia	2013	269.57	87.42	697.96	All ages
121	Interstitial lung disease and pulmonary sarcoidosis	Number	Prevalence	Both	10	Cambodia	2014	804.2	604.2	1042.1	All ages		121	Interstitial lung disease and pulmonary sarcoidosis	Number	Deaths	Both	10	Cambodia	2014	7.1	0.9	23.3	All ages		121	Interstitial lung disease and pulmonary sarcoidosis	Number	DALYs (Disability-Adjusted Life Years)	Both	10	Kingdom of Cambodia	2014	281.76	91.5	720.4	All ages
122	Interstitial lung disease and pulmonary sarcoidosis	Number	Prevalence	Both	10	Cambodia	2015	847.4	638.7	1094.5	All ages		122	Interstitial lung disease and pulmonary sarcoidosis	Number	Deaths	Both	10	Cambodia	2015	7.4	1	24.1	All ages		122	Interstitial lung disease and pulmonary sarcoidosis	Number	DALYs (Disability-Adjusted Life Years)	Both	10	Kingdom of Cambodia	2015	295.31	97.26	751.86	All ages
123	Interstitial lung disease and pulmonary sarcoidosis	Number	Prevalence	Both	10	Cambodia	2016	891.5	673.3	1149.6	All ages		123	Interstitial lung disease and pulmonary sarcoidosis	Number	Deaths	Both	10	Cambodia	2016	7.7	1	25.5	All ages		123	Interstitial lung disease and pulmonary sarcoidosis	Number	DALYs (Disability-Adjusted Life Years)	Both	10	Kingdom of Cambodia	2016	308.45	102.01	791.18	All ages
124	Interstitial lung disease and pulmonary sarcoidosis	Number	Prevalence	Both	10	Cambodia	2017	936.1	711.7	1206.5	All ages		124	Interstitial lung disease and pulmonary sarcoidosis	Number	Deaths	Both	10	Cambodia	2017	8	1.1	25.9	All ages		124	Interstitial lung disease and pulmonary sarcoidosis	Number	DALYs (Disability-Adjusted Life Years)	Both	10	Kingdom of Cambodia	2017	320.61	106.63	819.3	All ages
125	Interstitial lung disease and pulmonary sarcoidosis	Number	Prevalence	Both	10	Cambodia	2018	982.8	748.8	1264.8	All ages		125	Interstitial lung disease and pulmonary sarcoidosis	Number	Deaths	Both	10	Cambodia	2018	8.4	1.1	27.2	All ages		125	Interstitial lung disease and pulmonary sarcoidosis	Number	DALYs (Disability-Adjusted Life Years)	Both	10	Kingdom of Cambodia	2018	333.62	107.6	849.41	All ages
126	Interstitial lung disease and pulmonary sarcoidosis	Number	Prevalence	Both	10	Cambodia	2019	1029.9	783.4	1319.7	All ages		126	Interstitial lung disease and pulmonary sarcoidosis	Number	Deaths	Both	10	Cambodia	2019	8.7	1.1	28.6	All ages		126	Interstitial lung disease and pulmonary sarcoidosis	Number	DALYs (Disability-Adjusted Life Years)	Both	10	Kingdom of Cambodia	2019	346.38	112.26	883.25	All ages
127	Interstitial lung disease and pulmonary sarcoidosis	Number	Prevalence	Both	10	Cambodia	2020	1079.9	828	1372.1	All ages		127	Interstitial lung disease and pulmonary sarcoidosis	Number	Deaths	Both	10	Cambodia	2020	9	1.3	30.1	All ages		127	Interstitial lung disease and pulmonary sarcoidosis	Number	DALYs (Disability-Adjusted Life Years)	Both	10	Kingdom of Cambodia	2020	359.72	115.36	928.58	All ages
128	Interstitial lung disease and pulmonary sarcoidosis	Number	Prevalence	Both	10	Cambodia	2021	1124.8	865	1425.3	All ages		128	Interstitial lung disease and pulmonary sarcoidosis	Number	Deaths	Both	10	Cambodia	2021	9.4	1.4	31.2	All ages		128	Interstitial lung disease and pulmonary sarcoidosis	Number	DALYs (Disability-Adjusted Life Years)	Both	10	Kingdom of Cambodia	2021	372.68	119.44	963.01	All ages
129	Interstitial lung disease and pulmonary sarcoidosis	Number	Prevalence	Both	11	Indonesia	1990	9706.1	7169.3	12700.5	All ages		129	Interstitial lung disease and pulmonary sarcoidosis	Number	Deaths	Both	11	Indonesia	1990	98.9	16.9	313.2	All ages		129	Interstitial lung disease and pulmonary sarcoidosis	Number	DALYs (Disability-Adjusted Life Years)	Both	11	Republic of Indonesia	1990	3756.63	1230.42	9691.8	All ages
130	Interstitial lung disease and pulmonary sarcoidosis	Number	Prevalence	Both	11	Indonesia	1991	10177.1	7529.6	13309.6	All ages		130	Interstitial lung disease and pulmonary sarcoidosis	Number	Deaths	Both	11	Indonesia	1991	103.1	18.5	329.6	All ages		130	Interstitial lung disease and pulmonary sarcoidosis	Number	DALYs (Disability-Adjusted Life Years)	Both	11	Republic of Indonesia	1991	3918.53	1321	10158	All ages
131	Interstitial lung disease and pulmonary sarcoidosis	Number	Prevalence	Both	11	Indonesia	1992	10621.4	7871.7	13875.2	All ages		131	Interstitial lung disease and pulmonary sarcoidosis	Number	Deaths	Both	11	Indonesia	1992	107.4	19.3	341.9	All ages		131	Interstitial lung disease and pulmonary sarcoidosis	Number	DALYs (Disability-Adjusted Life Years)	Both	11	Republic of Indonesia	1992	4068.11	1374.12	10463.3	All ages
132	Interstitial lung disease and pulmonary sarcoidosis	Number	Prevalence	Both	11	Indonesia	1993	11051	8202.1	14425.7	All ages		132	Interstitial lung disease and pulmonary sarcoidosis	Number	Deaths	Both	11	Indonesia	1993	110.9	20.4	345.5	All ages		132	Interstitial lung disease and pulmonary sarcoidosis	Number	DALYs (Disability-Adjusted Life Years)	Both	11	Republic of Indonesia	1993	4199.33	1418.16	10582	All ages
133	Interstitial lung disease and pulmonary sarcoidosis	Number	Prevalence	Both	11	Indonesia	1994	11461.4	8516.2	14954.9	All ages		133	Interstitial lung disease and pulmonary sarcoidosis	Number	Deaths	Both	11	Indonesia	1994	114.4	21.2	359.6	All ages		133	Interstitial lung disease and pulmonary sarcoidosis	Number	DALYs (Disability-Adjusted Life Years)	Both	11	Republic of Indonesia	1994	4324.52	1478.21	10998.3	All ages
134	Interstitial lung disease and pulmonary sarcoidosis	Number	Prevalence	Both	11	Indonesia	1995	11848.7	8811.6	15454.5	All ages		134	Interstitial lung disease and pulmonary sarcoidosis	Number	Deaths	Both	11	Indonesia	1995	117.4	21.7	368.9	All ages		134	Interstitial lung disease and pulmonary sarcoidosis	Number	DALYs (Disability-Adjusted Life Years)	Both	11	Republic of Indonesia	1995	4436.09	1512.39	11301.3	All ages
135	Interstitial lung disease and pulmonary sarcoidosis	Number	Prevalence	Both	11	Indonesia	1996	12267.5	9128.2	15987.3	All ages		135	Interstitial lung disease and pulmonary sarcoidosis	Number	Deaths	Both	11	Indonesia	1996	120.4	22.3	376.7	All ages		135	Interstitial lung disease and pulmonary sarcoidosis	Number	DALYs (Disability-Adjusted Life Years)	Both	11	Republic of Indonesia	1996	4548.96	1563.87	11565.6	All ages
136	Interstitial lung disease and pulmonary sarcoidosis	Number	Prevalence	Both	11	Indonesia	1997	12631.5	9402	16457.5	All ages		136	Interstitial lung disease and pulmonary sarcoidosis	Number	Deaths	Both	11	Indonesia	1997	123.6	22.8	381.3	All ages		136	Interstitial lung disease and pulmonary sarcoidosis	Number	DALYs (Disability-Adjusted Life Years)	Both	11	Republic of Indonesia	1997	4665.33	1594.18	11676.7	All ages
137	Interstitial lung disease and pulmonary sarcoidosis	Number	Prevalence	Both	11	Indonesia	1998	12990.7	9665.9	16934.7	All ages		137	Interstitial lung disease and pulmonary sarcoidosis	Number	Deaths	Both	11	Indonesia	1998	126.5	23.2	394.5	All ages		137	Interstitial lung disease and pulmonary sarcoidosis	Number	DALYs (Disability-Adjusted Life Years)	Both	11	Republic of Indonesia	1998	4768.99	1615.86	11963.6	All ages
138	Interstitial lung disease and pulmonary sarcoidosis	Number	Prevalence	Both	11	Indonesia	1999	13356	9937.2	17424.8	All ages		138	Interstitial lung disease and pulmonary sarcoidosis	Number	Deaths	Both	11	Indonesia	1999	129.9	23.4	410.4	All ages		138	Interstitial lung disease and pulmonary sarcoidosis	Number	DALYs (Disability-Adjusted Life Years)	Both	11	Republic of Indonesia	1999	4892.59	1643.78	12308.5	All ages
139	Interstitial lung disease and pulmonary sarcoidosis	Number	Prevalence	Both	11	Indonesia	2000	13744.5	10222.2	17945.5	All ages		139	Interstitial lung disease and pulmonary sarcoidosis	Number	Deaths	Both	11	Indonesia	2000	133.4	24	418.8	All ages		139	Interstitial lung disease and pulmonary sarcoidosis	Number	DALYs (Disability-Adjusted Life Years)	Both	11	Republic of Indonesia	2000	5024.17	1696.89	12625.8	All ages
140	Interstitial lung disease and pulmonary sarcoidosis	Number	Prevalence	Both	11	Indonesia	2001	14174.8	10543.1	18484.8	All ages		140	Interstitial lung disease and pulmonary sarcoidosis	Number	Deaths	Both	11	Indonesia	2001	136.6	24.3	430.8	All ages		140	Interstitial lung disease and pulmonary sarcoidosis	Number	DALYs (Disability-Adjusted Life Years)	Both	11	Republic of Indonesia	2001	5144.06	1734	13044.2	All ages
141	Interstitial lung disease and pulmonary sarcoidosis	Number	Prevalence	Both	11	Indonesia	2002	14579.9	10837.6	18996	All ages		141	Interstitial lung disease and pulmonary sarcoidosis	Number	Deaths	Both	11	Indonesia	2002	139.6	24.7	438.4	All ages		141	Interstitial lung disease and pulmonary sarcoidosis	Number	DALYs (Disability-Adjusted Life Years)	Both	11	Republic of Indonesia	2002	5269.83	1774.06	13217.8	All ages
142	Interstitial lung disease and pulmonary sarcoidosis	Number	Prevalence	Both	11	Indonesia	2003	15001.9	11146.5	19541.2	All ages		142	Interstitial lung disease and pulmonary sarcoidosis	Number	Deaths	Both	11	Indonesia	2003	144.4	25.6	449.2	All ages		142	Interstitial lung disease and pulmonary sarcoidosis	Number	DALYs (Disability-Adjusted Life Years)	Both	11	Republic of Indonesia	2003	5448.03	1819.86	13517.1	All ages
143	Interstitial lung disease and pulmonary sarcoidosis	Number	Prevalence	Both	11	Indonesia	2004	15438.2	11464.5	20107.9	All ages		143	Interstitial lung disease and pulmonary sarcoidosis	Number	Deaths	Both	11	Indonesia	2004	148.5	26.5	461.7	All ages		143	Interstitial lung disease and pulmonary sarcoidosis	Number	DALYs (Disability-Adjusted Life Years)	Both	11	Republic of Indonesia	2004	5606.95	1879.11	13988.8	All ages
144	Interstitial lung disease and pulmonary sarcoidosis	Number	Prevalence	Both	11	Indonesia	2005	15911.4	11805.8	20719.9	All ages		144	Interstitial lung disease and pulmonary sarcoidosis	Number	Deaths	Both	11	Indonesia	2005	153.5	27.6	483.1	All ages		144	Interstitial lung disease and pulmonary sarcoidosis	Number	DALYs (Disability-Adjusted Life Years)	Both	11	Republic of Indonesia	2005	5804.35	1943.74	14719.4	All ages
145	Interstitial lung disease and pulmonary sarcoidosis	Number	Prevalence	Both	11	Indonesia	2006	16487.7	12228.9	21468.1	All ages		145	Interstitial lung disease and pulmonary sarcoidosis	Number	Deaths	Both	11	Indonesia	2006	159.1	28.7	498.7	All ages		145	Interstitial lung disease and pulmonary sarcoidosis	Number	DALYs (Disability-Adjusted Life Years)	Both	11	Republic of Indonesia	2006	6024.27	2015	15058.4	All ages
146	Interstitial lung disease and pulmonary sarcoidosis	Number	Prevalence	Both	11	Indonesia	2007	17089.6	12668.1	22255	All ages		146	Interstitial lung disease and pulmonary sarcoidosis	Number	Deaths	Both	11	Indonesia	2007	163.8	29.5	513.2	All ages		146	Interstitial lung disease and pulmonary sarcoidosis	Number	DALYs (Disability-Adjusted Life Years)	Both	11	Republic of Indonesia	2007	6220.18	2084.52	15795	All ages
147	Interstitial lung disease and pulmonary sarcoidosis	Number	Prevalence	Both	11	Indonesia	2008	17755.6	13160.5	23133	All ages		147	Interstitial lung disease and pulmonary sarcoidosis	Number	Deaths	Both	11	Indonesia	2008	169.8	30.8	519.5	All ages		147	Interstitial lung disease and pulmonary sarcoidosis	Number	DALYs (Disability-Adjusted Life Years)	Both	11	Republic of Indonesia	2008	6476.09	2164.22	16053.5	All ages
148	Interstitial lung disease and pulmonary sarcoidosis	Number	Prevalence	Both	11	Indonesia	2009	18480.3	13706	24079	All ages		148	Interstitial lung disease and pulmonary sarcoidosis	Number	Deaths	Both	11	Indonesia	2009	177	32.8	552.5	All ages		148	Interstitial lung disease and pulmonary sarcoidosis	Number	DALYs (Disability-Adjusted Life Years)	Both	11	Republic of Indonesia	2009	6768.73	2300.38	16972.3	All ages
149	Interstitial lung disease and pulmonary sarcoidosis	Number	Prevalence	Both	11	Indonesia	2010	19258.3	14310.4	25089.7	All ages		149	Interstitial lung disease and pulmonary sarcoidosis	Number	Deaths	Both	11	Indonesia	2010	185.3	34.7	575.1	All ages		149	Interstitial lung disease and pulmonary sarcoidosis	Number	DALYs (Disability-Adjusted Life Years)	Both	11	Republic of Indonesia	2010	7081.91	2419.29	17689.1	All ages
150	Interstitial lung disease and pulmonary sarcoidosis	Number	Prevalence	Both	11	Indonesia	2011	20029.7	14930	26023.3	All ages		150	Interstitial lung disease and pulmonary sarcoidosis	Number	Deaths	Both	11	Indonesia	2011	193.6	35.9	582.1	All ages		150	Interstitial lung disease and pulmonary sarcoidosis	Number	DALYs (Disability-Adjusted Life Years)	Both	11	Republic of Indonesia	2011	7417.64	2530.88	18098.8	All ages
151	Interstitial lung disease and pulmonary sarcoidosis	Number	Prevalence	Both	11	Indonesia	2012	20881.6	15630.5	27078.1	All ages		151	Interstitial lung disease and pulmonary sarcoidosis	Number	Deaths	Both	11	Indonesia	2012	197.6	37.8	606.7	All ages		151	Interstitial lung disease and pulmonary sarcoidosis	Number	DALYs (Disability-Adjusted Life Years)	Both	11	Republic of Indonesia	2012	7624.36	2640.53	18844.7	All ages
152	Interstitial lung disease and pulmonary sarcoidosis	Number	Prevalence	Both	11	Indonesia	2013	21798.2	16386	28216.7	All ages		152	Interstitial lung disease and pulmonary sarcoidosis	Number	Deaths	Both	11	Indonesia	2013	203.9	38.4	625.7	All ages		152	Interstitial lung disease and pulmonary sarcoidosis	Number	DALYs (Disability-Adjusted Life Years)	Both	11	Republic of Indonesia	2013	7909.35	2741.87	19579.2	All ages
153	Interstitial lung disease and pulmonary sarcoidosis	Number	Prevalence	Both	11	Indonesia	2014	22774.5	17181.4	29463.4	All ages		153	Interstitial lung disease and pulmonary sarcoidosis	Number	Deaths	Both	11	Indonesia	2014	211.1	39.7	647.1	All ages		153	Interstitial lung disease and pulmonary sarcoidosis	Number	DALYs (Disability-Adjusted Life Years)	Both	11	Republic of Indonesia	2014	8221.3	2851.51	20336.3	All ages
154	Interstitial lung disease and pulmonary sarcoidosis	Number	Prevalence	Both	11	Indonesia	2015	23805.4	18033.6	30714	All ages		154	Interstitial lung disease and pulmonary sarcoidosis	Number	Deaths	Both	11	Indonesia	2015	218.9	42.2	655.7	All ages		154	Interstitial lung disease and pulmonary sarcoidosis	Number	DALYs (Disability-Adjusted Life Years)	Both	11	Republic of Indonesia	2015	8550.7	3000.67	20764.4	All ages
155	Interstitial lung disease and pulmonary sarcoidosis	Number	Prevalence	Both	11	Indonesia	2016	24830.6	18904.4	31941.7	All ages		155	Interstitial lung disease and pulmonary sarcoidosis	Number	Deaths	Both	11	Indonesia	2016	229.6	43.2	690.8	All ages		155	Interstitial lung disease and pulmonary sarcoidosis	Number	DALYs (Disability-Adjusted Life Years)	Both	11	Republic of Indonesia	2016	8957.83	3107.77	21878.1	All ages
156	Interstitial lung disease and pulmonary sarcoidosis	Number	Prevalence	Both	11	Indonesia	2017	25909.9	19791.2	33238.2	All ages		156	Interstitial lung disease and pulmonary sarcoidosis	Number	Deaths	Both	11	Indonesia	2017	239.9	45.3	722.3	All ages		156	Interstitial lung disease and pulmonary sarcoidosis	Number	DALYs (Disability-Adjusted Life Years)	Both	11	Republic of Indonesia	2017	9358.1	3252.07	22747.5	All ages
157	Interstitial lung disease and pulmonary sarcoidosis	Number	Prevalence	Both	11	Indonesia	2018	27039.5	20749.6	34587.8	All ages		157	Interstitial lung disease and pulmonary sarcoidosis	Number	Deaths	Both	11	Indonesia	2018	250.1	47.5	760.5	All ages		157	Interstitial lung disease and pulmonary sarcoidosis	Number	DALYs (Disability-Adjusted Life Years)	Both	11	Republic of Indonesia	2018	9746.94	3388.13	24068.9	All ages
158	Interstitial lung disease and pulmonary sarcoidosis	Number	Prevalence	Both	11	Indonesia	2019	28230.9	21742.3	36024.9	All ages		158	Interstitial lung disease and pulmonary sarcoidosis	Number	Deaths	Both	11	Indonesia	2019	261.5	48.3	762.9	All ages		158	Interstitial lung disease and pulmonary sarcoidosis	Number	DALYs (Disability-Adjusted Life Years)	Both	11	Republic of Indonesia	2019	10172.9	3517.03	24128	All ages
159	Interstitial lung disease and pulmonary sarcoidosis	Number	Prevalence	Both	11	Indonesia	2020	29440.9	22648.1	37621.4	All ages		159	Interstitial lung disease and pulmonary sarcoidosis	Number	Deaths	Both	11	Indonesia	2020	274.2	51.6	827.9	All ages		159	Interstitial lung disease and pulmonary sarcoidosis	Number	DALYs (Disability-Adjusted Life Years)	Both	11	Republic of Indonesia	2020	10625.6	3710.2	26147.8	All ages
160	Interstitial lung disease and pulmonary sarcoidosis	Number	Prevalence	Both	11	Indonesia	2021	30451.8	23463.4	38772.5	All ages		160	Interstitial lung disease and pulmonary sarcoidosis	Number	Deaths	Both	11	Indonesia	2021	285.4	53.8	856.2	All ages		160	Interstitial lung disease and pulmonary sarcoidosis	Number	DALYs (Disability-Adjusted Life Years)	Both	11	Republic of Indonesia	2021	11036.2	3875.25	26760.3	All ages
161	Interstitial lung disease and pulmonary sarcoidosis	Number	Prevalence	Both	12	Lao People's Democratic Republic	1990	166.2	124.8	217.1	All ages		161	Interstitial lung disease and pulmonary sarcoidosis	Number	Deaths	Both	12	Lao People's Democratic Republic	1990	2.6	0.2	9.1	All ages		161	Interstitial lung disease and pulmonary sarcoidosis	Number	DALYs (Disability-Adjusted Life Years)	Both	12	Lao People's Democratic Republic	1990	85.15	19.97	262.85	All ages
162	Interstitial lung disease and pulmonary sarcoidosis	Number	Prevalence	Both	12	Lao People's Democratic Republic	1991	170.8	128.3	222.4	All ages		162	Interstitial lung disease and pulmonary sarcoidosis	Number	Deaths	Both	12	Lao People's Democratic Republic	1991	2.6	0.2	9.2	All ages		162	Interstitial lung disease and pulmonary sarcoidosis	Number	DALYs (Disability-Adjusted Life Years)	Both	12	Lao People's Democratic Republic	1991	87.18	20.79	267.91	All ages
163	Interstitial lung disease and pulmonary sarcoidosis	Number	Prevalence	Both	12	Lao People's Democratic Republic	1992	175.3	131.5	227.8	All ages		163	Interstitial lung disease and pulmonary sarcoidosis	Number	Deaths	Both	12	Lao People's Democratic Republic	1992	2.6	0.2	9.5	All ages		163	Interstitial lung disease and pulmonary sarcoidosis	Number	DALYs (Disability-Adjusted Life Years)	Both	12	Lao People's Democratic Republic	1992	89.23	21.52	276.51	All ages
164	Interstitial lung disease and pulmonary sarcoidosis	Number	Prevalence	Both	12	Lao People's Democratic Republic	1993	179.7	134.5	233.1	All ages		164	Interstitial lung disease and pulmonary sarcoidosis	Number	Deaths	Both	12	Lao People's Democratic Republic	1993	2.6	0.2	9.6	All ages		164	Interstitial lung disease and pulmonary sarcoidosis	Number	DALYs (Disability-Adjusted Life Years)	Both	12	Lao People's Democratic Republic	1993	91.04	22.12	279	All ages
165	Interstitial lung disease and pulmonary sarcoidosis	Number	Prevalence	Both	12	Lao People's Democratic Republic	1994	183.7	137.4	238.4	All ages		165	Interstitial lung disease and pulmonary sarcoidosis	Number	Deaths	Both	12	Lao People's Democratic Republic	1994	2.6	0.2	9.7	All ages		165	Interstitial lung disease and pulmonary sarcoidosis	Number	DALYs (Disability-Adjusted Life Years)	Both	12	Lao People's Democratic Republic	1994	92.37	22.47	281.95	All ages
166	Interstitial lung disease and pulmonary sarcoidosis	Number	Prevalence	Both	12	Lao People's Democratic Republic	1995	187.3	140	243.3	All ages		166	Interstitial lung disease and pulmonary sarcoidosis	Number	Deaths	Both	12	Lao People's Democratic Republic	1995	2.7	0.2	9.8	All ages		166	Interstitial lung disease and pulmonary sarcoidosis	Number	DALYs (Disability-Adjusted Life Years)	Both	12	Lao People's Democratic Republic	1995	93.61	22.71	285.92	All ages
167	Interstitial lung disease and pulmonary sarcoidosis	Number	Prevalence	Both	12	Lao People's Democratic Republic	1996	191.3	143.3	248.5	All ages		167	Interstitial lung disease and pulmonary sarcoidosis	Number	Deaths	Both	12	Lao People's Democratic Republic	1996	2.8	0.2	9.9	All ages		167	Interstitial lung disease and pulmonary sarcoidosis	Number	DALYs (Disability-Adjusted Life Years)	Both	12	Lao People's Democratic Republic	1996	95.09	23.48	292.13	All ages
168	Interstitial lung disease and pulmonary sarcoidosis	Number	Prevalence	Both	12	Lao People's Democratic Republic	1997	195.2	146.7	253.1	All ages		168	Interstitial lung disease and pulmonary sarcoidosis	Number	Deaths	Both	12	Lao People's Democratic Republic	1997	2.8	0.2	9.9	All ages		168	Interstitial lung disease and pulmonary sarcoidosis	Number	DALYs (Disability-Adjusted Life Years)	Both	12	Lao People's Democratic Republic	1997	96.56	23.92	296.79	All ages
169	Interstitial lung disease and pulmonary sarcoidosis	Number	Prevalence	Both	12	Lao People's Democratic Republic	1998	199.2	149.7	258.4	All ages		169	Interstitial lung disease and pulmonary sarcoidosis	Number	Deaths	Both	12	Lao People's Democratic Republic	1998	2.8	0.3	10.1	All ages		169	Interstitial lung disease and pulmonary sarcoidosis	Number	DALYs (Disability-Adjusted Life Years)	Both	12	Lao People's Democratic Republic	1998	97.48	24.02	295.87	All ages
170	Interstitial lung disease and pulmonary sarcoidosis	Number	Prevalence	Both	12	Lao People's Democratic Republic	1999	203	152.4	263.6	All ages		170	Interstitial lung disease and pulmonary sarcoidosis	Number	Deaths	Both	12	Lao People's Democratic Republic	1999	3	0.3	10.1	All ages		170	Interstitial lung disease and pulmonary sarcoidosis	Number	DALYs (Disability-Adjusted Life Years)	Both	12	Lao People's Democratic Republic	1999	98.06	24.22	295.8	All ages
171	Interstitial lung disease and pulmonary sarcoidosis	Number	Prevalence	Both	12	Lao People's Democratic Republic	2000	208.6	156.2	271	All ages		171	Interstitial lung disease and pulmonary sarcoidosis	Number	Deaths	Both	12	Lao People's Democratic Republic	2000	3	0.3	10.2	All ages		171	Interstitial lung disease and pulmonary sarcoidosis	Number	DALYs (Disability-Adjusted Life Years)	Both	12	Lao People's Democratic Republic	2000	98.88	24.68	296.29	All ages
172	Interstitial lung disease and pulmonary sarcoidosis	Number	Prevalence	Both	12	Lao People's Democratic Republic	2001	213.8	160.2	277.9	All ages		172	Interstitial lung disease and pulmonary sarcoidosis	Number	Deaths	Both	12	Lao People's Democratic Republic	2001	3	0.3	10.2	All ages		172	Interstitial lung disease and pulmonary sarcoidosis	Number	DALYs (Disability-Adjusted Life Years)	Both	12	Lao People's Democratic Republic	2001	100.43	25.28	299.04	All ages
173	Interstitial lung disease and pulmonary sarcoidosis	Number	Prevalence	Both	12	Lao People's Democratic Republic	2002	219.3	164.6	284.6	All ages		173	Interstitial lung disease and pulmonary sarcoidosis	Number	Deaths	Both	12	Lao People's Democratic Republic	2002	3	0.3	10.2	All ages		173	Interstitial lung disease and pulmonary sarcoidosis	Number	DALYs (Disability-Adjusted Life Years)	Both	12	Lao People's Democratic Republic	2002	101.25	25.53	299.06	All ages
174	Interstitial lung disease and pulmonary sarcoidosis	Number	Prevalence	Both	12	Lao People's Democratic Republic	2003	225.7	169.2	292.9	All ages		174	Interstitial lung disease and pulmonary sarcoidosis	Number	Deaths	Both	12	Lao People's Democratic Republic	2003	3	0.3	10.3	All ages		174	Interstitial lung disease and pulmonary sarcoidosis	Number	DALYs (Disability-Adjusted Life Years)	Both	12	Lao People's Democratic Republic	2003	102.82	26.19	300.15	All ages
175	Interstitial lung disease and pulmonary sarcoidosis	Number	Prevalence	Both	12	Lao People's Democratic Republic	2004	232.5	174.1	302.5	All ages		175	Interstitial lung disease and pulmonary sarcoidosis	Number	Deaths	Both	12	Lao People's Democratic Republic	2004	3	0.4	10.2	All ages		175	Interstitial lung disease and pulmonary sarcoidosis	Number	DALYs (Disability-Adjusted Life Years)	Both	12	Lao People's Democratic Republic	2004	104.77	27.03	300.47	All ages
176	Interstitial lung disease and pulmonary sarcoidosis	Number	Prevalence	Both	12	Lao People's Democratic Republic	2005	240.7	180.1	314.3	All ages		176	Interstitial lung disease and pulmonary sarcoidosis	Number	Deaths	Both	12	Lao People's Democratic Republic	2005	3	0.4	10.5	All ages		176	Interstitial lung disease and pulmonary sarcoidosis	Number	DALYs (Disability-Adjusted Life Years)	Both	12	Lao People's Democratic Republic	2005	107.8	27.81	308.44	All ages
177	Interstitial lung disease and pulmonary sarcoidosis	Number	Prevalence	Both	12	Lao People's Democratic Republic	2006	249.7	186.8	325.1	All ages		177	Interstitial lung disease and pulmonary sarcoidosis	Number	Deaths	Both	12	Lao People's Democratic Republic	2006	3.1	0.4	10.5	All ages		177	Interstitial lung disease and pulmonary sarcoidosis	Number	DALYs (Disability-Adjusted Life Years)	Both	12	Lao People's Democratic Republic	2006	110.3	28.25	313.94	All ages
178	Interstitial lung disease and pulmonary sarcoidosis	Number	Prevalence	Both	12	Lao People's Democratic Republic	2007	259.8	194.3	338.1	All ages		178	Interstitial lung disease and pulmonary sarcoidosis	Number	Deaths	Both	12	Lao People's Democratic Republic	2007	3.1	0.4	10.7	All ages		178	Interstitial lung disease and pulmonary sarcoidosis	Number	DALYs (Disability-Adjusted Life Years)	Both	12	Lao People's Democratic Republic	2007	113.46	29.47	318.43	All ages
179	Interstitial lung disease and pulmonary sarcoidosis	Number	Prevalence	Both	12	Lao People's Democratic Republic	2008	271.1	202.8	351.7	All ages		179	Interstitial lung disease and pulmonary sarcoidosis	Number	Deaths	Both	12	Lao People's Democratic Republic	2008	3.3	0.4	10.8	All ages		179	Interstitial lung disease and pulmonary sarcoidosis	Number	DALYs (Disability-Adjusted Life Years)	Both	12	Lao People's Democratic Republic	2008	116.83	30.38	324.27	All ages
180	Interstitial lung disease and pulmonary sarcoidosis	Number	Prevalence	Both	12	Lao People's Democratic Republic	2009	283.3	212.4	367.4	All ages		180	Interstitial lung disease and pulmonary sarcoidosis	Number	Deaths	Both	12	Lao People's Democratic Republic	2009	3.3	0.4	11.1	All ages		180	Interstitial lung disease and pulmonary sarcoidosis	Number	DALYs (Disability-Adjusted Life Years)	Both	12	Lao People's Democratic Republic	2009	120.49	32.12	331.59	All ages
181	Interstitial lung disease and pulmonary sarcoidosis	Number	Prevalence	Both	12	Lao People's Democratic Republic	2010	297.1	223.5	386.4	All ages		181	Interstitial lung disease and pulmonary sarcoidosis	Number	Deaths	Both	12	Lao People's Democratic Republic	2010	3.4	0.4	11.4	All ages		181	Interstitial lung disease and pulmonary sarcoidosis	Number	DALYs (Disability-Adjusted Life Years)	Both	12	Lao People's Democratic Republic	2010	124.22	33.58	339.08	All ages
182	Interstitial lung disease and pulmonary sarcoidosis	Number	Prevalence	Both	12	Lao People's Democratic Republic	2011	311.7	235.2	403.4	All ages		182	Interstitial lung disease and pulmonary sarcoidosis	Number	Deaths	Both	12	Lao People's Democratic Republic	2011	3.5	0.4	11.5	All ages		182	Interstitial lung disease and pulmonary sarcoidosis	Number	DALYs (Disability-Adjusted Life Years)	Both	12	Lao People's Democratic Republic	2011	128.15	34.72	345.19	All ages
183	Interstitial lung disease and pulmonary sarcoidosis	Number	Prevalence	Both	12	Lao People's Democratic Republic	2012	327.5	248.3	422.5	All ages		183	Interstitial lung disease and pulmonary sarcoidosis	Number	Deaths	Both	12	Lao People's Democratic Republic	2012	3.5	0.5	11.6	All ages		183	Interstitial lung disease and pulmonary sarcoidosis	Number	DALYs (Disability-Adjusted Life Years)	Both	12	Lao People's Democratic Republic	2012	132.81	36.59	356	All ages
184	Interstitial lung disease and pulmonary sarcoidosis	Number	Prevalence	Both	12	Lao People's Democratic Republic	2013	344.2	261.8	441.6	All ages		184	Interstitial lung disease and pulmonary sarcoidosis	Number	Deaths	Both	12	Lao People's Democratic Republic	2013	3.8	0.5	12.3	All ages		184	Interstitial lung disease and pulmonary sarcoidosis	Number	DALYs (Disability-Adjusted Life Years)	Both	12	Lao People's Democratic Republic	2013	137.54	38.35	366.82	All ages
185	Interstitial lung disease and pulmonary sarcoidosis	Number	Prevalence	Both	12	Lao People's Democratic Republic	2014	361.7	275.8	462.8	All ages		185	Interstitial lung disease and pulmonary sarcoidosis	Number	Deaths	Both	12	Lao People's Democratic Republic	2014	3.8	0.5	12.5	All ages		185	Interstitial lung disease and pulmonary sarcoidosis	Number	DALYs (Disability-Adjusted Life Years)	Both	12	Lao People's Democratic Republic	2014	142	40.49	376.74	All ages
186	Interstitial lung disease and pulmonary sarcoidosis	Number	Prevalence	Both	12	Lao People's Democratic Republic	2015	380.6	291.3	486.2	All ages		186	Interstitial lung disease and pulmonary sarcoidosis	Number	Deaths	Both	12	Lao People's Democratic Republic	2015	3.8	0.5	12.7	All ages		186	Interstitial lung disease and pulmonary sarcoidosis	Number	DALYs (Disability-Adjusted Life Years)	Both	12	Lao People's Democratic Republic	2015	146.79	41.93	387.89	All ages
187	Interstitial lung disease and pulmonary sarcoidosis	Number	Prevalence	Both	12	Lao People's Democratic Republic	2016	399.9	309	507.6	All ages		187	Interstitial lung disease and pulmonary sarcoidosis	Number	Deaths	Both	12	Lao People's Democratic Republic	2016	4	0.5	13.1	All ages		187	Interstitial lung disease and pulmonary sarcoidosis	Number	DALYs (Disability-Adjusted Life Years)	Both	12	Lao People's Democratic Republic	2016	151.59	42.94	400.67	All ages
188	Interstitial lung disease and pulmonary sarcoidosis	Number	Prevalence	Both	12	Lao People's Democratic Republic	2017	420.8	326.5	530.9	All ages		188	Interstitial lung disease and pulmonary sarcoidosis	Number	Deaths	Both	12	Lao People's Democratic Republic	2017	4.1	0.5	13.4	All ages		188	Interstitial lung disease and pulmonary sarcoidosis	Number	DALYs (Disability-Adjusted Life Years)	Both	12	Lao People's Democratic Republic	2017	156.78	44.47	411.08	All ages
189	Interstitial lung disease and pulmonary sarcoidosis	Number	Prevalence	Both	12	Lao People's Democratic Republic	2018	442.5	345.3	555.2	All ages		189	Interstitial lung disease and pulmonary sarcoidosis	Number	Deaths	Both	12	Lao People's Democratic Republic	2018	4.1	0.5	13.8	All ages		189	Interstitial lung disease and pulmonary sarcoidosis	Number	DALYs (Disability-Adjusted Life Years)	Both	12	Lao People's Democratic Republic	2018	162.6	46.2	426.86	All ages
190	Interstitial lung disease and pulmonary sarcoidosis	Number	Prevalence	Both	12	Lao People's Democratic Republic	2019	464.8	363	582.3	All ages		190	Interstitial lung disease and pulmonary sarcoidosis	Number	Deaths	Both	12	Lao People's Democratic Republic	2019	4.4	0.5	14.4	All ages		190	Interstitial lung disease and pulmonary sarcoidosis	Number	DALYs (Disability-Adjusted Life Years)	Both	12	Lao People's Democratic Republic	2019	169.01	48.6	443.3	All ages
191	Interstitial lung disease and pulmonary sarcoidosis	Number	Prevalence	Both	12	Lao People's Democratic Republic	2020	489	380.3	611	All ages		191	Interstitial lung disease and pulmonary sarcoidosis	Number	Deaths	Both	12	Lao People's Democratic Republic	2020	4.5	0.5	15	All ages		191	Interstitial lung disease and pulmonary sarcoidosis	Number	DALYs (Disability-Adjusted Life Years)	Both	12	Lao People's Democratic Republic	2020	175.4	49.62	457.31	All ages
192	Interstitial lung disease and pulmonary sarcoidosis	Number	Prevalence	Both	12	Lao People's Democratic Republic	2021	511.3	399.7	640	All ages		192	Interstitial lung disease and pulmonary sarcoidosis	Number	Deaths	Both	12	Lao People's Democratic Republic	2021	4.7	0.6	15.5	All ages		192	Interstitial lung disease and pulmonary sarcoidosis	Number	DALYs (Disability-Adjusted Life Years)	Both	12	Lao People's Democratic Republic	2021	182.04	52.21	475.88	All ages
193	Interstitial lung disease and pulmonary sarcoidosis	Number	Prevalence	Both	13	Malaysia	1990	1099.5	852.1	1389.3	All ages		193	Interstitial lung disease and pulmonary sarcoidosis	Number	Deaths	Both	13	Malaysia	1990	35.9	20.5	60.5	All ages		193	Interstitial lung disease and pulmonary sarcoidosis	Number	DALYs (Disability-Adjusted Life Years)	Both	13	Malaysia	1990	1075.2	648.45	1730.33	All ages
194	Interstitial lung disease and pulmonary sarcoidosis	Number	Prevalence	Both	13	Malaysia	1991	1145.9	890.1	1442	All ages		194	Interstitial lung disease and pulmonary sarcoidosis	Number	Deaths	Both	13	Malaysia	1991	36.6	21.1	60.8	All ages		194	Interstitial lung disease and pulmonary sarcoidosis	Number	DALYs (Disability-Adjusted Life Years)	Both	13	Malaysia	1991	1096.63	671.41	1737.67	All ages
195	Interstitial lung disease and pulmonary sarcoidosis	Number	Prevalence	Both	13	Malaysia	1992	1194.4	929.6	1499.8	All ages		195	Interstitial lung disease and pulmonary sarcoidosis	Number	Deaths	Both	13	Malaysia	1992	37.7	21.5	62.9	All ages		195	Interstitial lung disease and pulmonary sarcoidosis	Number	DALYs (Disability-Adjusted Life Years)	Both	13	Malaysia	1992	1130.24	692.17	1793.87	All ages
196	Interstitial lung disease and pulmonary sarcoidosis	Number	Prevalence	Both	13	Malaysia	1993	1250	974.5	1569.6	All ages		196	Interstitial lung disease and pulmonary sarcoidosis	Number	Deaths	Both	13	Malaysia	1993	39.2	22.6	64.6	All ages		196	Interstitial lung disease and pulmonary sarcoidosis	Number	DALYs (Disability-Adjusted Life Years)	Both	13	Malaysia	1993	1175.16	724.27	1848.86	All ages
197	Interstitial lung disease and pulmonary sarcoidosis	Number	Prevalence	Both	13	Malaysia	1994	1314.2	1028.4	1652.5	All ages		197	Interstitial lung disease and pulmonary sarcoidosis	Number	Deaths	Both	13	Malaysia	1994	40.3	23.3	65.7	All ages		197	Interstitial lung disease and pulmonary sarcoidosis	Number	DALYs (Disability-Adjusted Life Years)	Both	13	Malaysia	1994	1212.67	748.6	1878.69	All ages
198	Interstitial lung disease and pulmonary sarcoidosis	Number	Prevalence	Both	13	Malaysia	1995	1386.9	1084.1	1744.1	All ages		198	Interstitial lung disease and pulmonary sarcoidosis	Number	Deaths	Both	13	Malaysia	1995	42.8	25.2	69.4	All ages		198	Interstitial lung disease and pulmonary sarcoidosis	Number	DALYs (Disability-Adjusted Life Years)	Both	13	Malaysia	1995	1287.55	801.39	1995.73	All ages
199	Interstitial lung disease and pulmonary sarcoidosis	Number	Prevalence	Both	13	Malaysia	1996	1475.4	1155.4	1852	All ages		199	Interstitial lung disease and pulmonary sarcoidosis	Number	Deaths	Both	13	Malaysia	1996	44.3	26.5	70.8	All ages		199	Interstitial lung disease and pulmonary sarcoidosis	Number	DALYs (Disability-Adjusted Life Years)	Both	13	Malaysia	1996	1339.54	848.21	2046.77	All ages
200	Interstitial lung disease and pulmonary sarcoidosis	Number	Prevalence	Both	13	Malaysia	1997	1561.6	1226.6	1958.4	All ages		200	Interstitial lung disease and pulmonary sarcoidosis	Number	Deaths	Both	13	Malaysia	1997	46.3	28.4	73.1	All ages		200	Interstitial lung disease and pulmonary sarcoidosis	Number	DALYs (Disability-Adjusted Life Years)	Both	13	Malaysia	1997	1403.49	912.19	2127.23	All ages
201	Interstitial lung disease and pulmonary sarcoidosis	Number	Prevalence	Both	13	Malaysia	1998	1659	1303.8	2080.1	All ages		201	Interstitial lung disease and pulmonary sarcoidosis	Number	Deaths	Both	13	Malaysia	1998	48.1	29.6	74.7	All ages		201	Interstitial lung disease and pulmonary sarcoidosis	Number	DALYs (Disability-Adjusted Life Years)	Both	13	Malaysia	1998	1457.09	958.16	2174.56	All ages
202	Interstitial lung disease and pulmonary sarcoidosis	Number	Prevalence	Both	13	Malaysia	1999	1764.3	1384.8	2210.6	All ages		202	Interstitial lung disease and pulmonary sarcoidosis	Number	Deaths	Both	13	Malaysia	1999	52.9	32.8	83.3	All ages		202	Interstitial lung disease and pulmonary sarcoidosis	Number	DALYs (Disability-Adjusted Life Years)	Both	13	Malaysia	1999	1599.75	1062.1	2403.33	All ages
203	Interstitial lung disease and pulmonary sarcoidosis	Number	Prevalence	Both	13	Malaysia	2000	1866.4	1462.2	2336.7	All ages		203	Interstitial lung disease and pulmonary sarcoidosis	Number	Deaths	Both	13	Malaysia	2000	53.6	33.7	82.6	All ages		203	Interstitial lung disease and pulmonary sarcoidosis	Number	DALYs (Disability-Adjusted Life Years)	Both	13	Malaysia	2000	1621.43	1077.26	2388.89	All ages
204	Interstitial lung disease and pulmonary sarcoidosis	Number	Prevalence	Both	13	Malaysia	2001	1971.6	1548.1	2457.1	All ages		204	Interstitial lung disease and pulmonary sarcoidosis	Number	Deaths	Both	13	Malaysia	2001	54.7	34.4	82.8	All ages		204	Interstitial lung disease and pulmonary sarcoidosis	Number	DALYs (Disability-Adjusted Life Years)	Both	13	Malaysia	2001	1670.32	1111.02	2425.91	All ages
205	Interstitial lung disease and pulmonary sarcoidosis	Number	Prevalence	Both	13	Malaysia	2002	2080.2	1637.5	2596.6	All ages		205	Interstitial lung disease and pulmonary sarcoidosis	Number	Deaths	Both	13	Malaysia	2002	57.1	35.6	86.2	All ages		205	Interstitial lung disease and pulmonary sarcoidosis	Number	DALYs (Disability-Adjusted Life Years)	Both	13	Malaysia	2002	1748.23	1155.21	2545.18	All ages
206	Interstitial lung disease and pulmonary sarcoidosis	Number	Prevalence	Both	13	Malaysia	2003	2195.7	1730.4	2740.4	All ages		206	Interstitial lung disease and pulmonary sarcoidosis	Number	Deaths	Both	13	Malaysia	2003	61.8	38.3	92	All ages		206	Interstitial lung disease and pulmonary sarcoidosis	Number	DALYs (Disability-Adjusted Life Years)	Both	13	Malaysia	2003	1889.15	1234.74	2723.57	All ages
207	Interstitial lung disease and pulmonary sarcoidosis	Number	Prevalence	Both	13	Malaysia	2004	2320	1827.7	2902.1	All ages		207	Interstitial lung disease and pulmonary sarcoidosis	Number	Deaths	Both	13	Malaysia	2004	64.9	40.6	96.3	All ages		207	Interstitial lung disease and pulmonary sarcoidosis	Number	DALYs (Disability-Adjusted Life Years)	Both	13	Malaysia	2004	1989.69	1321.82	2846.94	All ages
208	Interstitial lung disease and pulmonary sarcoidosis	Number	Prevalence	Both	13	Malaysia	2005	2449.7	1924.6	3073.8	All ages		208	Interstitial lung disease and pulmonary sarcoidosis	Number	Deaths	Both	13	Malaysia	2005	67.5	42.1	100.5	All ages		208	Interstitial lung disease and pulmonary sarcoidosis	Number	DALYs (Disability-Adjusted Life Years)	Both	13	Malaysia	2005	2079.74	1377.06	2983.45	All ages
209	Interstitial lung disease and pulmonary sarcoidosis	Number	Prevalence	Both	13	Malaysia	2006	2610.2	2057.8	3253.8	All ages		209	Interstitial lung disease and pulmonary sarcoidosis	Number	Deaths	Both	13	Malaysia	2006	71.5	44.1	105.5	All ages		209	Interstitial lung disease and pulmonary sarcoidosis	Number	DALYs (Disability-Adjusted Life Years)	Both	13	Malaysia	2006	2194.79	1450.17	3126.41	All ages
210	Interstitial lung disease and pulmonary sarcoidosis	Number	Prevalence	Both	13	Malaysia	2007	2757.2	2174	3425.4	All ages		210	Interstitial lung disease and pulmonary sarcoidosis	Number	Deaths	Both	13	Malaysia	2007	74.7	45.7	110	All ages		210	Interstitial lung disease and pulmonary sarcoidosis	Number	DALYs (Disability-Adjusted Life Years)	Both	13	Malaysia	2007	2296.85	1500.33	3254.67	All ages
211	Interstitial lung disease and pulmonary sarcoidosis	Number	Prevalence	Both	13	Malaysia	2008	2912.2	2295.8	3620.3	All ages		211	Interstitial lung disease and pulmonary sarcoidosis	Number	Deaths	Both	13	Malaysia	2008	78.5	48.2	116.4	All ages		211	Interstitial lung disease and pulmonary sarcoidosis	Number	DALYs (Disability-Adjusted Life Years)	Both	13	Malaysia	2008	2412.79	1599.31	3434.97	All ages
212	Interstitial lung disease and pulmonary sarcoidosis	Number	Prevalence	Both	13	Malaysia	2009	3077.1	2420.1	3827.2	All ages		212	Interstitial lung disease and pulmonary sarcoidosis	Number	Deaths	Both	13	Malaysia	2009	82.4	50.1	122.1	All ages		212	Interstitial lung disease and pulmonary sarcoidosis	Number	DALYs (Disability-Adjusted Life Years)	Both	13	Malaysia	2009	2533.83	1647.91	3613.63	All ages
213	Interstitial lung disease and pulmonary sarcoidosis	Number	Prevalence	Both	13	Malaysia	2010	3248.7	2545.2	4045.8	All ages		213	Interstitial lung disease and pulmonary sarcoidosis	Number	Deaths	Both	13	Malaysia	2010	84.9	52.1	124.9	All ages		213	Interstitial lung disease and pulmonary sarcoidosis	Number	DALYs (Disability-Adjusted Life Years)	Both	13	Malaysia	2010	2623.39	1725.6	3755.56	All ages
214	Interstitial lung disease and pulmonary sarcoidosis	Number	Prevalence	Both	13	Malaysia	2011	3425.8	2690.3	4246.8	All ages		214	Interstitial lung disease and pulmonary sarcoidosis	Number	Deaths	Both	13	Malaysia	2011	86.1	52.5	128.4	All ages		214	Interstitial lung disease and pulmonary sarcoidosis	Number	DALYs (Disability-Adjusted Life Years)	Both	13	Malaysia	2011	2682.95	1758.49	3853.65	All ages
215	Interstitial lung disease and pulmonary sarcoidosis	Number	Prevalence	Both	13	Malaysia	2012	3614.8	2848.4	4473.6	All ages		215	Interstitial lung disease and pulmonary sarcoidosis	Number	Deaths	Both	13	Malaysia	2012	86.8	53	131.4	All ages		215	Interstitial lung disease and pulmonary sarcoidosis	Number	DALYs (Disability-Adjusted Life Years)	Both	13	Malaysia	2012	2730.8	1800.96	3957.59	All ages
216	Interstitial lung disease and pulmonary sarcoidosis	Number	Prevalence	Both	13	Malaysia	2013	3817.8	3016.2	4720.8	All ages		216	Interstitial lung disease and pulmonary sarcoidosis	Number	Deaths	Both	13	Malaysia	2013	89.1	52.6	136.8	All ages		216	Interstitial lung disease and pulmonary sarcoidosis	Number	DALYs (Disability-Adjusted Life Years)	Both	13	Malaysia	2013	2823.27	1790.91	4138.76	All ages
217	Interstitial lung disease and pulmonary sarcoidosis	Number	Prevalence	Both	13	Malaysia	2014	4033.7	3196.9	4977.9	All ages		217	Interstitial lung disease and pulmonary sarcoidosis	Number	Deaths	Both	13	Malaysia	2014	93.1	54.8	143.8	All ages		217	Interstitial lung disease and pulmonary sarcoidosis	Number	DALYs (Disability-Adjusted Life Years)	Both	13	Malaysia	2014	2950.82	1902.85	4322.54	All ages
218	Interstitial lung disease and pulmonary sarcoidosis	Number	Prevalence	Both	13	Malaysia	2015	4254	3383.2	5244.2	All ages		218	Interstitial lung disease and pulmonary sarcoidosis	Number	Deaths	Both	13	Malaysia	2015	99	58.7	155.2	All ages		218	Interstitial lung disease and pulmonary sarcoidosis	Number	DALYs (Disability-Adjusted Life Years)	Both	13	Malaysia	2015	3135.78	2033.62	4678.55	All ages
219	Interstitial lung disease and pulmonary sarcoidosis	Number	Prevalence	Both	13	Malaysia	2016	4492.3	3594.6	5492.4	All ages		219	Interstitial lung disease and pulmonary sarcoidosis	Number	Deaths	Both	13	Malaysia	2016	103.2	60.7	163.9	All ages		219	Interstitial lung disease and pulmonary sarcoidosis	Number	DALYs (Disability-Adjusted Life Years)	Both	13	Malaysia	2016	3260.2	2080.49	4939.73	All ages
220	Interstitial lung disease and pulmonary sarcoidosis	Number	Prevalence	Both	13	Malaysia	2017	4730.6	3811.2	5751.2	All ages		220	Interstitial lung disease and pulmonary sarcoidosis	Number	Deaths	Both	13	Malaysia	2017	108.9	64.4	174.8	All ages		220	Interstitial lung disease and pulmonary sarcoidosis	Number	DALYs (Disability-Adjusted Life Years)	Both	13	Malaysia	2017	3420.44	2197	5194.15	All ages
221	Interstitial lung disease and pulmonary sarcoidosis	Number	Prevalence	Both	13	Malaysia	2018	4952.9	4012.7	6011.7	All ages		221	Interstitial lung disease and pulmonary sarcoidosis	Number	Deaths	Both	13	Malaysia	2018	113.1	66.7	184.8	All ages		221	Interstitial lung disease and pulmonary sarcoidosis	Number	DALYs (Disability-Adjusted Life Years)	Both	13	Malaysia	2018	3552.16	2251.51	5463.55	All ages
222	Interstitial lung disease and pulmonary sarcoidosis	Number	Prevalence	Both	13	Malaysia	2019	5148.4	4172.1	6248.3	All ages		222	Interstitial lung disease and pulmonary sarcoidosis	Number	Deaths	Both	13	Malaysia	2019	116	68.5	188.3	All ages		222	Interstitial lung disease and pulmonary sarcoidosis	Number	DALYs (Disability-Adjusted Life Years)	Both	13	Malaysia	2019	3634.58	2325.7	5544.96	All ages
223	Interstitial lung disease and pulmonary sarcoidosis	Number	Prevalence	Both	13	Malaysia	2020	5319.2	4277.8	6473.9	All ages		223	Interstitial lung disease and pulmonary sarcoidosis	Number	Deaths	Both	13	Malaysia	2020	111.3	65.2	179.3	All ages		223	Interstitial lung disease and pulmonary sarcoidosis	Number	DALYs (Disability-Adjusted Life Years)	Both	13	Malaysia	2020	3531.57	2270.13	5396.85	All ages
224	Interstitial lung disease and pulmonary sarcoidosis	Number	Prevalence	Both	13	Malaysia	2021	5450	4426.4	6643.8	All ages		224	Interstitial lung disease and pulmonary sarcoidosis	Number	Deaths	Both	13	Malaysia	2021	120.7	71	195.1	All ages		224	Interstitial lung disease and pulmonary sarcoidosis	Number	DALYs (Disability-Adjusted Life Years)	Both	13	Malaysia	2021	3779.02	2395.79	5762.77	All ages
225	Interstitial lung disease and pulmonary sarcoidosis	Number	Prevalence	Both	14	Maldives	1990	58.4	47.1	72.4	All ages		225	Interstitial lung disease and pulmonary sarcoidosis	Number	Deaths	Both	14	Maldives	1990	2.6	1.1	5.2	All ages		225	Interstitial lung disease and pulmonary sarcoidosis	Number	DALYs (Disability-Adjusted Life Years)	Both	14	Republic of Maldives	1990	78.12	32.8	151.56	All ages
226	Interstitial lung disease and pulmonary sarcoidosis	Number	Prevalence	Both	14	Maldives	1991	62	49.9	76.1	All ages		226	Interstitial lung disease and pulmonary sarcoidosis	Number	Deaths	Both	14	Maldives	1991	2.8	1.1	5.5	All ages		226	Interstitial lung disease and pulmonary sarcoidosis	Number	DALYs (Disability-Adjusted Life Years)	Both	14	Republic of Maldives	1991	81.19	34.67	157.31	All ages
227	Interstitial lung disease and pulmonary sarcoidosis	Number	Prevalence	Both	14	Maldives	1992	65.4	52.6	80.1	All ages		227	Interstitial lung disease and pulmonary sarcoidosis	Number	Deaths	Both	14	Maldives	1992	2.9	1.2	5.7	All ages		227	Interstitial lung disease and pulmonary sarcoidosis	Number	DALYs (Disability-Adjusted Life Years)	Both	14	Republic of Maldives	1992	84.03	37.05	163.05	All ages
228	Interstitial lung disease and pulmonary sarcoidosis	Number	Prevalence	Both	14	Maldives	1993	69	55.5	84.8	All ages		228	Interstitial lung disease and pulmonary sarcoidosis	Number	Deaths	Both	14	Maldives	1993	3	1.2	5.8	All ages		228	Interstitial lung disease and pulmonary sarcoidosis	Number	DALYs (Disability-Adjusted Life Years)	Both	14	Republic of Maldives	1993	86.86	38.95	167.41	All ages
229	Interstitial lung disease and pulmonary sarcoidosis	Number	Prevalence	Both	14	Maldives	1994	72.7	58.6	89.2	All ages		229	Interstitial lung disease and pulmonary sarcoidosis	Number	Deaths	Both	14	Maldives	1994	3	1.3	5.9	All ages		229	Interstitial lung disease and pulmonary sarcoidosis	Number	DALYs (Disability-Adjusted Life Years)	Both	14	Republic of Maldives	1994	89.07	40.98	167.24	All ages
230	Interstitial lung disease and pulmonary sarcoidosis	Number	Prevalence	Both	14	Maldives	1995	76.4	61.4	93.6	All ages		230	Interstitial lung disease and pulmonary sarcoidosis	Number	Deaths	Both	14	Maldives	1995	3.1	1.4	6	All ages		230	Interstitial lung disease and pulmonary sarcoidosis	Number	DALYs (Disability-Adjusted Life Years)	Both	14	Republic of Maldives	1995	90.82	43.48	168.38	All ages
231	Interstitial lung disease and pulmonary sarcoidosis	Number	Prevalence	Both	14	Maldives	1996	80.1	64.6	98.1	All ages		231	Interstitial lung disease and pulmonary sarcoidosis	Number	Deaths	Both	14	Maldives	1996	3.3	1.5	6.1	All ages		231	Interstitial lung disease and pulmonary sarcoidosis	Number	DALYs (Disability-Adjusted Life Years)	Both	14	Republic of Maldives	1996	92.96	44.99	170.82	All ages
232	Interstitial lung disease and pulmonary sarcoidosis	Number	Prevalence	Both	14	Maldives	1997	84.2	68	102.9	All ages		232	Interstitial lung disease and pulmonary sarcoidosis	Number	Deaths	Both	14	Maldives	1997	3.4	1.5	6.3	All ages		232	Interstitial lung disease and pulmonary sarcoidosis	Number	DALYs (Disability-Adjusted Life Years)	Both	14	Republic of Maldives	1997	95.41	46.91	170.42	All ages
233	Interstitial lung disease and pulmonary sarcoidosis	Number	Prevalence	Both	14	Maldives	1998	88.8	71.8	108.1	All ages		233	Interstitial lung disease and pulmonary sarcoidosis	Number	Deaths	Both	14	Maldives	1998	3.3	1.5	6	All ages		233	Interstitial lung disease and pulmonary sarcoidosis	Number	DALYs (Disability-Adjusted Life Years)	Both	14	Republic of Maldives	1998	95.89	49.63	164.97	All ages
234	Interstitial lung disease and pulmonary sarcoidosis	Number	Prevalence	Both	14	Maldives	1999	93.7	76.1	114.1	All ages		234	Interstitial lung disease and pulmonary sarcoidosis	Number	Deaths	Both	14	Maldives	1999	2.9	1.5	5.4	All ages		234	Interstitial lung disease and pulmonary sarcoidosis	Number	DALYs (Disability-Adjusted Life Years)	Both	14	Republic of Maldives	1999	89.97	48.34	150.54	All ages
235	Interstitial lung disease and pulmonary sarcoidosis	Number	Prevalence	Both	14	Maldives	2000	98.2	79.6	119.5	All ages		235	Interstitial lung disease and pulmonary sarcoidosis	Number	Deaths	Both	14	Maldives	2000	3.1	1.6	5.5	All ages		235	Interstitial lung disease and pulmonary sarcoidosis	Number	DALYs (Disability-Adjusted Life Years)	Both	14	Republic of Maldives	2000	92.21	50.33	153.31	All ages
236	Interstitial lung disease and pulmonary sarcoidosis	Number	Prevalence	Both	14	Maldives	2001	102.4	83.2	124.7	All ages		236	Interstitial lung disease and pulmonary sarcoidosis	Number	Deaths	Both	14	Maldives	2001	3.1	1.6	5.5	All ages		236	Interstitial lung disease and pulmonary sarcoidosis	Number	DALYs (Disability-Adjusted Life Years)	Both	14	Republic of Maldives	2001	93.68	52.91	154.25	All ages
237	Interstitial lung disease and pulmonary sarcoidosis	Number	Prevalence	Both	14	Maldives	2002	106.8	86.9	129.7	All ages		237	Interstitial lung disease and pulmonary sarcoidosis	Number	Deaths	Both	14	Maldives	2002	3.1	1.6	5.3	All ages		237	Interstitial lung disease and pulmonary sarcoidosis	Number	DALYs (Disability-Adjusted Life Years)	Both	14	Republic of Maldives	2002	91.98	53.84	147.89	All ages
238	Interstitial lung disease and pulmonary sarcoidosis	Number	Prevalence	Both	14	Maldives	2003	111.7	90.9	135.5	All ages		238	Interstitial lung disease and pulmonary sarcoidosis	Number	Deaths	Both	14	Maldives	2003	3.1	1.6	5.2	All ages		238	Interstitial lung disease and pulmonary sarcoidosis	Number	DALYs (Disability-Adjusted Life Years)	Both	14	Republic of Maldives	2003	92.36	55.14	145.25	All ages
239	Interstitial lung disease and pulmonary sarcoidosis	Number	Prevalence	Both	14	Maldives	2004	116.7	94.7	141.7	All ages		239	Interstitial lung disease and pulmonary sarcoidosis	Number	Deaths	Both	14	Maldives	2004	3.2	1.8	5.1	All ages		239	Interstitial lung disease and pulmonary sarcoidosis	Number	DALYs (Disability-Adjusted Life Years)	Both	14	Republic of Maldives	2004	92.77	57.21	143.32	All ages
240	Interstitial lung disease and pulmonary sarcoidosis	Number	Prevalence	Both	14	Maldives	2005	121	98.4	147.1	All ages		240	Interstitial lung disease and pulmonary sarcoidosis	Number	Deaths	Both	14	Maldives	2005	3.1	1.9	5.2	All ages		240	Interstitial lung disease and pulmonary sarcoidosis	Number	DALYs (Disability-Adjusted Life Years)	Both	14	Republic of Maldives	2005	93.48	59.01	145.03	All ages
241	Interstitial lung disease and pulmonary sarcoidosis	Number	Prevalence	Both	14	Maldives	2006	125.7	102.4	152.6	All ages		241	Interstitial lung disease and pulmonary sarcoidosis	Number	Deaths	Both	14	Maldives	2006	3.2	1.9	5	All ages		241	Interstitial lung disease and pulmonary sarcoidosis	Number	DALYs (Disability-Adjusted Life Years)	Both	14	Republic of Maldives	2006	94.29	60.01	144.4	All ages
242	Interstitial lung disease and pulmonary sarcoidosis	Number	Prevalence	Both	14	Maldives	2007	130.5	106.3	158.5	All ages		242	Interstitial lung disease and pulmonary sarcoidosis	Number	Deaths	Both	14	Maldives	2007	3.2	1.9	5	All ages		242	Interstitial lung disease and pulmonary sarcoidosis	Number	DALYs (Disability-Adjusted Life Years)	Both	14	Republic of Maldives	2007	94.88	60.99	145.46	All ages
243	Interstitial lung disease and pulmonary sarcoidosis	Number	Prevalence	Both	14	Maldives	2008	135.8	110.7	165.4	All ages		243	Interstitial lung disease and pulmonary sarcoidosis	Number	Deaths	Both	14	Maldives	2008	3.1	1.9	5	All ages		243	Interstitial lung disease and pulmonary sarcoidosis	Number	DALYs (Disability-Adjusted Life Years)	Both	14	Republic of Maldives	2008	95.98	62.66	146.35	All ages
244	Interstitial lung disease and pulmonary sarcoidosis	Number	Prevalence	Both	14	Maldives	2009	141.6	115.7	172.3	All ages		244	Interstitial lung disease and pulmonary sarcoidosis	Number	Deaths	Both	14	Maldives	2009	3.2	1.9	5.1	All ages		244	Interstitial lung disease and pulmonary sarcoidosis	Number	DALYs (Disability-Adjusted Life Years)	Both	14	Republic of Maldives	2009	97.1	64.1	147.43	All ages
245	Interstitial lung disease and pulmonary sarcoidosis	Number	Prevalence	Both	14	Maldives	2010	147.1	119.8	179.2	All ages		245	Interstitial lung disease and pulmonary sarcoidosis	Number	Deaths	Both	14	Maldives	2010	3.3	1.9	5.1	All ages		245	Interstitial lung disease and pulmonary sarcoidosis	Number	DALYs (Disability-Adjusted Life Years)	Both	14	Republic of Maldives	2010	97.94	64.66	148.16	All ages
246	Interstitial lung disease and pulmonary sarcoidosis	Number	Prevalence	Both	14	Maldives	2011	153.5	125.7	186	All ages		246	Interstitial lung disease and pulmonary sarcoidosis	Number	Deaths	Both	14	Maldives	2011	3.2	2	5	All ages		246	Interstitial lung disease and pulmonary sarcoidosis	Number	DALYs (Disability-Adjusted Life Years)	Both	14	Republic of Maldives	2011	98.92	66.08	148.24	All ages
247	Interstitial lung disease and pulmonary sarcoidosis	Number	Prevalence	Both	14	Maldives	2012	160.7	132.1	194	All ages		247	Interstitial lung disease and pulmonary sarcoidosis	Number	Deaths	Both	14	Maldives	2012	3.1	1.9	5.2	All ages		247	Interstitial lung disease and pulmonary sarcoidosis	Number	DALYs (Disability-Adjusted Life Years)	Both	14	Republic of Maldives	2012	100.72	66.54	151.47	All ages
248	Interstitial lung disease and pulmonary sarcoidosis	Number	Prevalence	Both	14	Maldives	2013	169.2	139.1	203.8	All ages		248	Interstitial lung disease and pulmonary sarcoidosis	Number	Deaths	Both	14	Maldives	2013	3.2	1.9	5	All ages		248	Interstitial lung disease and pulmonary sarcoidosis	Number	DALYs (Disability-Adjusted Life Years)	Both	14	Republic of Maldives	2013	102.81	68.54	154.06	All ages
249	Interstitial lung disease and pulmonary sarcoidosis	Number	Prevalence	Both	14	Maldives	2014	179.3	147.1	216.1	All ages		249	Interstitial lung disease and pulmonary sarcoidosis	Number	Deaths	Both	14	Maldives	2014	3.2	1.9	5.3	All ages		249	Interstitial lung disease and pulmonary sarcoidosis	Number	DALYs (Disability-Adjusted Life Years)	Both	14	Republic of Maldives	2014	105.71	69.92	158.7	All ages
250	Interstitial lung disease and pulmonary sarcoidosis	Number	Prevalence	Both	14	Maldives	2015	190.3	156.4	230	All ages		250	Interstitial lung disease and pulmonary sarcoidosis	Number	Deaths	Both	14	Maldives	2015	3.3	1.9	5.3	All ages		250	Interstitial lung disease and pulmonary sarcoidosis	Number	DALYs (Disability-Adjusted Life Years)	Both	14	Republic of Maldives	2015	109.86	71.91	166	All ages
251	Interstitial lung disease and pulmonary sarcoidosis	Number	Prevalence	Both	14	Maldives	2016	202.8	167.1	243.5	All ages		251	Interstitial lung disease and pulmonary sarcoidosis	Number	Deaths	Both	14	Maldives	2016	3.5	2.2	5.6	All ages		251	Interstitial lung disease and pulmonary sarcoidosis	Number	DALYs (Disability-Adjusted Life Years)	Both	14	Republic of Maldives	2016	114.2	74.52	172.92	All ages
252	Interstitial lung disease and pulmonary sarcoidosis	Number	Prevalence	Both	14	Maldives	2017	216.9	179.7	259.5	All ages		252	Interstitial lung disease and pulmonary sarcoidosis	Number	Deaths	Both	14	Maldives	2017	3.5	2.1	5.6	All ages		252	Interstitial lung disease and pulmonary sarcoidosis	Number	DALYs (Disability-Adjusted Life Years)	Both	14	Republic of Maldives	2017	117.68	76.66	179.05	All ages
253	Interstitial lung disease and pulmonary sarcoidosis	Number	Prevalence	Both	14	Maldives	2018	232.4	192.7	278.5	All ages		253	Interstitial lung disease and pulmonary sarcoidosis	Number	Deaths	Both	14	Maldives	2018	3.5	2.1	5.8	All ages		253	Interstitial lung disease and pulmonary sarcoidosis	Number	DALYs (Disability-Adjusted Life Years)	Both	14	Republic of Maldives	2018	121.92	79.28	186.08	All ages
254	Interstitial lung disease and pulmonary sarcoidosis	Number	Prevalence	Both	14	Maldives	2019	249.8	206.6	300	All ages		254	Interstitial lung disease and pulmonary sarcoidosis	Number	Deaths	Both	14	Maldives	2019	3.7	2.1	5.9	All ages		254	Interstitial lung disease and pulmonary sarcoidosis	Number	DALYs (Disability-Adjusted Life Years)	Both	14	Republic of Maldives	2019	127.6	81.18	192.33	All ages
255	Interstitial lung disease and pulmonary sarcoidosis	Number	Prevalence	Both	14	Maldives	2020	270	223.4	320.9	All ages		255	Interstitial lung disease and pulmonary sarcoidosis	Number	Deaths	Both	14	Maldives	2020	3.6	2	6	All ages		255	Interstitial lung disease and pulmonary sarcoidosis	Number	DALYs (Disability-Adjusted Life Years)	Both	14	Republic of Maldives	2020	128.16	80.36	195.02	All ages
256	Interstitial lung disease and pulmonary sarcoidosis	Number	Prevalence	Both	14	Maldives	2021	290.4	240.1	346.6	All ages		256	Interstitial lung disease and pulmonary sarcoidosis	Number	Deaths	Both	14	Maldives	2021	4.1	2.1	6.6	All ages		256	Interstitial lung disease and pulmonary sarcoidosis	Number	DALYs (Disability-Adjusted Life Years)	Both	14	Republic of Maldives	2021	140.97	87.2	217.05	All ages
257	Interstitial lung disease and pulmonary sarcoidosis	Number	Prevalence	Both	15	Myanmar	1990	2532	1921.6	3276.5	All ages		257	Interstitial lung disease and pulmonary sarcoidosis	Number	Deaths	Both	15	Myanmar	1990	42.4	4.5	157.9	All ages		257	Interstitial lung disease and pulmonary sarcoidosis	Number	DALYs (Disability-Adjusted Life Years)	Both	15	Republic of the Union of Myanmar	1990	1406.28	307.8	4599.97	All ages
258	Interstitial lung disease and pulmonary sarcoidosis	Number	Prevalence	Both	15	Myanmar	1991	2593.1	1973	3348.5	All ages		258	Interstitial lung disease and pulmonary sarcoidosis	Number	Deaths	Both	15	Myanmar	1991	43.6	4.5	163.3	All ages		258	Interstitial lung disease and pulmonary sarcoidosis	Number	DALYs (Disability-Adjusted Life Years)	Both	15	Republic of the Union of Myanmar	1991	1438.54	310.29	4717.01	All ages
259	Interstitial lung disease and pulmonary sarcoidosis	Number	Prevalence	Both	15	Myanmar	1992	2654.9	2027.6	3426.7	All ages		259	Interstitial lung disease and pulmonary sarcoidosis	Number	Deaths	Both	15	Myanmar	1992	44.8	4.8	167.1	All ages		259	Interstitial lung disease and pulmonary sarcoidosis	Number	DALYs (Disability-Adjusted Life Years)	Both	15	Republic of the Union of Myanmar	1992	1474.89	325.22	4790.71	All ages
260	Interstitial lung disease and pulmonary sarcoidosis	Number	Prevalence	Both	15	Myanmar	1993	2716.7	2080.2	3497.9	All ages		260	Interstitial lung disease and pulmonary sarcoidosis	Number	Deaths	Both	15	Myanmar	1993	45.9	4.9	171.1	All ages		260	Interstitial lung disease and pulmonary sarcoidosis	Number	DALYs (Disability-Adjusted Life Years)	Both	15	Republic of the Union of Myanmar	1993	1504.9	335.76	4879.88	All ages
261	Interstitial lung disease and pulmonary sarcoidosis	Number	Prevalence	Both	15	Myanmar	1994	2778.8	2128.1	3562.3	All ages		261	Interstitial lung disease and pulmonary sarcoidosis	Number	Deaths	Both	15	Myanmar	1994	46.8	5	173	All ages		261	Interstitial lung disease and pulmonary sarcoidosis	Number	DALYs (Disability-Adjusted Life Years)	Both	15	Republic of the Union of Myanmar	1994	1534.31	347.53	4918.9	All ages
262	Interstitial lung disease and pulmonary sarcoidosis	Number	Prevalence	Both	15	Myanmar	1995	2839	2172.8	3626.7	All ages		262	Interstitial lung disease and pulmonary sarcoidosis	Number	Deaths	Both	15	Myanmar	1995	47.8	5	177.5	All ages		262	Interstitial lung disease and pulmonary sarcoidosis	Number	DALYs (Disability-Adjusted Life Years)	Both	15	Republic of the Union of Myanmar	1995	1560.13	354.4	5053.46	All ages
263	Interstitial lung disease and pulmonary sarcoidosis	Number	Prevalence	Both	15	Myanmar	1996	2901.4	2218.9	3703.5	All ages		263	Interstitial lung disease and pulmonary sarcoidosis	Number	Deaths	Both	15	Myanmar	1996	48.5	5	181.6	All ages		263	Interstitial lung disease and pulmonary sarcoidosis	Number	DALYs (Disability-Adjusted Life Years)	Both	15	Republic of the Union of Myanmar	1996	1584.89	357.91	5125.68	All ages
264	Interstitial lung disease and pulmonary sarcoidosis	Number	Prevalence	Both	15	Myanmar	1997	2968.1	2265.4	3801.6	All ages		264	Interstitial lung disease and pulmonary sarcoidosis	Number	Deaths	Both	15	Myanmar	1997	49.4	5	183	All ages		264	Interstitial lung disease and pulmonary sarcoidosis	Number	DALYs (Disability-Adjusted Life Years)	Both	15	Republic of the Union of Myanmar	1997	1609.09	362.38	5174.43	All ages
265	Interstitial lung disease and pulmonary sarcoidosis	Number	Prevalence	Both	15	Myanmar	1998	3038.9	2318.9	3889.6	All ages		265	Interstitial lung disease and pulmonary sarcoidosis	Number	Deaths	Both	15	Myanmar	1998	50.2	5.2	183.9	All ages		265	Interstitial lung disease and pulmonary sarcoidosis	Number	DALYs (Disability-Adjusted Life Years)	Both	15	Republic of the Union of Myanmar	1998	1638.2	369.54	5238.56	All ages
266	Interstitial lung disease and pulmonary sarcoidosis	Number	Prevalence	Both	15	Myanmar	1999	3124.4	2382.1	3993	All ages		266	Interstitial lung disease and pulmonary sarcoidosis	Number	Deaths	Both	15	Myanmar	1999	51.3	5.3	186.2	All ages		266	Interstitial lung disease and pulmonary sarcoidosis	Number	DALYs (Disability-Adjusted Life Years)	Both	15	Republic of the Union of Myanmar	1999	1671.1	379.32	5297.13	All ages
267	Interstitial lung disease and pulmonary sarcoidosis	Number	Prevalence	Both	15	Myanmar	2000	3196.9	2433.3	4084.8	All ages		267	Interstitial lung disease and pulmonary sarcoidosis	Number	Deaths	Both	15	Myanmar	2000	52	5.4	189.8	All ages		267	Interstitial lung disease and pulmonary sarcoidosis	Number	DALYs (Disability-Adjusted Life Years)	Both	15	Republic of the Union of Myanmar	2000	1692.83	383.65	5348.97	All ages
268	Interstitial lung disease and pulmonary sarcoidosis	Number	Prevalence	Both	15	Myanmar	2001	3293.3	2503.2	4205.7	All ages		268	Interstitial lung disease and pulmonary sarcoidosis	Number	Deaths	Both	15	Myanmar	2001	52.6	5.7	191.8	All ages		268	Interstitial lung disease and pulmonary sarcoidosis	Number	DALYs (Disability-Adjusted Life Years)	Both	15	Republic of the Union of Myanmar	2001	1717.6	386.46	5415.89	All ages
269	Interstitial lung disease and pulmonary sarcoidosis	Number	Prevalence	Both	15	Myanmar	2002	3394.8	2584.7	4347.1	All ages		269	Interstitial lung disease and pulmonary sarcoidosis	Number	Deaths	Both	15	Myanmar	2002	53.6	5.7	196.7	All ages		269	Interstitial lung disease and pulmonary sarcoidosis	Number	DALYs (Disability-Adjusted Life Years)	Both	15	Republic of the Union of Myanmar	2002	1760.58	405.21	5581.34	All ages
270	Interstitial lung disease and pulmonary sarcoidosis	Number	Prevalence	Both	15	Myanmar	2003	3502.5	2668.1	4499.5	All ages		270	Interstitial lung disease and pulmonary sarcoidosis	Number	Deaths	Both	15	Myanmar	2003	54.9	6.2	201.3	All ages		270	Interstitial lung disease and pulmonary sarcoidosis	Number	DALYs (Disability-Adjusted Life Years)	Both	15	Republic of the Union of Myanmar	2003	1804.38	420.3	5696.17	All ages
271	Interstitial lung disease and pulmonary sarcoidosis	Number	Prevalence	Both	15	Myanmar	2004	3615.6	2755.5	4643.1	All ages		271	Interstitial lung disease and pulmonary sarcoidosis	Number	Deaths	Both	15	Myanmar	2004	55.8	6.3	203.8	All ages		271	Interstitial lung disease and pulmonary sarcoidosis	Number	DALYs (Disability-Adjusted Life Years)	Both	15	Republic of the Union of Myanmar	2004	1852.93	429.16	5839.75	All ages
272	Interstitial lung disease and pulmonary sarcoidosis	Number	Prevalence	Both	15	Myanmar	2005	3749.5	2855.3	4822.3	All ages		272	Interstitial lung disease and pulmonary sarcoidosis	Number	Deaths	Both	15	Myanmar	2005	56.6	6.8	205.8	All ages		272	Interstitial lung disease and pulmonary sarcoidosis	Number	DALYs (Disability-Adjusted Life Years)	Both	15	Republic of the Union of Myanmar	2005	1895.41	459.49	5945.54	All ages
273	Interstitial lung disease and pulmonary sarcoidosis	Number	Prevalence	Both	15	Myanmar	2006	3915.9	2980.2	5027.3	All ages		273	Interstitial lung disease and pulmonary sarcoidosis	Number	Deaths	Both	15	Myanmar	2006	57.8	6.9	207.7	All ages		273	Interstitial lung disease and pulmonary sarcoidosis	Number	DALYs (Disability-Adjusted Life Years)	Both	15	Republic of the Union of Myanmar	2006	1942.28	479.32	5931.12	All ages
274	Interstitial lung disease and pulmonary sarcoidosis	Number	Prevalence	Both	15	Myanmar	2007	4107.8	3122.7	5273.3	All ages		274	Interstitial lung disease and pulmonary sarcoidosis	Number	Deaths	Both	15	Myanmar	2007	58.8	7.3	207.8	All ages		274	Interstitial lung disease and pulmonary sarcoidosis	Number	DALYs (Disability-Adjusted Life Years)	Both	15	Republic of the Union of Myanmar	2007	1998.19	502.62	5988.43	All ages
275	Interstitial lung disease and pulmonary sarcoidosis	Number	Prevalence	Both	15	Myanmar	2008	4314.5	3274.8	5546.7	All ages		275	Interstitial lung disease and pulmonary sarcoidosis	Number	Deaths	Both	15	Myanmar	2008	59.8	7.6	206.4	All ages		275	Interstitial lung disease and pulmonary sarcoidosis	Number	DALYs (Disability-Adjusted Life Years)	Both	15	Republic of the Union of Myanmar	2008	2057.3	526.68	6018.07	All ages
276	Interstitial lung disease and pulmonary sarcoidosis	Number	Prevalence	Both	15	Myanmar	2009	4544.1	3447.6	5833.4	All ages		276	Interstitial lung disease and pulmonary sarcoidosis	Number	Deaths	Both	15	Myanmar	2009	61	8	207.9	All ages		276	Interstitial lung disease and pulmonary sarcoidosis	Number	DALYs (Disability-Adjusted Life Years)	Both	15	Republic of the Union of Myanmar	2009	2117.57	543.13	6079.2	All ages
277	Interstitial lung disease and pulmonary sarcoidosis	Number	Prevalence	Both	15	Myanmar	2010	4801.3	3646.8	6159	All ages		277	Interstitial lung disease and pulmonary sarcoidosis	Number	Deaths	Both	15	Myanmar	2010	62.6	8.3	212.5	All ages		277	Interstitial lung disease and pulmonary sarcoidosis	Number	DALYs (Disability-Adjusted Life Years)	Both	15	Republic of the Union of Myanmar	2010	2193.95	580.82	6223.34	All ages
278	Interstitial lung disease and pulmonary sarcoidosis	Number	Prevalence	Both	15	Myanmar	2011	5109.9	3893.7	6521.1	All ages		278	Interstitial lung disease and pulmonary sarcoidosis	Number	Deaths	Both	15	Myanmar	2011	64.1	8.8	214.4	All ages		278	Interstitial lung disease and pulmonary sarcoidosis	Number	DALYs (Disability-Adjusted Life Years)	Both	15	Republic of the Union of Myanmar	2011	2270.88	609.74	6366.17	All ages
279	Interstitial lung disease and pulmonary sarcoidosis	Number	Prevalence	Both	15	Myanmar	2012	5461.6	4186.2	6932.1	All ages		279	Interstitial lung disease and pulmonary sarcoidosis	Number	Deaths	Both	15	Myanmar	2012	65.9	9	218.2	All ages		279	Interstitial lung disease and pulmonary sarcoidosis	Number	DALYs (Disability-Adjusted Life Years)	Both	15	Republic of the Union of Myanmar	2012	2349.25	637.46	6456.43	All ages
280	Interstitial lung disease and pulmonary sarcoidosis	Number	Prevalence	Both	15	Myanmar	2013	5849.6	4508.5	7400.3	All ages		280	Interstitial lung disease and pulmonary sarcoidosis	Number	Deaths	Both	15	Myanmar	2013	68.6	9.4	224.3	All ages		280	Interstitial lung disease and pulmonary sarcoidosis	Number	DALYs (Disability-Adjusted Life Years)	Both	15	Republic of the Union of Myanmar	2013	2462.16	642.11	6680.23	All ages
281	Interstitial lung disease and pulmonary sarcoidosis	Number	Prevalence	Both	15	Myanmar	2014	6271	4868.7	7924	All ages		281	Interstitial lung disease and pulmonary sarcoidosis	Number	Deaths	Both	15	Myanmar	2014	71	9.8	232.3	All ages		281	Interstitial lung disease and pulmonary sarcoidosis	Number	DALYs (Disability-Adjusted Life Years)	Both	15	Republic of the Union of Myanmar	2014	2566.75	710.34	6878.82	All ages
282	Interstitial lung disease and pulmonary sarcoidosis	Number	Prevalence	Both	15	Myanmar	2015	6697	5219.5	8429.2	All ages		282	Interstitial lung disease and pulmonary sarcoidosis	Number	Deaths	Both	15	Myanmar	2015	73.9	10.2	239.6	All ages		282	Interstitial lung disease and pulmonary sarcoidosis	Number	DALYs (Disability-Adjusted Life Years)	Both	15	Republic of the Union of Myanmar	2015	2686.85	739.43	7201.95	All ages
283	Interstitial lung disease and pulmonary sarcoidosis	Number	Prevalence	Both	15	Myanmar	2016	7170.8	5626.3	8969.3	All ages		283	Interstitial lung disease and pulmonary sarcoidosis	Number	Deaths	Both	15	Myanmar	2016	77.1	10.6	250	All ages		283	Interstitial lung disease and pulmonary sarcoidosis	Number	DALYs (Disability-Adjusted Life Years)	Both	15	Republic of the Union of Myanmar	2016	2825.54	787.56	7639.73	All ages
284	Interstitial lung disease and pulmonary sarcoidosis	Number	Prevalence	Both	15	Myanmar	2017	7679.6	6050.4	9590.2	All ages		284	Interstitial lung disease and pulmonary sarcoidosis	Number	Deaths	Both	15	Myanmar	2017	80.3	11.1	260.1	All ages		284	Interstitial lung disease and pulmonary sarcoidosis	Number	DALYs (Disability-Adjusted Life Years)	Both	15	Republic of the Union of Myanmar	2017	2953.7	833.27	7855.15	All ages
285	Interstitial lung disease and pulmonary sarcoidosis	Number	Prevalence	Both	15	Myanmar	2018	8187	6484.6	10215.9	All ages		285	Interstitial lung disease and pulmonary sarcoidosis	Number	Deaths	Both	15	Myanmar	2018	83.9	11.5	269.6	All ages		285	Interstitial lung disease and pulmonary sarcoidosis	Number	DALYs (Disability-Adjusted Life Years)	Both	15	Republic of the Union of Myanmar	2018	3100.93	869.14	8190.1	All ages
286	Interstitial lung disease and pulmonary sarcoidosis	Number	Prevalence	Both	15	Myanmar	2019	8654.3	6861	10832.2	All ages		286	Interstitial lung disease and pulmonary sarcoidosis	Number	Deaths	Both	15	Myanmar	2019	87.7	12	280.3	All ages		286	Interstitial lung disease and pulmonary sarcoidosis	Number	DALYs (Disability-Adjusted Life Years)	Both	15	Republic of the Union of Myanmar	2019	3239.74	929.71	8563.89	All ages
287	Interstitial lung disease and pulmonary sarcoidosis	Number	Prevalence	Both	15	Myanmar	2020	9055.5	7146.5	11322.2	All ages		287	Interstitial lung disease and pulmonary sarcoidosis	Number	Deaths	Both	15	Myanmar	2020	91	12.5	290.1	All ages		287	Interstitial lung disease and pulmonary sarcoidosis	Number	DALYs (Disability-Adjusted Life Years)	Both	15	Republic of the Union of Myanmar	2020	3360.48	957.43	8756.92	All ages
288	Interstitial lung disease and pulmonary sarcoidosis	Number	Prevalence	Both	15	Myanmar	2021	9475	7527.2	11707.9	All ages		288	Interstitial lung disease and pulmonary sarcoidosis	Number	Deaths	Both	15	Myanmar	2021	94.5	12.9	304.3	All ages		288	Interstitial lung disease and pulmonary sarcoidosis	Number	DALYs (Disability-Adjusted Life Years)	Both	15	Republic of the Union of Myanmar	2021	3493.29	990.68	9178.97	All ages
289	Interstitial lung disease and pulmonary sarcoidosis	Number	Prevalence	Both	16	Philippines	1990	2044.3	1473.7	2701.3	All ages		289	Interstitial lung disease and pulmonary sarcoidosis	Number	Deaths	Both	16	Philippines	1990	4.9	3.1	8.3	All ages		289	Interstitial lung disease and pulmonary sarcoidosis	Number	DALYs (Disability-Adjusted Life Years)	Both	16	Republic of the Philippines	1990	359.22	250.76	498	All ages
290	Interstitial lung disease and pulmonary sarcoidosis	Number	Prevalence	Both	16	Philippines	1991	2098.4	1512.5	2772.8	All ages		290	Interstitial lung disease and pulmonary sarcoidosis	Number	Deaths	Both	16	Philippines	1991	5	3.1	8.4	All ages		290	Interstitial lung disease and pulmonary sarcoidosis	Number	DALYs (Disability-Adjusted Life Years)	Both	16	Republic of the Philippines	1991	368.29	257.54	510.95	All ages
291	Interstitial lung disease and pulmonary sarcoidosis	Number	Prevalence	Both	16	Philippines	1992	2155.3	1553.4	2848.2	All ages		291	Interstitial lung disease and pulmonary sarcoidosis	Number	Deaths	Both	16	Philippines	1992	5.2	3.4	8.7	All ages		291	Interstitial lung disease and pulmonary sarcoidosis	Number	DALYs (Disability-Adjusted Life Years)	Both	16	Republic of the Philippines	1992	381.6	266.77	530.5	All ages
292	Interstitial lung disease and pulmonary sarcoidosis	Number	Prevalence	Both	16	Philippines	1993	2212	1593.7	2923.2	All ages		292	Interstitial lung disease and pulmonary sarcoidosis	Number	Deaths	Both	16	Philippines	1993	5.5	3.5	9	All ages		292	Interstitial lung disease and pulmonary sarcoidosis	Number	DALYs (Disability-Adjusted Life Years)	Both	16	Republic of the Philippines	1993	394.41	279.22	547.12	All ages
293	Interstitial lung disease and pulmonary sarcoidosis	Number	Prevalence	Both	16	Philippines	1994	2270.7	1635.5	3000.5	All ages		293	Interstitial lung disease and pulmonary sarcoidosis	Number	Deaths	Both	16	Philippines	1994	5.6	3.5	9.3	All ages		293	Interstitial lung disease and pulmonary sarcoidosis	Number	DALYs (Disability-Adjusted Life Years)	Both	16	Republic of the Philippines	1994	406.98	287.02	562.57	All ages
294	Interstitial lung disease and pulmonary sarcoidosis	Number	Prevalence	Both	16	Philippines	1995	2332.6	1681.1	3083.5	All ages		294	Interstitial lung disease and pulmonary sarcoidosis	Number	Deaths	Both	16	Philippines	1995	5.8	3.8	9.8	All ages		294	Interstitial lung disease and pulmonary sarcoidosis	Number	DALYs (Disability-Adjusted Life Years)	Both	16	Republic of the Philippines	1995	419.86	296.25	581.66	All ages
295	Interstitial lung disease and pulmonary sarcoidosis	Number	Prevalence	Both	16	Philippines	1996	2394.4	1724.3	3164.5	All ages		295	Interstitial lung disease and pulmonary sarcoidosis	Number	Deaths	Both	16	Philippines	1996	6.2	3.8	10	All ages		295	Interstitial lung disease and pulmonary sarcoidosis	Number	DALYs (Disability-Adjusted Life Years)	Both	16	Republic of the Philippines	1996	433.38	304.68	597.01	All ages
296	Interstitial lung disease and pulmonary sarcoidosis	Number	Prevalence	Both	16	Philippines	1997	2453.4	1766.4	3241.4	All ages		296	Interstitial lung disease and pulmonary sarcoidosis	Number	Deaths	Both	16	Philippines	1997	6.3	4	10.4	All ages		296	Interstitial lung disease and pulmonary sarcoidosis	Number	DALYs (Disability-Adjusted Life Years)	Both	16	Republic of the Philippines	1997	446.41	315.82	620.02	All ages
297	Interstitial lung disease and pulmonary sarcoidosis	Number	Prevalence	Both	16	Philippines	1998	2515.4	1808.7	3324.7	All ages		297	Interstitial lung disease and pulmonary sarcoidosis	Number	Deaths	Both	16	Philippines	1998	6.6	4.3	10.8	All ages		297	Interstitial lung disease and pulmonary sarcoidosis	Number	DALYs (Disability-Adjusted Life Years)	Both	16	Republic of the Philippines	1998	461.86	325.39	635.7	All ages
298	Interstitial lung disease and pulmonary sarcoidosis	Number	Prevalence	Both	16	Philippines	1999	2577.9	1850.9	3411.6	All ages		298	Interstitial lung disease and pulmonary sarcoidosis	Number	Deaths	Both	16	Philippines	1999	7	4.3	11.2	All ages		298	Interstitial lung disease and pulmonary sarcoidosis	Number	DALYs (Disability-Adjusted Life Years)	Both	16	Republic of the Philippines	1999	476.08	339.1	653.19	All ages
299	Interstitial lung disease and pulmonary sarcoidosis	Number	Prevalence	Both	16	Philippines	2000	2641.6	1893	3501.7	All ages		299	Interstitial lung disease and pulmonary sarcoidosis	Number	Deaths	Both	16	Philippines	2000	7.3	4.7	11.6	All ages		299	Interstitial lung disease and pulmonary sarcoidosis	Number	DALYs (Disability-Adjusted Life Years)	Both	16	Republic of the Philippines	2000	493.15	351	681.6	All ages
300	Interstitial lung disease and pulmonary sarcoidosis	Number	Prevalence	Both	16	Philippines	2001	2694	1930.5	3576	All ages		300	Interstitial lung disease and pulmonary sarcoidosis	Number	Deaths	Both	16	Philippines	2001	7.7	5	12.1	All ages		300	Interstitial lung disease and pulmonary sarcoidosis	Number	DALYs (Disability-Adjusted Life Years)	Both	16	Republic of the Philippines	2001	509.06	363.28	696.65	All ages
301	Interstitial lung disease and pulmonary sarcoidosis	Number	Prevalence	Both	16	Philippines	2002	2742.3	1964.6	3643.1	All ages		301	Interstitial lung disease and pulmonary sarcoidosis	Number	Deaths	Both	16	Philippines	2002	7.8	5	12.2	All ages		301	Interstitial lung disease and pulmonary sarcoidosis	Number	DALYs (Disability-Adjusted Life Years)	Both	16	Republic of the Philippines	2002	522.16	370.64	714.19	All ages
302	Interstitial lung disease and pulmonary sarcoidosis	Number	Prevalence	Both	16	Philippines	2003	2794.1	1998.8	3712.5	All ages		302	Interstitial lung disease and pulmonary sarcoidosis	Number	Deaths	Both	16	Philippines	2003	8.2	5.4	12.7	All ages		302	Interstitial lung disease and pulmonary sarcoidosis	Number	DALYs (Disability-Adjusted Life Years)	Both	16	Republic of the Philippines	2003	535.01	384.38	734.58	All ages
303	Interstitial lung disease and pulmonary sarcoidosis	Number	Prevalence	Both	16	Philippines	2004	2850.6	2037.7	3790.6	All ages		303	Interstitial lung disease and pulmonary sarcoidosis	Number	Deaths	Both	16	Philippines	2004	8.3	5.5	13.1	All ages		303	Interstitial lung disease and pulmonary sarcoidosis	Number	DALYs (Disability-Adjusted Life Years)	Both	16	Republic of the Philippines	2004	548.3	391.55	749.44	All ages
304	Interstitial lung disease and pulmonary sarcoidosis	Number	Prevalence	Both	16	Philippines	2005	2915	2083.3	3880.2	All ages		304	Interstitial lung disease and pulmonary sarcoidosis	Number	Deaths	Both	16	Philippines	2005	8.6	5.6	13.3	All ages		304	Interstitial lung disease and pulmonary sarcoidosis	Number	DALYs (Disability-Adjusted Life Years)	Both	16	Republic of the Philippines	2005	563.01	407.52	767.65	All ages
305	Interstitial lung disease and pulmonary sarcoidosis	Number	Prevalence	Both	16	Philippines	2006	2984.4	2130	3971.5	All ages		305	Interstitial lung disease and pulmonary sarcoidosis	Number	Deaths	Both	16	Philippines	2006	8.9	6	13.9	All ages		305	Interstitial lung disease and pulmonary sarcoidosis	Number	DALYs (Disability-Adjusted Life Years)	Both	16	Republic of the Philippines	2006	578.98	418.34	792.44	All ages
306	Interstitial lung disease and pulmonary sarcoidosis	Number	Prevalence	Both	16	Philippines	2007	3058.3	2179.4	4064.5	All ages		306	Interstitial lung disease and pulmonary sarcoidosis	Number	Deaths	Both	16	Philippines	2007	9	6.1	14.2	All ages		306	Interstitial lung disease and pulmonary sarcoidosis	Number	DALYs (Disability-Adjusted Life Years)	Both	16	Republic of the Philippines	2007	591.46	424.47	809.17	All ages
307	Interstitial lung disease and pulmonary sarcoidosis	Number	Prevalence	Both	16	Philippines	2008	3139.6	2234.9	4170.7	All ages		307	Interstitial lung disease and pulmonary sarcoidosis	Number	Deaths	Both	16	Philippines	2008	9.3	6.3	15	All ages		307	Interstitial lung disease and pulmonary sarcoidosis	Number	DALYs (Disability-Adjusted Life Years)	Both	16	Republic of the Philippines	2008	609.26	437.11	835.93	All ages
308	Interstitial lung disease and pulmonary sarcoidosis	Number	Prevalence	Both	16	Philippines	2009	3225.9	2295.2	4285.8	All ages		308	Interstitial lung disease and pulmonary sarcoidosis	Number	Deaths	Both	16	Philippines	2009	9.7	6.7	15.6	All ages		308	Interstitial lung disease and pulmonary sarcoidosis	Number	DALYs (Disability-Adjusted Life Years)	Both	16	Republic of the Philippines	2009	628.57	455.46	871.09	All ages
309	Interstitial lung disease and pulmonary sarcoidosis	Number	Prevalence	Both	16	Philippines	2010	3316.5	2362.5	4407.3	All ages		309	Interstitial lung disease and pulmonary sarcoidosis	Number	Deaths	Both	16	Philippines	2010	10.1	7	16	All ages		309	Interstitial lung disease and pulmonary sarcoidosis	Number	DALYs (Disability-Adjusted Life Years)	Both	16	Republic of the Philippines	2010	649.66	472.19	897.16	All ages
310	Interstitial lung disease and pulmonary sarcoidosis	Number	Prevalence	Both	16	Philippines	2011	3404.2	2429.1	4510.9	All ages		310	Interstitial lung disease and pulmonary sarcoidosis	Number	Deaths	Both	16	Philippines	2011	10.4	7.1	16.6	All ages		310	Interstitial lung disease and pulmonary sarcoidosis	Number	DALYs (Disability-Adjusted Life Years)	Both	16	Republic of the Philippines	2011	670.82	486.4	917.24	All ages
311	Interstitial lung disease and pulmonary sarcoidosis	Number	Prevalence	Both	16	Philippines	2012	3489.3	2494.4	4607.5	All ages		311	Interstitial lung disease and pulmonary sarcoidosis	Number	Deaths	Both	16	Philippines	2012	11.1	7.2	17.2	All ages		311	Interstitial lung disease and pulmonary sarcoidosis	Number	DALYs (Disability-Adjusted Life Years)	Both	16	Republic of the Philippines	2012	698.86	509.54	951.94	All ages
312	Interstitial lung disease and pulmonary sarcoidosis	Number	Prevalence	Both	16	Philippines	2013	3577.1	2562.4	4706.7	All ages		312	Interstitial lung disease and pulmonary sarcoidosis	Number	Deaths	Both	16	Philippines	2013	11.6	7.7	17.6	All ages		312	Interstitial lung disease and pulmonary sarcoidosis	Number	DALYs (Disability-Adjusted Life Years)	Both	16	Republic of the Philippines	2013	721.74	529.25	981.48	All ages
313	Interstitial lung disease and pulmonary sarcoidosis	Number	Prevalence	Both	16	Philippines	2014	3669.3	2638.3	4815.1	All ages		313	Interstitial lung disease and pulmonary sarcoidosis	Number	Deaths	Both	16	Philippines	2014	11.9	7.9	18.4	All ages		313	Interstitial lung disease and pulmonary sarcoidosis	Number	DALYs (Disability-Adjusted Life Years)	Both	16	Republic of the Philippines	2014	742.88	545.2	1007.82	All ages
314	Interstitial lung disease and pulmonary sarcoidosis	Number	Prevalence	Both	16	Philippines	2015	3767.7	2721.6	4937.8	All ages		314	Interstitial lung disease and pulmonary sarcoidosis	Number	Deaths	Both	16	Philippines	2015	12.8	8.2	19.1	All ages		314	Interstitial lung disease and pulmonary sarcoidosis	Number	DALYs (Disability-Adjusted Life Years)	Both	16	Republic of the Philippines	2015	778.75	575.4	1055.34	All ages
315	Interstitial lung disease and pulmonary sarcoidosis	Number	Prevalence	Both	16	Philippines	2016	3863.8	2807.7	5043	All ages		315	Interstitial lung disease and pulmonary sarcoidosis	Number	Deaths	Both	16	Philippines	2016	13.7	8.7	20	All ages		315	Interstitial lung disease and pulmonary sarcoidosis	Number	DALYs (Disability-Adjusted Life Years)	Both	16	Republic of the Philippines	2016	814.26	598.54	1090.89	All ages
316	Interstitial lung disease and pulmonary sarcoidosis	Number	Prevalence	Both	16	Philippines	2017	3962.6	2893.8	5152.6	All ages		316	Interstitial lung disease and pulmonary sarcoidosis	Number	Deaths	Both	16	Philippines	2017	14.8	8.8	20.8	All ages		316	Interstitial lung disease and pulmonary sarcoidosis	Number	DALYs (Disability-Adjusted Life Years)	Both	16	Republic of the Philippines	2017	853.78	626.38	1133.92	All ages
317	Interstitial lung disease and pulmonary sarcoidosis	Number	Prevalence	Both	16	Philippines	2018	4078.5	2994.7	5287.8	All ages		317	Interstitial lung disease and pulmonary sarcoidosis	Number	Deaths	Both	16	Philippines	2018	15.6	9.3	21.9	All ages		317	Interstitial lung disease and pulmonary sarcoidosis	Number	DALYs (Disability-Adjusted Life Years)	Both	16	Republic of the Philippines	2018	887.14	648.78	1171.61	All ages
318	Interstitial lung disease and pulmonary sarcoidosis	Number	Prevalence	Both	16	Philippines	2019	4214.2	3109.6	5449	All ages		318	Interstitial lung disease and pulmonary sarcoidosis	Number	Deaths	Both	16	Philippines	2019	16.3	9.6	23.6	All ages		318	Interstitial lung disease and pulmonary sarcoidosis	Number	DALYs (Disability-Adjusted Life Years)	Both	16	Republic of the Philippines	2019	922.24	673.83	1230.58	All ages
319	Interstitial lung disease and pulmonary sarcoidosis	Number	Prevalence	Both	16	Philippines	2020	4370.3	3223.4	5647	All ages		319	Interstitial lung disease and pulmonary sarcoidosis	Number	Deaths	Both	16	Philippines	2020	16.7	9.9	24.3	All ages		319	Interstitial lung disease and pulmonary sarcoidosis	Number	DALYs (Disability-Adjusted Life Years)	Both	16	Republic of the Philippines	2020	950.56	691.79	1281.29	All ages
320	Interstitial lung disease and pulmonary sarcoidosis	Number	Prevalence	Both	16	Philippines	2021	4489.8	3311	5803.1	All ages		320	Interstitial lung disease and pulmonary sarcoidosis	Number	Deaths	Both	16	Philippines	2021	17.3	10.4	26.3	All ages		320	Interstitial lung disease and pulmonary sarcoidosis	Number	DALYs (Disability-Adjusted Life Years)	Both	16	Republic of the Philippines	2021	981.28	712.89	1316.64	All ages
321	Interstitial lung disease and pulmonary sarcoidosis	Number	Prevalence	Both	17	Sri Lanka	1990	1068.8	822.8	1342.1	All ages		321	Interstitial lung disease and pulmonary sarcoidosis	Number	Deaths	Both	17	Sri Lanka	1990	59.7	37.8	91.7	All ages		321	Interstitial lung disease and pulmonary sarcoidosis	Number	DALYs (Disability-Adjusted Life Years)	Both	17	Democratic Socialist Republic of Sri Lanka	1990	1705.2	1103	2577.83	All ages
322	Interstitial lung disease and pulmonary sarcoidosis	Number	Prevalence	Both	17	Sri Lanka	1991	1109	858.2	1389.1	All ages		322	Interstitial lung disease and pulmonary sarcoidosis	Number	Deaths	Both	17	Sri Lanka	1991	59.8	37.2	93.5	All ages		322	Interstitial lung disease and pulmonary sarcoidosis	Number	DALYs (Disability-Adjusted Life Years)	Both	17	Democratic Socialist Republic of Sri Lanka	1991	1707.87	1100.01	2624.92	All ages
323	Interstitial lung disease and pulmonary sarcoidosis	Number	Prevalence	Both	17	Sri Lanka	1992	1152	893.8	1438.2	All ages		323	Interstitial lung disease and pulmonary sarcoidosis	Number	Deaths	Both	17	Sri Lanka	1992	62.3	38.8	96.8	All ages		323	Interstitial lung disease and pulmonary sarcoidosis	Number	DALYs (Disability-Adjusted Life Years)	Both	17	Democratic Socialist Republic of Sri Lanka	1992	1774.6	1148.93	2710.68	All ages
324	Interstitial lung disease and pulmonary sarcoidosis	Number	Prevalence	Both	17	Sri Lanka	1993	1199.9	932.7	1497.5	All ages		324	Interstitial lung disease and pulmonary sarcoidosis	Number	Deaths	Both	17	Sri Lanka	1993	63.7	40.1	97.5	All ages		324	Interstitial lung disease and pulmonary sarcoidosis	Number	DALYs (Disability-Adjusted Life Years)	Both	17	Democratic Socialist Republic of Sri Lanka	1993	1816.59	1182.78	2747.84	All ages
325	Interstitial lung disease and pulmonary sarcoidosis	Number	Prevalence	Both	17	Sri Lanka	1994	1251.9	976.4	1565.4	All ages		325	Interstitial lung disease and pulmonary sarcoidosis	Number	Deaths	Both	17	Sri Lanka	1994	67.3	42.7	102.3	All ages		325	Interstitial lung disease and pulmonary sarcoidosis	Number	DALYs (Disability-Adjusted Life Years)	Both	17	Democratic Socialist Republic of Sri Lanka	1994	1923.98	1264.02	2885.61	All ages
326	Interstitial lung disease and pulmonary sarcoidosis	Number	Prevalence	Both	17	Sri Lanka	1995	1307	1022	1633.6	All ages		326	Interstitial lung disease and pulmonary sarcoidosis	Number	Deaths	Both	17	Sri Lanka	1995	70.5	45.3	106.2	All ages		326	Interstitial lung disease and pulmonary sarcoidosis	Number	DALYs (Disability-Adjusted Life Years)	Both	17	Democratic Socialist Republic of Sri Lanka	1995	2011.77	1326.23	2977.38	All ages
327	Interstitial lung disease and pulmonary sarcoidosis	Number	Prevalence	Both	17	Sri Lanka	1996	1367.1	1069.4	1706.3	All ages		327	Interstitial lung disease and pulmonary sarcoidosis	Number	Deaths	Both	17	Sri Lanka	1996	73.4	46.4	111.9	All ages		327	Interstitial lung disease and pulmonary sarcoidosis	Number	DALYs (Disability-Adjusted Life Years)	Both	17	Democratic Socialist Republic of Sri Lanka	1996	2100.44	1377.73	3139.85	All ages
328	Interstitial lung disease and pulmonary sarcoidosis	Number	Prevalence	Both	17	Sri Lanka	1997	1429.1	1117.5	1783.2	All ages		328	Interstitial lung disease and pulmonary sarcoidosis	Number	Deaths	Both	17	Sri Lanka	1997	78.1	50.5	117.3	All ages		328	Interstitial lung disease and pulmonary sarcoidosis	Number	DALYs (Disability-Adjusted Life Years)	Both	17	Democratic Socialist Republic of Sri Lanka	1997	2232.82	1483.13	3297.37	All ages
329	Interstitial lung disease and pulmonary sarcoidosis	Number	Prevalence	Both	17	Sri Lanka	1998	1502.6	1171.9	1878	All ages		329	Interstitial lung disease and pulmonary sarcoidosis	Number	Deaths	Both	17	Sri Lanka	1998	79.5	50.8	119.5	All ages		329	Interstitial lung disease and pulmonary sarcoidosis	Number	DALYs (Disability-Adjusted Life Years)	Both	17	Democratic Socialist Republic of Sri Lanka	1998	2279.5	1504.11	3369.31	All ages
330	Interstitial lung disease and pulmonary sarcoidosis	Number	Prevalence	Both	17	Sri Lanka	1999	1577.5	1228.1	1972.7	All ages		330	Interstitial lung disease and pulmonary sarcoidosis	Number	Deaths	Both	17	Sri Lanka	1999	82.8	53.3	124.7	All ages		330	Interstitial lung disease and pulmonary sarcoidosis	Number	DALYs (Disability-Adjusted Life Years)	Both	17	Democratic Socialist Republic of Sri Lanka	1999	2374.34	1582.11	3504.91	All ages
331	Interstitial lung disease and pulmonary sarcoidosis	Number	Prevalence	Both	17	Sri Lanka	2000	1652.2	1283.9	2069.1	All ages		331	Interstitial lung disease and pulmonary sarcoidosis	Number	Deaths	Both	17	Sri Lanka	2000	85.6	54.9	127.8	All ages		331	Interstitial lung disease and pulmonary sarcoidosis	Number	DALYs (Disability-Adjusted Life Years)	Both	17	Democratic Socialist Republic of Sri Lanka	2000	2458.88	1646.59	3618.22	All ages
332	Interstitial lung disease and pulmonary sarcoidosis	Number	Prevalence	Both	17	Sri Lanka	2001	1730.8	1344.9	2164.5	All ages		332	Interstitial lung disease and pulmonary sarcoidosis	Number	Deaths	Both	17	Sri Lanka	2001	85.8	54.1	128.7	All ages		332	Interstitial lung disease and pulmonary sarcoidosis	Number	DALYs (Disability-Adjusted Life Years)	Both	17	Democratic Socialist Republic of Sri Lanka	2001	2470.83	1629.74	3635.54	All ages
333	Interstitial lung disease and pulmonary sarcoidosis	Number	Prevalence	Both	17	Sri Lanka	2002	1809.9	1407.5	2264.6	All ages		333	Interstitial lung disease and pulmonary sarcoidosis	Number	Deaths	Both	17	Sri Lanka	2002	87.8	55.5	130.8	All ages		333	Interstitial lung disease and pulmonary sarcoidosis	Number	DALYs (Disability-Adjusted Life Years)	Both	17	Democratic Socialist Republic of Sri Lanka	2002	2526.81	1662.77	3703.75	All ages
334	Interstitial lung disease and pulmonary sarcoidosis	Number	Prevalence	Both	17	Sri Lanka	2003	1895	1473.7	2369	All ages		334	Interstitial lung disease and pulmonary sarcoidosis	Number	Deaths	Both	17	Sri Lanka	2003	91.9	58.3	137.4	All ages		334	Interstitial lung disease and pulmonary sarcoidosis	Number	DALYs (Disability-Adjusted Life Years)	Both	17	Democratic Socialist Republic of Sri Lanka	2003	2641.21	1738.64	3889.3	All ages
335	Interstitial lung disease and pulmonary sarcoidosis	Number	Prevalence	Both	17	Sri Lanka	2004	1984	1544.2	2485.5	All ages		335	Interstitial lung disease and pulmonary sarcoidosis	Number	Deaths	Both	17	Sri Lanka	2004	94.1	59.3	140.8	All ages		335	Interstitial lung disease and pulmonary sarcoidosis	Number	DALYs (Disability-Adjusted Life Years)	Both	17	Democratic Socialist Republic of Sri Lanka	2004	2709.63	1781.6	3981.02	All ages
336	Interstitial lung disease and pulmonary sarcoidosis	Number	Prevalence	Both	17	Sri Lanka	2005	2078.4	1615.3	2604.7	All ages		336	Interstitial lung disease and pulmonary sarcoidosis	Number	Deaths	Both	17	Sri Lanka	2005	99.6	62.9	146.8	All ages		336	Interstitial lung disease and pulmonary sarcoidosis	Number	DALYs (Disability-Adjusted Life Years)	Both	17	Democratic Socialist Republic of Sri Lanka	2005	2859.27	1876.75	4155.5	All ages
337	Interstitial lung disease and pulmonary sarcoidosis	Number	Prevalence	Both	17	Sri Lanka	2006	2185.9	1702.1	2733.3	All ages		337	Interstitial lung disease and pulmonary sarcoidosis	Number	Deaths	Both	17	Sri Lanka	2006	100.9	61.9	148.4	All ages		337	Interstitial lung disease and pulmonary sarcoidosis	Number	DALYs (Disability-Adjusted Life Years)	Both	17	Democratic Socialist Republic of Sri Lanka	2006	2899.49	1867.63	4208.92	All ages
338	Interstitial lung disease and pulmonary sarcoidosis	Number	Prevalence	Both	17	Sri Lanka	2007	2300.9	1791.7	2874.7	All ages		338	Interstitial lung disease and pulmonary sarcoidosis	Number	Deaths	Both	17	Sri Lanka	2007	102.6	61.7	152.8	All ages		338	Interstitial lung disease and pulmonary sarcoidosis	Number	DALYs (Disability-Adjusted Life Years)	Both	17	Democratic Socialist Republic of Sri Lanka	2007	2941.33	1856.99	4290.68	All ages
339	Interstitial lung disease and pulmonary sarcoidosis	Number	Prevalence	Both	17	Sri Lanka	2008	2426.1	1892.3	3025.5	All ages		339	Interstitial lung disease and pulmonary sarcoidosis	Number	Deaths	Both	17	Sri Lanka	2008	103	62.4	154	All ages		339	Interstitial lung disease and pulmonary sarcoidosis	Number	DALYs (Disability-Adjusted Life Years)	Both	17	Democratic Socialist Republic of Sri Lanka	2008	2967.14	1901.65	4324.91	All ages
340	Interstitial lung disease and pulmonary sarcoidosis	Number	Prevalence	Both	17	Sri Lanka	2009	2561.6	2000.3	3198.9	All ages		340	Interstitial lung disease and pulmonary sarcoidosis	Number	Deaths	Both	17	Sri Lanka	2009	103.3	63.2	154.4	All ages		340	Interstitial lung disease and pulmonary sarcoidosis	Number	DALYs (Disability-Adjusted Life Years)	Both	17	Democratic Socialist Republic of Sri Lanka	2009	2985.57	1945.62	4356.64	All ages
341	Interstitial lung disease and pulmonary sarcoidosis	Number	Prevalence	Both	17	Sri Lanka	2010	2703.4	2111.3	3378.4	All ages		341	Interstitial lung disease and pulmonary sarcoidosis	Number	Deaths	Both	17	Sri Lanka	2010	102.9	62	154.9	All ages		341	Interstitial lung disease and pulmonary sarcoidosis	Number	DALYs (Disability-Adjusted Life Years)	Both	17	Democratic Socialist Republic of Sri Lanka	2010	2990.01	1920.16	4391.99	All ages
342	Interstitial lung disease and pulmonary sarcoidosis	Number	Prevalence	Both	17	Sri Lanka	2011	2856.3	2240.1	3553.8	All ages		342	Interstitial lung disease and pulmonary sarcoidosis	Number	Deaths	Both	17	Sri Lanka	2011	105.9	63.8	157.9	All ages		342	Interstitial lung disease and pulmonary sarcoidosis	Number	DALYs (Disability-Adjusted Life Years)	Both	17	Democratic Socialist Republic of Sri Lanka	2011	3084.05	1989.94	4506.92	All ages
343	Interstitial lung disease and pulmonary sarcoidosis	Number	Prevalence	Both	17	Sri Lanka	2012	3014.3	2375.9	3744.4	All ages		343	Interstitial lung disease and pulmonary sarcoidosis	Number	Deaths	Both	17	Sri Lanka	2012	105.8	63.2	159.4	All ages		343	Interstitial lung disease and pulmonary sarcoidosis	Number	DALYs (Disability-Adjusted Life Years)	Both	17	Democratic Socialist Republic of Sri Lanka	2012	3095.55	1970.96	4562.47	All ages
344	Interstitial lung disease and pulmonary sarcoidosis	Number	Prevalence	Both	17	Sri Lanka	2013	3187.6	2520.9	3945.7	All ages		344	Interstitial lung disease and pulmonary sarcoidosis	Number	Deaths	Both	17	Sri Lanka	2013	109.6	65.2	164.7	All ages		344	Interstitial lung disease and pulmonary sarcoidosis	Number	DALYs (Disability-Adjusted Life Years)	Both	17	Democratic Socialist Republic of Sri Lanka	2013	3199.9	2045.19	4727.02	All ages
345	Interstitial lung disease and pulmonary sarcoidosis	Number	Prevalence	Both	17	Sri Lanka	2014	3360.5	2670.3	4148.1	All ages		345	Interstitial lung disease and pulmonary sarcoidosis	Number	Deaths	Both	17	Sri Lanka	2014	112.4	67	168.9	All ages		345	Interstitial lung disease and pulmonary sarcoidosis	Number	DALYs (Disability-Adjusted Life Years)	Both	17	Democratic Socialist Republic of Sri Lanka	2014	3274.82	2092.67	4808.24	All ages
346	Interstitial lung disease and pulmonary sarcoidosis	Number	Prevalence	Both	17	Sri Lanka	2015	3535	2815.3	4361.1	All ages		346	Interstitial lung disease and pulmonary sarcoidosis	Number	Deaths	Both	17	Sri Lanka	2015	116.4	67.1	181.4	All ages		346	Interstitial lung disease and pulmonary sarcoidosis	Number	DALYs (Disability-Adjusted Life Years)	Both	17	Democratic Socialist Republic of Sri Lanka	2015	3390.63	2105.32	5143.56	All ages
347	Interstitial lung disease and pulmonary sarcoidosis	Number	Prevalence	Both	17	Sri Lanka	2016	3719.4	2973.3	4551.1	All ages		347	Interstitial lung disease and pulmonary sarcoidosis	Number	Deaths	Both	17	Sri Lanka	2016	118.7	66	190.5	All ages		347	Interstitial lung disease and pulmonary sarcoidosis	Number	DALYs (Disability-Adjusted Life Years)	Both	17	Democratic Socialist Republic of Sri Lanka	2016	3459.37	2090.29	5381.32	All ages
348	Interstitial lung disease and pulmonary sarcoidosis	Number	Prevalence	Both	17	Sri Lanka	2017	3912.3	3139	4769.8	All ages		348	Interstitial lung disease and pulmonary sarcoidosis	Number	Deaths	Both	17	Sri Lanka	2017	122.9	66.5	202.8	All ages		348	Interstitial lung disease and pulmonary sarcoidosis	Number	DALYs (Disability-Adjusted Life Years)	Both	17	Democratic Socialist Republic of Sri Lanka	2017	3565.02	2098.5	5688.01	All ages
349	Interstitial lung disease and pulmonary sarcoidosis	Number	Prevalence	Both	17	Sri Lanka	2018	4096.9	3303	4987.6	All ages		349	Interstitial lung disease and pulmonary sarcoidosis	Number	Deaths	Both	17	Sri Lanka	2018	126	67.5	211.9	All ages		349	Interstitial lung disease and pulmonary sarcoidosis	Number	DALYs (Disability-Adjusted Life Years)	Both	17	Democratic Socialist Republic of Sri Lanka	2018	3653.3	2108.75	5931.5	All ages
350	Interstitial lung disease and pulmonary sarcoidosis	Number	Prevalence	Both	17	Sri Lanka	2019	4258.6	3423.8	5182.6	All ages		350	Interstitial lung disease and pulmonary sarcoidosis	Number	Deaths	Both	17	Sri Lanka	2019	127.5	66.7	221.6	All ages		350	Interstitial lung disease and pulmonary sarcoidosis	Number	DALYs (Disability-Adjusted Life Years)	Both	17	Democratic Socialist Republic of Sri Lanka	2019	3692.27	2083.14	6178.04	All ages
351	Interstitial lung disease and pulmonary sarcoidosis	Number	Prevalence	Both	17	Sri Lanka	2020	4399.9	3549.4	5357.1	All ages		351	Interstitial lung disease and pulmonary sarcoidosis	Number	Deaths	Both	17	Sri Lanka	2020	119.4	54.5	218.8	All ages		351	Interstitial lung disease and pulmonary sarcoidosis	Number	DALYs (Disability-Adjusted Life Years)	Both	17	Democratic Socialist Republic of Sri Lanka	2020	3496.85	1807.18	6081.24	All ages
352	Interstitial lung disease and pulmonary sarcoidosis	Number	Prevalence	Both	17	Sri Lanka	2021	4527.6	3650.8	5478.3	All ages		352	Interstitial lung disease and pulmonary sarcoidosis	Number	Deaths	Both	17	Sri Lanka	2021	129	62.3	234.3	All ages		352	Interstitial lung disease and pulmonary sarcoidosis	Number	DALYs (Disability-Adjusted Life Years)	Both	17	Democratic Socialist Republic of Sri Lanka	2021	3728.26	2039.6	6434.99	All ages
353	Interstitial lung disease and pulmonary sarcoidosis	Number	Prevalence	Both	18	Thailand	1990	2758.7	2074.6	3557.5	All ages		353	Interstitial lung disease and pulmonary sarcoidosis	Number	Deaths	Both	18	Thailand	1990	42.2	22.6	71	All ages		353	Interstitial lung disease and pulmonary sarcoidosis	Number	DALYs (Disability-Adjusted Life Years)	Both	18	Kingdom of Thailand	1990	1467.81	916.76	2292.53	All ages
354	Interstitial lung disease and pulmonary sarcoidosis	Number	Prevalence	Both	18	Thailand	1991	2934.7	2214.9	3785.9	All ages		354	Interstitial lung disease and pulmonary sarcoidosis	Number	Deaths	Both	18	Thailand	1991	44.3	24	75.1	All ages		354	Interstitial lung disease and pulmonary sarcoidosis	Number	DALYs (Disability-Adjusted Life Years)	Both	18	Kingdom of Thailand	1991	1545.1	952.55	2396.83	All ages
355	Interstitial lung disease and pulmonary sarcoidosis	Number	Prevalence	Both	18	Thailand	1992	3106.8	2351	3998.2	All ages		355	Interstitial lung disease and pulmonary sarcoidosis	Number	Deaths	Both	18	Thailand	1992	46.1	25.4	77.4	All ages		355	Interstitial lung disease and pulmonary sarcoidosis	Number	DALYs (Disability-Adjusted Life Years)	Both	18	Kingdom of Thailand	1992	1610.54	1008.83	2473.79	All ages
356	Interstitial lung disease and pulmonary sarcoidosis	Number	Prevalence	Both	18	Thailand	1993	3271.2	2482.3	4197.1	All ages		356	Interstitial lung disease and pulmonary sarcoidosis	Number	Deaths	Both	18	Thailand	1993	48.1	27	82.3	All ages		356	Interstitial lung disease and pulmonary sarcoidosis	Number	DALYs (Disability-Adjusted Life Years)	Both	18	Kingdom of Thailand	1993	1679.1	1053.06	2605.33	All ages
357	Interstitial lung disease and pulmonary sarcoidosis	Number	Prevalence	Both	18	Thailand	1994	3425.3	2605	4377.4	All ages		357	Interstitial lung disease and pulmonary sarcoidosis	Number	Deaths	Both	18	Thailand	1994	49.9	27.9	84.8	All ages		357	Interstitial lung disease and pulmonary sarcoidosis	Number	DALYs (Disability-Adjusted Life Years)	Both	18	Kingdom of Thailand	1994	1741.94	1097.75	2727.72	All ages
358	Interstitial lung disease and pulmonary sarcoidosis	Number	Prevalence	Both	18	Thailand	1995	3565.9	2717	4546.3	All ages		358	Interstitial lung disease and pulmonary sarcoidosis	Number	Deaths	Both	18	Thailand	1995	51.4	28.7	87.6	All ages		358	Interstitial lung disease and pulmonary sarcoidosis	Number	DALYs (Disability-Adjusted Life Years)	Both	18	Kingdom of Thailand	1995	1793.64	1131.9	2779.52	All ages
359	Interstitial lung disease and pulmonary sarcoidosis	Number	Prevalence	Both	18	Thailand	1996	3701.1	2820.8	4714.6	All ages		359	Interstitial lung disease and pulmonary sarcoidosis	Number	Deaths	Both	18	Thailand	1996	53.2	29.6	90.9	All ages		359	Interstitial lung disease and pulmonary sarcoidosis	Number	DALYs (Disability-Adjusted Life Years)	Both	18	Kingdom of Thailand	1996	1857.26	1181.85	2870.88	All ages
360	Interstitial lung disease and pulmonary sarcoidosis	Number	Prevalence	Both	18	Thailand	1997	3841.1	2924.2	4890.6	All ages		360	Interstitial lung disease and pulmonary sarcoidosis	Number	Deaths	Both	18	Thailand	1997	53.4	30	92.8	All ages		360	Interstitial lung disease and pulmonary sarcoidosis	Number	DALYs (Disability-Adjusted Life Years)	Both	18	Kingdom of Thailand	1997	1867.18	1191.64	2921.89	All ages
361	Interstitial lung disease and pulmonary sarcoidosis	Number	Prevalence	Both	18	Thailand	1998	3983.3	3033	5067.8	All ages		361	Interstitial lung disease and pulmonary sarcoidosis	Number	Deaths	Both	18	Thailand	1998	55	30.6	95.4	All ages		361	Interstitial lung disease and pulmonary sarcoidosis	Number	DALYs (Disability-Adjusted Life Years)	Both	18	Kingdom of Thailand	1998	1927.6	1219.81	3016.76	All ages
362	Interstitial lung disease and pulmonary sarcoidosis	Number	Prevalence	Both	18	Thailand	1999	4121.1	3138.9	5244.6	All ages		362	Interstitial lung disease and pulmonary sarcoidosis	Number	Deaths	Both	18	Thailand	1999	54.5	30.1	93.4	All ages		362	Interstitial lung disease and pulmonary sarcoidosis	Number	DALYs (Disability-Adjusted Life Years)	Both	18	Kingdom of Thailand	1999	1924.17	1211.86	3007.9	All ages
363	Interstitial lung disease and pulmonary sarcoidosis	Number	Prevalence	Both	18	Thailand	2000	4251.1	3239.6	5408.9	All ages		363	Interstitial lung disease and pulmonary sarcoidosis	Number	Deaths	Both	18	Thailand	2000	54.6	30.4	90.3	All ages		363	Interstitial lung disease and pulmonary sarcoidosis	Number	DALYs (Disability-Adjusted Life Years)	Both	18	Kingdom of Thailand	2000	1935.38	1243.65	2942.43	All ages
364	Interstitial lung disease and pulmonary sarcoidosis	Number	Prevalence	Both	18	Thailand	2001	4391.9	3341.3	5591	All ages		364	Interstitial lung disease and pulmonary sarcoidosis	Number	Deaths	Both	18	Thailand	2001	55.4	31.4	91.1	All ages		364	Interstitial lung disease and pulmonary sarcoidosis	Number	DALYs (Disability-Adjusted Life Years)	Both	18	Kingdom of Thailand	2001	1970.94	1279.51	2977.46	All ages
365	Interstitial lung disease and pulmonary sarcoidosis	Number	Prevalence	Both	18	Thailand	2002	4532.5	3444.1	5784.5	All ages		365	Interstitial lung disease and pulmonary sarcoidosis	Number	Deaths	Both	18	Thailand	2002	56.9	31.9	94.2	All ages		365	Interstitial lung disease and pulmonary sarcoidosis	Number	DALYs (Disability-Adjusted Life Years)	Both	18	Kingdom of Thailand	2002	2027.79	1316.43	3046.89	All ages
366	Interstitial lung disease and pulmonary sarcoidosis	Number	Prevalence	Both	18	Thailand	2003	4674.8	3548.4	5978.4	All ages		366	Interstitial lung disease and pulmonary sarcoidosis	Number	Deaths	Both	18	Thailand	2003	57.7	32.6	95.2	All ages		366	Interstitial lung disease and pulmonary sarcoidosis	Number	DALYs (Disability-Adjusted Life Years)	Both	18	Kingdom of Thailand	2003	2065.29	1340.29	3137.14	All ages
367	Interstitial lung disease and pulmonary sarcoidosis	Number	Prevalence	Both	18	Thailand	2004	4822.5	3659.6	6184.5	All ages		367	Interstitial lung disease and pulmonary sarcoidosis	Number	Deaths	Both	18	Thailand	2004	59.1	33.3	98.5	All ages		367	Interstitial lung disease and pulmonary sarcoidosis	Number	DALYs (Disability-Adjusted Life Years)	Both	18	Kingdom of Thailand	2004	2123.12	1376.22	3170.61	All ages
368	Interstitial lung disease and pulmonary sarcoidosis	Number	Prevalence	Both	18	Thailand	2005	4978.6	3768.1	6401.6	All ages		368	Interstitial lung disease and pulmonary sarcoidosis	Number	Deaths	Both	18	Thailand	2005	60.5	34.7	101.2	All ages		368	Interstitial lung disease and pulmonary sarcoidosis	Number	DALYs (Disability-Adjusted Life Years)	Both	18	Kingdom of Thailand	2005	2177.19	1426.92	3318.69	All ages
369	Interstitial lung disease and pulmonary sarcoidosis	Number	Prevalence	Both	18	Thailand	2006	5157.6	3898.5	6632.1	All ages		369	Interstitial lung disease and pulmonary sarcoidosis	Number	Deaths	Both	18	Thailand	2006	59.8	33.8	99.6	All ages		369	Interstitial lung disease and pulmonary sarcoidosis	Number	DALYs (Disability-Adjusted Life Years)	Both	18	Kingdom of Thailand	2006	2187.34	1438.13	3314.36	All ages
370	Interstitial lung disease and pulmonary sarcoidosis	Number	Prevalence	Both	18	Thailand	2007	5351	4042.9	6884.3	All ages		370	Interstitial lung disease and pulmonary sarcoidosis	Number	Deaths	Both	18	Thailand	2007	59.4	34.3	100.7	All ages		370	Interstitial lung disease and pulmonary sarcoidosis	Number	DALYs (Disability-Adjusted Life Years)	Both	18	Kingdom of Thailand	2007	2199.98	1460.41	3354.75	All ages
371	Interstitial lung disease and pulmonary sarcoidosis	Number	Prevalence	Both	18	Thailand	2008	5565	4201.9	7150.3	All ages		371	Interstitial lung disease and pulmonary sarcoidosis	Number	Deaths	Both	18	Thailand	2008	59.1	34	100.6	All ages		371	Interstitial lung disease and pulmonary sarcoidosis	Number	DALYs (Disability-Adjusted Life Years)	Both	18	Kingdom of Thailand	2008	2215.16	1479.1	3368.71	All ages
372	Interstitial lung disease and pulmonary sarcoidosis	Number	Prevalence	Both	18	Thailand	2009	5797.3	4380.3	7445.1	All ages		372	Interstitial lung disease and pulmonary sarcoidosis	Number	Deaths	Both	18	Thailand	2009	58.8	33.7	102.8	All ages		372	Interstitial lung disease and pulmonary sarcoidosis	Number	DALYs (Disability-Adjusted Life Years)	Both	18	Kingdom of Thailand	2009	2236.34	1491.4	3388.31	All ages
373	Interstitial lung disease and pulmonary sarcoidosis	Number	Prevalence	Both	18	Thailand	2010	6018.4	4551.9	7739.8	All ages		373	Interstitial lung disease and pulmonary sarcoidosis	Number	Deaths	Both	18	Thailand	2010	59.3	34.2	102.2	All ages		373	Interstitial lung disease and pulmonary sarcoidosis	Number	DALYs (Disability-Adjusted Life Years)	Both	18	Kingdom of Thailand	2010	2283.16	1517.59	3467.77	All ages
374	Interstitial lung disease and pulmonary sarcoidosis	Number	Prevalence	Both	18	Thailand	2011	6221.2	4710.3	7989.6	All ages		374	Interstitial lung disease and pulmonary sarcoidosis	Number	Deaths	Both	18	Thailand	2011	58.7	33.2	101.3	All ages		374	Interstitial lung disease and pulmonary sarcoidosis	Number	DALYs (Disability-Adjusted Life Years)	Both	18	Kingdom of Thailand	2011	2288.82	1513.81	3521.53	All ages
375	Interstitial lung disease and pulmonary sarcoidosis	Number	Prevalence	Both	18	Thailand	2012	6418.3	4858.7	8237.6	All ages		375	Interstitial lung disease and pulmonary sarcoidosis	Number	Deaths	Both	18	Thailand	2012	59.2	33.3	103.2	All ages		375	Interstitial lung disease and pulmonary sarcoidosis	Number	DALYs (Disability-Adjusted Life Years)	Both	18	Kingdom of Thailand	2012	2328.93	1545.3	3556.68	All ages
376	Interstitial lung disease and pulmonary sarcoidosis	Number	Prevalence	Both	18	Thailand	2013	6622.7	5022.7	8469.4	All ages		376	Interstitial lung disease and pulmonary sarcoidosis	Number	Deaths	Both	18	Thailand	2013	60	34.2	104.1	All ages		376	Interstitial lung disease and pulmonary sarcoidosis	Number	DALYs (Disability-Adjusted Life Years)	Both	18	Kingdom of Thailand	2013	2379.5	1600.27	3618.57	All ages
377	Interstitial lung disease and pulmonary sarcoidosis	Number	Prevalence	Both	18	Thailand	2014	6840.1	5200.6	8714.7	All ages		377	Interstitial lung disease and pulmonary sarcoidosis	Number	Deaths	Both	18	Thailand	2014	61.2	34.8	105.5	All ages		377	Interstitial lung disease and pulmonary sarcoidosis	Number	DALYs (Disability-Adjusted Life Years)	Both	18	Kingdom of Thailand	2014	2439.1	1640.77	3703.38	All ages
378	Interstitial lung disease and pulmonary sarcoidosis	Number	Prevalence	Both	18	Thailand	2015	7085.2	5407.7	9028.9	All ages		378	Interstitial lung disease and pulmonary sarcoidosis	Number	Deaths	Both	18	Thailand	2015	62.6	36.3	109.3	All ages		378	Interstitial lung disease and pulmonary sarcoidosis	Number	DALYs (Disability-Adjusted Life Years)	Both	18	Kingdom of Thailand	2015	2509.69	1731.01	3838.36	All ages
379	Interstitial lung disease and pulmonary sarcoidosis	Number	Prevalence	Both	18	Thailand	2016	7373	5634	9374.5	All ages		379	Interstitial lung disease and pulmonary sarcoidosis	Number	Deaths	Both	18	Thailand	2016	65	37.7	114.8	All ages		379	Interstitial lung disease and pulmonary sarcoidosis	Number	DALYs (Disability-Adjusted Life Years)	Both	18	Kingdom of Thailand	2016	2613.77	1776.89	4028.27	All ages
380	Interstitial lung disease and pulmonary sarcoidosis	Number	Prevalence	Both	18	Thailand	2017	7675.1	5898.1	9711.2	All ages		380	Interstitial lung disease and pulmonary sarcoidosis	Number	Deaths	Both	18	Thailand	2017	67.3	37.9	122.9	All ages		380	Interstitial lung disease and pulmonary sarcoidosis	Number	DALYs (Disability-Adjusted Life Years)	Both	18	Kingdom of Thailand	2017	2702.68	1823.74	4252.8	All ages
381	Interstitial lung disease and pulmonary sarcoidosis	Number	Prevalence	Both	18	Thailand	2018	7983.4	6160.1	10030.4	All ages		381	Interstitial lung disease and pulmonary sarcoidosis	Number	Deaths	Both	18	Thailand	2018	71.7	39.1	130.4	All ages		381	Interstitial lung disease and pulmonary sarcoidosis	Number	DALYs (Disability-Adjusted Life Years)	Both	18	Kingdom of Thailand	2018	2843.88	1913.12	4490.97	All ages
382	Interstitial lung disease and pulmonary sarcoidosis	Number	Prevalence	Both	18	Thailand	2019	8285.8	6408.2	10438	All ages		382	Interstitial lung disease and pulmonary sarcoidosis	Number	Deaths	Both	18	Thailand	2019	76.5	42.2	139.3	All ages		382	Interstitial lung disease and pulmonary sarcoidosis	Number	DALYs (Disability-Adjusted Life Years)	Both	18	Kingdom of Thailand	2019	3003.92	2009.78	4753.21	All ages
383	Interstitial lung disease and pulmonary sarcoidosis	Number	Prevalence	Both	18	Thailand	2020	8606.7	6660.8	10818.3	All ages		383	Interstitial lung disease and pulmonary sarcoidosis	Number	Deaths	Both	18	Thailand	2020	79.4	42	148	All ages		383	Interstitial lung disease and pulmonary sarcoidosis	Number	DALYs (Disability-Adjusted Life Years)	Both	18	Kingdom of Thailand	2020	3093.23	2008.25	4956.72	All ages
384	Interstitial lung disease and pulmonary sarcoidosis	Number	Prevalence	Both	18	Thailand	2021	8927.6	6905.8	11159.4	All ages		384	Interstitial lung disease and pulmonary sarcoidosis	Number	Deaths	Both	18	Thailand	2021	82.7	42.6	162.9	All ages		384	Interstitial lung disease and pulmonary sarcoidosis	Number	DALYs (Disability-Adjusted Life Years)	Both	18	Kingdom of Thailand	2021	3203.04	2060.37	5331.14	All ages
385	Interstitial lung disease and pulmonary sarcoidosis	Number	Prevalence	Both	19	Timor-Leste	1990	23.7	17.7	31	All ages		385	Interstitial lung disease and pulmonary sarcoidosis	Number	Deaths	Both	19	Timor-Leste	1990	0.4	0	0.9	All ages		385	Interstitial lung disease and pulmonary sarcoidosis	Number	DALYs (Disability-Adjusted Life Years)	Both	19	Democratic Republic of Timor-Leste	1990	9.52	2.76	25.32	All ages
386	Interstitial lung disease and pulmonary sarcoidosis	Number	Prevalence	Both	19	Timor-Leste	1991	24.9	18.4	32.4	All ages		386	Interstitial lung disease and pulmonary sarcoidosis	Number	Deaths	Both	19	Timor-Leste	1991	0.4	0	0.9	All ages		386	Interstitial lung disease and pulmonary sarcoidosis	Number	DALYs (Disability-Adjusted Life Years)	Both	19	Democratic Republic of Timor-Leste	1991	9.86	2.93	25.84	All ages
387	Interstitial lung disease and pulmonary sarcoidosis	Number	Prevalence	Both	19	Timor-Leste	1992	26	19.4	33.9	All ages		387	Interstitial lung disease and pulmonary sarcoidosis	Number	Deaths	Both	19	Timor-Leste	1992	0.4	0	0.9	All ages		387	Interstitial lung disease and pulmonary sarcoidosis	Number	DALYs (Disability-Adjusted Life Years)	Both	19	Democratic Republic of Timor-Leste	1992	10.22	3.07	26.71	All ages
388	Interstitial lung disease and pulmonary sarcoidosis	Number	Prevalence	Both	19	Timor-Leste	1993	27.1	20.2	35.4	All ages		388	Interstitial lung disease and pulmonary sarcoidosis	Number	Deaths	Both	19	Timor-Leste	1993	0.4	0	0.9	All ages		388	Interstitial lung disease and pulmonary sarcoidosis	Number	DALYs (Disability-Adjusted Life Years)	Both	19	Democratic Republic of Timor-Leste	1993	10.57	3.24	27.17	All ages
389	Interstitial lung disease and pulmonary sarcoidosis	Number	Prevalence	Both	19	Timor-Leste	1994	28.4	21.3	37	All ages		389	Interstitial lung disease and pulmonary sarcoidosis	Number	Deaths	Both	19	Timor-Leste	1994	0.4	0	0.9	All ages		389	Interstitial lung disease and pulmonary sarcoidosis	Number	DALYs (Disability-Adjusted Life Years)	Both	19	Democratic Republic of Timor-Leste	1994	10.88	3.27	27.89	All ages
390	Interstitial lung disease and pulmonary sarcoidosis	Number	Prevalence	Both	19	Timor-Leste	1995	30.3	22.6	39.7	All ages		390	Interstitial lung disease and pulmonary sarcoidosis	Number	Deaths	Both	19	Timor-Leste	1995	0.4	0	0.9	All ages		390	Interstitial lung disease and pulmonary sarcoidosis	Number	DALYs (Disability-Adjusted Life Years)	Both	19	Democratic Republic of Timor-Leste	1995	11.46	3.45	29.22	All ages
391	Interstitial lung disease and pulmonary sarcoidosis	Number	Prevalence	Both	19	Timor-Leste	1996	31.7	23.6	41.4	All ages		391	Interstitial lung disease and pulmonary sarcoidosis	Number	Deaths	Both	19	Timor-Leste	1996	0.4	0	0.9	All ages		391	Interstitial lung disease and pulmonary sarcoidosis	Number	DALYs (Disability-Adjusted Life Years)	Both	19	Democratic Republic of Timor-Leste	1996	11.78	3.52	29.95	All ages
392	Interstitial lung disease and pulmonary sarcoidosis	Number	Prevalence	Both	19	Timor-Leste	1997	32.9	24.6	42.9	All ages		392	Interstitial lung disease and pulmonary sarcoidosis	Number	Deaths	Both	19	Timor-Leste	1997	0.4	0	1	All ages		392	Interstitial lung disease and pulmonary sarcoidosis	Number	DALYs (Disability-Adjusted Life Years)	Both	19	Democratic Republic of Timor-Leste	1997	12.11	3.65	30.81	All ages
393	Interstitial lung disease and pulmonary sarcoidosis	Number	Prevalence	Both	19	Timor-Leste	1998	34.1	25.4	44.1	All ages		393	Interstitial lung disease and pulmonary sarcoidosis	Number	Deaths	Both	19	Timor-Leste	1998	0.4	0	1.1	All ages		393	Interstitial lung disease and pulmonary sarcoidosis	Number	DALYs (Disability-Adjusted Life Years)	Both	19	Democratic Republic of Timor-Leste	1998	12.48	3.75	31.87	All ages
394	Interstitial lung disease and pulmonary sarcoidosis	Number	Prevalence	Both	19	Timor-Leste	1999	34.9	26.3	45.2	All ages		394	Interstitial lung disease and pulmonary sarcoidosis	Number	Deaths	Both	19	Timor-Leste	1999	0.4	0	1.1	All ages		394	Interstitial lung disease and pulmonary sarcoidosis	Number	DALYs (Disability-Adjusted Life Years)	Both	19	Democratic Republic of Timor-Leste	1999	12.74	3.79	32.57	All ages
395	Interstitial lung disease and pulmonary sarcoidosis	Number	Prevalence	Both	19	Timor-Leste	2000	37.5	28.2	48.4	All ages		395	Interstitial lung disease and pulmonary sarcoidosis	Number	Deaths	Both	19	Timor-Leste	2000	0.4	0	1.1	All ages		395	Interstitial lung disease and pulmonary sarcoidosis	Number	DALYs (Disability-Adjusted Life Years)	Both	19	Democratic Republic of Timor-Leste	2000	13.62	4.01	35.34	All ages
396	Interstitial lung disease and pulmonary sarcoidosis	Number	Prevalence	Both	19	Timor-Leste	2001	39.2	29.4	50.6	All ages		396	Interstitial lung disease and pulmonary sarcoidosis	Number	Deaths	Both	19	Timor-Leste	2001	0.4	0	1.1	All ages		396	Interstitial lung disease and pulmonary sarcoidosis	Number	DALYs (Disability-Adjusted Life Years)	Both	19	Democratic Republic of Timor-Leste	2001	14.11	4.09	36.32	All ages
397	Interstitial lung disease and pulmonary sarcoidosis	Number	Prevalence	Both	19	Timor-Leste	2002	40.8	30.7	53	All ages		397	Interstitial lung disease and pulmonary sarcoidosis	Number	Deaths	Both	19	Timor-Leste	2002	0.4	0	1.2	All ages		397	Interstitial lung disease and pulmonary sarcoidosis	Number	DALYs (Disability-Adjusted Life Years)	Both	19	Democratic Republic of Timor-Leste	2002	14.52	4.22	37.35	All ages
398	Interstitial lung disease and pulmonary sarcoidosis	Number	Prevalence	Both	19	Timor-Leste	2003	42.8	32	55.5	All ages		398	Interstitial lung disease and pulmonary sarcoidosis	Number	Deaths	Both	19	Timor-Leste	2003	0.4	0	1.2	All ages		398	Interstitial lung disease and pulmonary sarcoidosis	Number	DALYs (Disability-Adjusted Life Years)	Both	19	Democratic Republic of Timor-Leste	2003	15.2	4.5	38.77	All ages
399	Interstitial lung disease and pulmonary sarcoidosis	Number	Prevalence	Both	19	Timor-Leste	2004	44.7	33.6	58.3	All ages		399	Interstitial lung disease and pulmonary sarcoidosis	Number	Deaths	Both	19	Timor-Leste	2004	0.4	0	1.2	All ages		399	Interstitial lung disease and pulmonary sarcoidosis	Number	DALYs (Disability-Adjusted Life Years)	Both	19	Democratic Republic of Timor-Leste	2004	15.7	4.6	39.43	All ages
400	Interstitial lung disease and pulmonary sarcoidosis	Number	Prevalence	Both	19	Timor-Leste	2005	48.2	36.2	63	All ages		400	Interstitial lung disease and pulmonary sarcoidosis	Number	Deaths	Both	19	Timor-Leste	2005	0.4	0	1.3	All ages		400	Interstitial lung disease and pulmonary sarcoidosis	Number	DALYs (Disability-Adjusted Life Years)	Both	19	Democratic Republic of Timor-Leste	2005	16.65	4.96	41.68	All ages
401	Interstitial lung disease and pulmonary sarcoidosis	Number	Prevalence	Both	19	Timor-Leste	2006	51.5	38.7	67	All ages		401	Interstitial lung disease and pulmonary sarcoidosis	Number	Deaths	Both	19	Timor-Leste	2006	0.4	0	1.3	All ages		401	Interstitial lung disease and pulmonary sarcoidosis	Number	DALYs (Disability-Adjusted Life Years)	Both	19	Democratic Republic of Timor-Leste	2006	17.58	5.41	43.57	All ages
402	Interstitial lung disease and pulmonary sarcoidosis	Number	Prevalence	Both	19	Timor-Leste	2007	55.4	42	72.1	All ages		402	Interstitial lung disease and pulmonary sarcoidosis	Number	Deaths	Both	19	Timor-Leste	2007	0.4	0	1.4	All ages		402	Interstitial lung disease and pulmonary sarcoidosis	Number	DALYs (Disability-Adjusted Life Years)	Both	19	Democratic Republic of Timor-Leste	2007	18.69	5.75	46.41	All ages
403	Interstitial lung disease and pulmonary sarcoidosis	Number	Prevalence	Both	19	Timor-Leste	2008	59.9	45.5	77.5	All ages		403	Interstitial lung disease and pulmonary sarcoidosis	Number	Deaths	Both	19	Timor-Leste	2008	0.4	0	1.6	All ages		403	Interstitial lung disease and pulmonary sarcoidosis	Number	DALYs (Disability-Adjusted Life Years)	Both	19	Democratic Republic of Timor-Leste	2008	19.76	6.16	48.63	All ages
404	Interstitial lung disease and pulmonary sarcoidosis	Number	Prevalence	Both	19	Timor-Leste	2009	64.2	48.6	83	All ages		404	Interstitial lung disease and pulmonary sarcoidosis	Number	Deaths	Both	19	Timor-Leste	2009	0.4	0	1.7	All ages		404	Interstitial lung disease and pulmonary sarcoidosis	Number	DALYs (Disability-Adjusted Life Years)	Both	19	Democratic Republic of Timor-Leste	2009	21.29	6.52	52.58	All ages
405	Interstitial lung disease and pulmonary sarcoidosis	Number	Prevalence	Both	19	Timor-Leste	2010	70.3	53.4	90.5	All ages		405	Interstitial lung disease and pulmonary sarcoidosis	Number	Deaths	Both	19	Timor-Leste	2010	0.6	0	1.8	All ages		405	Interstitial lung disease and pulmonary sarcoidosis	Number	DALYs (Disability-Adjusted Life Years)	Both	19	Democratic Republic of Timor-Leste	2010	22.87	7	56.75	All ages
406	Interstitial lung disease and pulmonary sarcoidosis	Number	Prevalence	Both	19	Timor-Leste	2011	73.6	56.7	94.1	All ages		406	Interstitial lung disease and pulmonary sarcoidosis	Number	Deaths	Both	19	Timor-Leste	2011	0.6	0	2	All ages		406	Interstitial lung disease and pulmonary sarcoidosis	Number	DALYs (Disability-Adjusted Life Years)	Both	19	Democratic Republic of Timor-Leste	2011	24.47	6.99	61.98	All ages
407	Interstitial lung disease and pulmonary sarcoidosis	Number	Prevalence	Both	19	Timor-Leste	2012	76.4	59.2	97.2	All ages		407	Interstitial lung disease and pulmonary sarcoidosis	Number	Deaths	Both	19	Timor-Leste	2012	0.6	0	2.3	All ages		407	Interstitial lung disease and pulmonary sarcoidosis	Number	DALYs (Disability-Adjusted Life Years)	Both	19	Democratic Republic of Timor-Leste	2012	25.68	7.26	65.95	All ages
408	Interstitial lung disease and pulmonary sarcoidosis	Number	Prevalence	Both	19	Timor-Leste	2013	78.6	61.2	100	All ages		408	Interstitial lung disease and pulmonary sarcoidosis	Number	Deaths	Both	19	Timor-Leste	2013	0.7	0	2.3	All ages		408	Interstitial lung disease and pulmonary sarcoidosis	Number	DALYs (Disability-Adjusted Life Years)	Both	19	Democratic Republic of Timor-Leste	2013	26.49	7.55	67.97	All ages
409	Interstitial lung disease and pulmonary sarcoidosis	Number	Prevalence	Both	19	Timor-Leste	2014	80.5	62.7	102.1	All ages		409	Interstitial lung disease and pulmonary sarcoidosis	Number	Deaths	Both	19	Timor-Leste	2014	0.8	0	2.3	All ages		409	Interstitial lung disease and pulmonary sarcoidosis	Number	DALYs (Disability-Adjusted Life Years)	Both	19	Democratic Republic of Timor-Leste	2014	27.12	7.63	69.63	All ages
410	Interstitial lung disease and pulmonary sarcoidosis	Number	Prevalence	Both	19	Timor-Leste	2015	83.7	65.4	105.8	All ages		410	Interstitial lung disease and pulmonary sarcoidosis	Number	Deaths	Both	19	Timor-Leste	2015	0.8	0	2.4	All ages		410	Interstitial lung disease and pulmonary sarcoidosis	Number	DALYs (Disability-Adjusted Life Years)	Both	19	Democratic Republic of Timor-Leste	2015	27.83	7.93	71.54	All ages
411	Interstitial lung disease and pulmonary sarcoidosis	Number	Prevalence	Both	19	Timor-Leste	2016	85.9	67.1	108	All ages		411	Interstitial lung disease and pulmonary sarcoidosis	Number	Deaths	Both	19	Timor-Leste	2016	0.9	0	2.5	All ages		411	Interstitial lung disease and pulmonary sarcoidosis	Number	DALYs (Disability-Adjusted Life Years)	Both	19	Democratic Republic of Timor-Leste	2016	28.65	8.05	73.61	All ages
412	Interstitial lung disease and pulmonary sarcoidosis	Number	Prevalence	Both	19	Timor-Leste	2017	87.5	68.7	109.6	All ages		412	Interstitial lung disease and pulmonary sarcoidosis	Number	Deaths	Both	19	Timor-Leste	2017	0.9	0	2.5	All ages		412	Interstitial lung disease and pulmonary sarcoidosis	Number	DALYs (Disability-Adjusted Life Years)	Both	19	Democratic Republic of Timor-Leste	2017	29.35	8.42	74.52	All ages
413	Interstitial lung disease and pulmonary sarcoidosis	Number	Prevalence	Both	19	Timor-Leste	2018	88.9	70.1	111.1	All ages		413	Interstitial lung disease and pulmonary sarcoidosis	Number	Deaths	Both	19	Timor-Leste	2018	0.9	0	2.6	All ages		413	Interstitial lung disease and pulmonary sarcoidosis	Number	DALYs (Disability-Adjusted Life Years)	Both	19	Democratic Republic of Timor-Leste	2018	30	8.67	76.55	All ages
414	Interstitial lung disease and pulmonary sarcoidosis	Number	Prevalence	Both	19	Timor-Leste	2019	90	70.9	112.4	All ages		414	Interstitial lung disease and pulmonary sarcoidosis	Number	Deaths	Both	19	Timor-Leste	2019	0.9	0	2.6	All ages		414	Interstitial lung disease and pulmonary sarcoidosis	Number	DALYs (Disability-Adjusted Life Years)	Both	19	Democratic Republic of Timor-Leste	2019	30.33	8.65	78.2	All ages
415	Interstitial lung disease and pulmonary sarcoidosis	Number	Prevalence	Both	19	Timor-Leste	2020	89.6	70.4	111.9	All ages		415	Interstitial lung disease and pulmonary sarcoidosis	Number	Deaths	Both	19	Timor-Leste	2020	0.9	0	2.6	All ages		415	Interstitial lung disease and pulmonary sarcoidosis	Number	DALYs (Disability-Adjusted Life Years)	Both	19	Democratic Republic of Timor-Leste	2020	30.11	8.6	76	All ages
416	Interstitial lung disease and pulmonary sarcoidosis	Number	Prevalence	Both	19	Timor-Leste	2021	90.5	71.3	112.7	All ages		416	Interstitial lung disease and pulmonary sarcoidosis	Number	Deaths	Both	19	Timor-Leste	2021	0.9	0	2.6	All ages		416	Interstitial lung disease and pulmonary sarcoidosis	Number	DALYs (Disability-Adjusted Life Years)	Both	19	Democratic Republic of Timor-Leste	2021	30.47	8.89	77.65	All ages
417	Interstitial lung disease and pulmonary sarcoidosis	Number	Prevalence	Both	20	Socialist Republic of Viet Nam	1990	3284.8	2469.8	4275.7	All ages		417	Interstitial lung disease and pulmonary sarcoidosis	Number	Deaths	Both	20	Viet Nam	1990	33.7	4.3	106	All ages		417	Interstitial lung disease and pulmonary sarcoidosis	Number	DALYs (Disability-Adjusted Life Years)	Both	20	Socialist Republic of Viet Nam	1990	1250.49	377.97	3172.59	All ages
418	Interstitial lung disease and pulmonary sarcoidosis	Number	Prevalence	Both	20	Socialist Republic of Viet Nam	1991	3375.8	2541.9	4385.9	All ages		418	Interstitial lung disease and pulmonary sarcoidosis	Number	Deaths	Both	20	Viet Nam	1991	34.6	4.5	107.4	All ages		418	Interstitial lung disease and pulmonary sarcoidosis	Number	DALYs (Disability-Adjusted Life Years)	Both	20	Socialist Republic of Viet Nam	1991	1277.62	395.57	3207.83	All ages
419	Interstitial lung disease and pulmonary sarcoidosis	Number	Prevalence	Both	20	Socialist Republic of Viet Nam	1992	3474.2	2623.7	4494.1	All ages		419	Interstitial lung disease and pulmonary sarcoidosis	Number	Deaths	Both	20	Viet Nam	1992	35.6	4.4	109.6	All ages		419	Interstitial lung disease and pulmonary sarcoidosis	Number	DALYs (Disability-Adjusted Life Years)	Both	20	Socialist Republic of Viet Nam	1992	1306.8	406.89	3286.18	All ages
420	Interstitial lung disease and pulmonary sarcoidosis	Number	Prevalence	Both	20	Socialist Republic of Viet Nam	1993	3578.6	2708.5	4633.9	All ages		420	Interstitial lung disease and pulmonary sarcoidosis	Number	Deaths	Both	20	Viet Nam	1993	36.3	4.7	113.2	All ages		420	Interstitial lung disease and pulmonary sarcoidosis	Number	DALYs (Disability-Adjusted Life Years)	Both	20	Socialist Republic of Viet Nam	1993	1334.35	416.74	3335.79	All ages
421	Interstitial lung disease and pulmonary sarcoidosis	Number	Prevalence	Both	20	Socialist Republic of Viet Nam	1994	3687.2	2793.1	4780.8	All ages		421	Interstitial lung disease and pulmonary sarcoidosis	Number	Deaths	Both	20	Viet Nam	1994	37	4.8	116.1	All ages		421	Interstitial lung disease and pulmonary sarcoidosis	Number	DALYs (Disability-Adjusted Life Years)	Both	20	Socialist Republic of Viet Nam	1994	1361.61	425.88	3396.54	All ages
422	Interstitial lung disease and pulmonary sarcoidosis	Number	Prevalence	Both	20	Socialist Republic of Viet Nam	1995	3793.4	2869.5	4913.9	All ages		422	Interstitial lung disease and pulmonary sarcoidosis	Number	Deaths	Both	20	Viet Nam	1995	37.7	4.9	119.2	All ages		422	Interstitial lung disease and pulmonary sarcoidosis	Number	DALYs (Disability-Adjusted Life Years)	Both	20	Socialist Republic of Viet Nam	1995	1387.05	431.54	3477.67	All ages
423	Interstitial lung disease and pulmonary sarcoidosis	Number	Prevalence	Both	20	Socialist Republic of Viet Nam	1996	3908.1	2963	5050.5	All ages		423	Interstitial lung disease and pulmonary sarcoidosis	Number	Deaths	Both	20	Viet Nam	1996	38.3	5.1	120.2	All ages		423	Interstitial lung disease and pulmonary sarcoidosis	Number	DALYs (Disability-Adjusted Life Years)	Both	20	Socialist Republic of Viet Nam	1996	1397.47	412.68	3526.33	All ages
424	Interstitial lung disease and pulmonary sarcoidosis	Number	Prevalence	Both	20	Socialist Republic of Viet Nam	1997	4035.1	3062.2	5207.8	All ages		424	Interstitial lung disease and pulmonary sarcoidosis	Number	Deaths	Both	20	Viet Nam	1997	39	5	120.3	All ages		424	Interstitial lung disease and pulmonary sarcoidosis	Number	DALYs (Disability-Adjusted Life Years)	Both	20	Socialist Republic of Viet Nam	1997	1424.02	423.98	3542.61	All ages
425	Interstitial lung disease and pulmonary sarcoidosis	Number	Prevalence	Both	20	Socialist Republic of Viet Nam	1998	4172.8	3170.4	5370.5	All ages		425	Interstitial lung disease and pulmonary sarcoidosis	Number	Deaths	Both	20	Viet Nam	1998	39.4	5	122.9	All ages		425	Interstitial lung disease and pulmonary sarcoidosis	Number	DALYs (Disability-Adjusted Life Years)	Both	20	Socialist Republic of Viet Nam	1998	1450.29	435.55	3583.71	All ages
426	Interstitial lung disease and pulmonary sarcoidosis	Number	Prevalence	Both	20	Socialist Republic of Viet Nam	1999	4318.5	3287.1	5547.4	All ages		426	Interstitial lung disease and pulmonary sarcoidosis	Number	Deaths	Both	20	Viet Nam	1999	40	5	124	All ages		426	Interstitial lung disease and pulmonary sarcoidosis	Number	DALYs (Disability-Adjusted Life Years)	Both	20	Socialist Republic of Viet Nam	1999	1477.1	443.73	3605.94	All ages
427	Interstitial lung disease and pulmonary sarcoidosis	Number	Prevalence	Both	20	Socialist Republic of Viet Nam	2000	4436.1	3381.4	5706.9	All ages		427	Interstitial lung disease and pulmonary sarcoidosis	Number	Deaths	Both	20	Viet Nam	2000	40.8	5.1	126.2	All ages		427	Interstitial lung disease and pulmonary sarcoidosis	Number	DALYs (Disability-Adjusted Life Years)	Both	20	Socialist Republic of Viet Nam	2000	1499.86	448.05	3648.26	All ages
428	Interstitial lung disease and pulmonary sarcoidosis	Number	Prevalence	Both	20	Socialist Republic of Viet Nam	2001	4624.3	3520	5944.9	All ages		428	Interstitial lung disease and pulmonary sarcoidosis	Number	Deaths	Both	20	Viet Nam	2001	42.5	5.3	132.2	All ages		428	Interstitial lung disease and pulmonary sarcoidosis	Number	DALYs (Disability-Adjusted Life Years)	Both	20	Socialist Republic of Viet Nam	2001	1564.4	460.53	3816.08	All ages
429	Interstitial lung disease and pulmonary sarcoidosis	Number	Prevalence	Both	20	Socialist Republic of Viet Nam	2002	4816.7	3670.6	6180.3	All ages		429	Interstitial lung disease and pulmonary sarcoidosis	Number	Deaths	Both	20	Viet Nam	2002	44.5	5.6	136.6	All ages		429	Interstitial lung disease and pulmonary sarcoidosis	Number	DALYs (Disability-Adjusted Life Years)	Both	20	Socialist Republic of Viet Nam	2002	1634.6	476.67	3972.97	All ages
430	Interstitial lung disease and pulmonary sarcoidosis	Number	Prevalence	Both	20	Socialist Republic of Viet Nam	2003	5018.6	3821	6440.2	All ages		430	Interstitial lung disease and pulmonary sarcoidosis	Number	Deaths	Both	20	Viet Nam	2003	46.4	5.9	142.8	All ages		430	Interstitial lung disease and pulmonary sarcoidosis	Number	DALYs (Disability-Adjusted Life Years)	Both	20	Socialist Republic of Viet Nam	2003	1706.1	507.97	4151.55	All ages
431	Interstitial lung disease and pulmonary sarcoidosis	Number	Prevalence	Both	20	Socialist Republic of Viet Nam	2004	5236.3	3986.3	6716.5	All ages		431	Interstitial lung disease and pulmonary sarcoidosis	Number	Deaths	Both	20	Viet Nam	2004	48.3	6.1	150.3	All ages		431	Interstitial lung disease and pulmonary sarcoidosis	Number	DALYs (Disability-Adjusted Life Years)	Both	20	Socialist Republic of Viet Nam	2004	1783.89	536.16	4368.12	All ages
432	Interstitial lung disease and pulmonary sarcoidosis	Number	Prevalence	Both	20	Socialist Republic of Viet Nam	2005	5454.7	4140.6	7013.4	All ages		432	Interstitial lung disease and pulmonary sarcoidosis	Number	Deaths	Both	20	Viet Nam	2005	49.9	6.3	154.7	All ages		432	Interstitial lung disease and pulmonary sarcoidosis	Number	DALYs (Disability-Adjusted Life Years)	Both	20	Socialist Republic of Viet Nam	2005	1851.52	543.08	4506.6	All ages
433	Interstitial lung disease and pulmonary sarcoidosis	Number	Prevalence	Both	20	Socialist Republic of Viet Nam	2006	5738.3	4357.1	7380	All ages		433	Interstitial lung disease and pulmonary sarcoidosis	Number	Deaths	Both	20	Viet Nam	2006	51.3	6.5	158.8	All ages		433	Interstitial lung disease and pulmonary sarcoidosis	Number	DALYs (Disability-Adjusted Life Years)	Both	20	Socialist Republic of Viet Nam	2006	1919.77	583.22	4732.73	All ages
434	Interstitial lung disease and pulmonary sarcoidosis	Number	Prevalence	Both	20	Socialist Republic of Viet Nam	2007	6056.9	4599.8	7796.7	All ages		434	Interstitial lung disease and pulmonary sarcoidosis	Number	Deaths	Both	20	Viet Nam	2007	52.2	6.9	161.6	All ages		434	Interstitial lung disease and pulmonary sarcoidosis	Number	DALYs (Disability-Adjusted Life Years)	Both	20	Socialist Republic of Viet Nam	2007	1998.19	616.28	4859.29	All ages
435	Interstitial lung disease and pulmonary sarcoidosis	Number	Prevalence	Both	20	Socialist Republic of Viet Nam	2008	6413.1	4876.8	8285.5	All ages		435	Interstitial lung disease and pulmonary sarcoidosis	Number	Deaths	Both	20	Viet Nam	2008	53.5	7.1	163.1	All ages		435	Interstitial lung disease and pulmonary sarcoidosis	Number	DALYs (Disability-Adjusted Life Years)	Both	20	Socialist Republic of Viet Nam	2008	2076.37	649.84	4972.11	All ages
436	Interstitial lung disease and pulmonary sarcoidosis	Number	Prevalence	Both	20	Socialist Republic of Viet Nam	2009	6808.2	5178.7	8811.2	All ages		436	Interstitial lung disease and pulmonary sarcoidosis	Number	Deaths	Both	20	Viet Nam	2009	54.7	7.3	168.5	All ages		436	Interstitial lung disease and pulmonary sarcoidosis	Number	DALYs (Disability-Adjusted Life Years)	Both	20	Socialist Republic of Viet Nam	2009	2159.19	680.35	5138.37	All ages
437	Interstitial lung disease and pulmonary sarcoidosis	Number	Prevalence	Both	20	Socialist Republic of Viet Nam	2010	7221.5	5482.1	9351.7	All ages		437	Interstitial lung disease and pulmonary sarcoidosis	Number	Deaths	Both	20	Viet Nam	2010	56.4	7.6	175.3	All ages		437	Interstitial lung disease and pulmonary sarcoidosis	Number	DALYs (Disability-Adjusted Life Years)	Both	20	Socialist Republic of Viet Nam	2010	2259.39	710.62	5450.03	All ages
438	Interstitial lung disease and pulmonary sarcoidosis	Number	Prevalence	Both	20	Socialist Republic of Viet Nam	2011	7721.7	5868.4	9966.3	All ages		438	Interstitial lung disease and pulmonary sarcoidosis	Number	Deaths	Both	20	Viet Nam	2011	57.9	7.9	181.4	All ages		438	Interstitial lung disease and pulmonary sarcoidosis	Number	DALYs (Disability-Adjusted Life Years)	Both	20	Socialist Republic of Viet Nam	2011	2362.2	749.7	5654.39	All ages
439	Interstitial lung disease and pulmonary sarcoidosis	Number	Prevalence	Both	20	Socialist Republic of Viet Nam	2012	8264.4	6274.7	10626.6	All ages		439	Interstitial lung disease and pulmonary sarcoidosis	Number	Deaths	Both	20	Viet Nam	2012	59.9	8.1	187.2	All ages		439	Interstitial lung disease and pulmonary sarcoidosis	Number	DALYs (Disability-Adjusted Life Years)	Both	20	Socialist Republic of Viet Nam	2012	2489.46	805.25	5978.43	All ages
440	Interstitial lung disease and pulmonary sarcoidosis	Number	Prevalence	Both	20	Socialist Republic of Viet Nam	2013	8849.8	6733.3	11365.8	All ages		440	Interstitial lung disease and pulmonary sarcoidosis	Number	Deaths	Both	20	Viet Nam	2013	62.3	8.6	196.2	All ages		440	Interstitial lung disease and pulmonary sarcoidosis	Number	DALYs (Disability-Adjusted Life Years)	Both	20	Socialist Republic of Viet Nam	2013	2627.56	853.98	6316.53	All ages
441	Interstitial lung disease and pulmonary sarcoidosis	Number	Prevalence	Both	20	Socialist Republic of Viet Nam	2014	9478.4	7232	12171.8	All ages		441	Interstitial lung disease and pulmonary sarcoidosis	Number	Deaths	Both	20	Viet Nam	2014	64.5	8.8	201.4	All ages		441	Interstitial lung disease and pulmonary sarcoidosis	Number	DALYs (Disability-Adjusted Life Years)	Both	20	Socialist Republic of Viet Nam	2014	2756.32	910.66	6570.21	All ages
442	Interstitial lung disease and pulmonary sarcoidosis	Number	Prevalence	Both	20	Socialist Republic of Viet Nam	2015	10121.6	7736.8	13002.5	All ages		442	Interstitial lung disease and pulmonary sarcoidosis	Number	Deaths	Both	20	Viet Nam	2015	67.7	9.2	211.1	All ages		442	Interstitial lung disease and pulmonary sarcoidosis	Number	DALYs (Disability-Adjusted Life Years)	Both	20	Socialist Republic of Viet Nam	2015	2901.15	934.8	6915.15	All ages
443	Interstitial lung disease and pulmonary sarcoidosis	Number	Prevalence	Both	20	Socialist Republic of Viet Nam	2016	10867.9	8367.1	13839.1	All ages		443	Interstitial lung disease and pulmonary sarcoidosis	Number	Deaths	Both	20	Viet Nam	2016	70.8	9.5	224.3	All ages		443	Interstitial lung disease and pulmonary sarcoidosis	Number	DALYs (Disability-Adjusted Life Years)	Both	20	Socialist Republic of Viet Nam	2016	3056.48	974.12	7217.77	All ages
444	Interstitial lung disease and pulmonary sarcoidosis	Number	Prevalence	Both	20	Socialist Republic of Viet Nam	2017	11666	9059.2	14693.5	All ages		444	Interstitial lung disease and pulmonary sarcoidosis	Number	Deaths	Both	20	Viet Nam	2017	73.8	9.7	233.2	All ages		444	Interstitial lung disease and pulmonary sarcoidosis	Number	DALYs (Disability-Adjusted Life Years)	Both	20	Socialist Republic of Viet Nam	2017	3223.78	1063.51	7611.72	All ages
445	Interstitial lung disease and pulmonary sarcoidosis	Number	Prevalence	Both	20	Socialist Republic of Viet Nam	2018	12488.1	9747.6	15639.8	All ages		445	Interstitial lung disease and pulmonary sarcoidosis	Number	Deaths	Both	20	Viet Nam	2018	77.4	10.1	243.2	All ages		445	Interstitial lung disease and pulmonary sarcoidosis	Number	DALYs (Disability-Adjusted Life Years)	Both	20	Socialist Republic of Viet Nam	2018	3393.28	1097.32	8059.72	All ages
446	Interstitial lung disease and pulmonary sarcoidosis	Number	Prevalence	Both	20	Socialist Republic of Viet Nam	2019	13301	10389.8	16657.5	All ages		446	Interstitial lung disease and pulmonary sarcoidosis	Number	Deaths	Both	20	Viet Nam	2019	81.1	10.5	258.1	All ages		446	Interstitial lung disease and pulmonary sarcoidosis	Number	DALYs (Disability-Adjusted Life Years)	Both	20	Socialist Republic of Viet Nam	2019	3577.22	1186.91	8345.15	All ages
447	Interstitial lung disease and pulmonary sarcoidosis	Number	Prevalence	Both	20	Socialist Republic of Viet Nam	2020	14083	10962.2	17600.4	All ages		447	Interstitial lung disease and pulmonary sarcoidosis	Number	Deaths	Both	20	Viet Nam	2020	84.9	10.7	265.7	All ages		447	Interstitial lung disease and pulmonary sarcoidosis	Number	DALYs (Disability-Adjusted Life Years)	Both	20	Socialist Republic of Viet Nam	2020	3768.83	1230.09	8790.01	All ages
448	Interstitial lung disease and pulmonary sarcoidosis	Number	Prevalence	Both	20	Socialist Republic of Viet Nam	2021	14876.8	11645.4	18575.1	All ages		448	Interstitial lung disease and pulmonary sarcoidosis	Number	Deaths	Both	20	Viet Nam	2021	89	11.4	282	All ages		448	Interstitial lung disease and pulmonary sarcoidosis	Number	DALYs (Disability-Adjusted Life Years)	Both	20	Socialist Republic of Viet Nam	2021	3924.07	1297.75	9121.02	All ages
449	Interstitial lung disease and pulmonary sarcoidosis	Number	Prevalence	Both	22	Fiji	1990	41.8	33.3	51.3	All ages		449	Interstitial lung disease and pulmonary sarcoidosis	Number	Deaths	Both	22	Fiji	1990	1	0.5	1.6	All ages		449	Interstitial lung disease and pulmonary sarcoidosis	Number	DALYs (Disability-Adjusted Life Years)	Both	22	Republic of Fiji	1990	31.49	20.07	50.13	All ages
450	Interstitial lung disease and pulmonary sarcoidosis	Number	Prevalence	Both	22	Fiji	1991	42.8	34.1	52.4	All ages		450	Interstitial lung disease and pulmonary sarcoidosis	Number	Deaths	Both	22	Fiji	1991	1	0.5	1.6	All ages		450	Interstitial lung disease and pulmonary sarcoidosis	Number	DALYs (Disability-Adjusted Life Years)	Both	22	Republic of Fiji	1991	32.19	20.69	50.86	All ages
451	Interstitial lung disease and pulmonary sarcoidosis	Number	Prevalence	Both	22	Fiji	1992	44.1	35.1	54	All ages		451	Interstitial lung disease and pulmonary sarcoidosis	Number	Deaths	Both	22	Fiji	1992	1	0.5	1.6	All ages		451	Interstitial lung disease and pulmonary sarcoidosis	Number	DALYs (Disability-Adjusted Life Years)	Both	22	Republic of Fiji	1992	32.93	21.23	52.11	All ages
452	Interstitial lung disease and pulmonary sarcoidosis	Number	Prevalence	Both	22	Fiji	1993	45.2	36.1	55.5	All ages		452	Interstitial lung disease and pulmonary sarcoidosis	Number	Deaths	Both	22	Fiji	1993	1	0.5	1.7	All ages		452	Interstitial lung disease and pulmonary sarcoidosis	Number	DALYs (Disability-Adjusted Life Years)	Both	22	Republic of Fiji	1993	33.65	21.79	52.35	All ages
453	Interstitial lung disease and pulmonary sarcoidosis	Number	Prevalence	Both	22	Fiji	1994	46.4	37	56.9	All ages		453	Interstitial lung disease and pulmonary sarcoidosis	Number	Deaths	Both	22	Fiji	1994	1	0.5	1.7	All ages		453	Interstitial lung disease and pulmonary sarcoidosis	Number	DALYs (Disability-Adjusted Life Years)	Both	22	Republic of Fiji	1994	34.32	22.19	52.86	All ages
454	Interstitial lung disease and pulmonary sarcoidosis	Number	Prevalence	Both	22	Fiji	1995	47.4	38	58.4	All ages		454	Interstitial lung disease and pulmonary sarcoidosis	Number	Deaths	Both	22	Fiji	1995	1.1	0.6	1.6	All ages		454	Interstitial lung disease and pulmonary sarcoidosis	Number	DALYs (Disability-Adjusted Life Years)	Both	22	Republic of Fiji	1995	35.04	22.81	53.85	All ages
455	Interstitial lung disease and pulmonary sarcoidosis	Number	Prevalence	Both	22	Fiji	1996	48.8	38.9	59.7	All ages		455	Interstitial lung disease and pulmonary sarcoidosis	Number	Deaths	Both	22	Fiji	1996	1.1	0.6	1.6	All ages		455	Interstitial lung disease and pulmonary sarcoidosis	Number	DALYs (Disability-Adjusted Life Years)	Both	22	Republic of Fiji	1996	35.71	23.32	54	All ages
456	Interstitial lung disease and pulmonary sarcoidosis	Number	Prevalence	Both	22	Fiji	1997	50.3	40	61.6	All ages		456	Interstitial lung disease and pulmonary sarcoidosis	Number	Deaths	Both	22	Fiji	1997	1.1	0.6	1.6	All ages		456	Interstitial lung disease and pulmonary sarcoidosis	Number	DALYs (Disability-Adjusted Life Years)	Both	22	Republic of Fiji	1997	36.53	23.86	55.25	All ages
457	Interstitial lung disease and pulmonary sarcoidosis	Number	Prevalence	Both	22	Fiji	1998	51.6	40.9	63.5	All ages		457	Interstitial lung disease and pulmonary sarcoidosis	Number	Deaths	Both	22	Fiji	1998	1.1	0.6	1.6	All ages		457	Interstitial lung disease and pulmonary sarcoidosis	Number	DALYs (Disability-Adjusted Life Years)	Both	22	Republic of Fiji	1998	36.64	24.1	54.42	All ages
458	Interstitial lung disease and pulmonary sarcoidosis	Number	Prevalence	Both	22	Fiji	1999	53.3	42.1	65.3	All ages		458	Interstitial lung disease and pulmonary sarcoidosis	Number	Deaths	Both	22	Fiji	1999	1.1	0.6	1.8	All ages		458	Interstitial lung disease and pulmonary sarcoidosis	Number	DALYs (Disability-Adjusted Life Years)	Both	22	Republic of Fiji	1999	38.45	25.31	57.12	All ages
459	Interstitial lung disease and pulmonary sarcoidosis	Number	Prevalence	Both	22	Fiji	2000	55.1	43.6	67.5	All ages		459	Interstitial lung disease and pulmonary sarcoidosis	Number	Deaths	Both	22	Fiji	2000	1.2	0.7	2	All ages		459	Interstitial lung disease and pulmonary sarcoidosis	Number	DALYs (Disability-Adjusted Life Years)	Both	22	Republic of Fiji	2000	39.82	26.24	59.02	All ages
460	Interstitial lung disease and pulmonary sarcoidosis	Number	Prevalence	Both	22	Fiji	2001	57.1	45.2	69.8	All ages		460	Interstitial lung disease and pulmonary sarcoidosis	Number	Deaths	Both	22	Fiji	2001	1.2	0.7	1.9	All ages		460	Interstitial lung disease and pulmonary sarcoidosis	Number	DALYs (Disability-Adjusted Life Years)	Both	22	Republic of Fiji	2001	40.15	26.42	58.99	All ages
461	Interstitial lung disease and pulmonary sarcoidosis	Number	Prevalence	Both	22	Fiji	2002	59.1	47	72.4	All ages		461	Interstitial lung disease and pulmonary sarcoidosis	Number	Deaths	Both	22	Fiji	2002	1.2	0.7	1.8	All ages		461	Interstitial lung disease and pulmonary sarcoidosis	Number	DALYs (Disability-Adjusted Life Years)	Both	22	Republic of Fiji	2002	40.87	27.22	60.45	All ages
462	Interstitial lung disease and pulmonary sarcoidosis	Number	Prevalence	Both	22	Fiji	2003	61.4	48.9	75.1	All ages		462	Interstitial lung disease and pulmonary sarcoidosis	Number	Deaths	Both	22	Fiji	2003	1.2	0.8	1.9	All ages		462	Interstitial lung disease and pulmonary sarcoidosis	Number	DALYs (Disability-Adjusted Life Years)	Both	22	Republic of Fiji	2003	42.85	28.55	62.82	All ages
463	Interstitial lung disease and pulmonary sarcoidosis	Number	Prevalence	Both	22	Fiji	2004	63.5	51	77.9	All ages		463	Interstitial lung disease and pulmonary sarcoidosis	Number	Deaths	Both	22	Fiji	2004	1.2	0.8	2.1	All ages		463	Interstitial lung disease and pulmonary sarcoidosis	Number	DALYs (Disability-Adjusted Life Years)	Both	22	Republic of Fiji	2004	43.79	29.01	64.42	All ages
464	Interstitial lung disease and pulmonary sarcoidosis	Number	Prevalence	Both	22	Fiji	2005	65.9	52.8	80.9	All ages		464	Interstitial lung disease and pulmonary sarcoidosis	Number	Deaths	Both	22	Fiji	2005	1.2	0.8	2.1	All ages		464	Interstitial lung disease and pulmonary sarcoidosis	Number	DALYs (Disability-Adjusted Life Years)	Both	22	Republic of Fiji	2005	45.89	30.66	67.59	All ages
465	Interstitial lung disease and pulmonary sarcoidosis	Number	Prevalence	Both	22	Fiji	2006	68.4	54.7	83.7	All ages		465	Interstitial lung disease and pulmonary sarcoidosis	Number	Deaths	Both	22	Fiji	2006	1.6	1	2.2	All ages		465	Interstitial lung disease and pulmonary sarcoidosis	Number	DALYs (Disability-Adjusted Life Years)	Both	22	Republic of Fiji	2006	48.92	32.38	72.05	All ages
466	Interstitial lung disease and pulmonary sarcoidosis	Number	Prevalence	Both	22	Fiji	2007	70.8	56.6	86.5	All ages		466	Interstitial lung disease and pulmonary sarcoidosis	Number	Deaths	Both	22	Fiji	2007	1.6	1	2.4	All ages		466	Interstitial lung disease and pulmonary sarcoidosis	Number	DALYs (Disability-Adjusted Life Years)	Both	22	Republic of Fiji	2007	51.67	33.49	75.33	All ages
467	Interstitial lung disease and pulmonary sarcoidosis	Number	Prevalence	Both	22	Fiji	2008	73.3	58.9	89.8	All ages		467	Interstitial lung disease and pulmonary sarcoidosis	Number	Deaths	Both	22	Fiji	2008	1.7	1	2.5	All ages		467	Interstitial lung disease and pulmonary sarcoidosis	Number	DALYs (Disability-Adjusted Life Years)	Both	22	Republic of Fiji	2008	54.57	35.08	80.1	All ages
468	Interstitial lung disease and pulmonary sarcoidosis	Number	Prevalence	Both	22	Fiji	2009	75.9	60.9	92.9	All ages		468	Interstitial lung disease and pulmonary sarcoidosis	Number	Deaths	Both	22	Fiji	2009	1.7	1	2.6	All ages		468	Interstitial lung disease and pulmonary sarcoidosis	Number	DALYs (Disability-Adjusted Life Years)	Both	22	Republic of Fiji	2009	56.95	36.06	83	All ages
469	Interstitial lung disease and pulmonary sarcoidosis	Number	Prevalence	Both	22	Fiji	2010	78.3	62.8	95.9	All ages		469	Interstitial lung disease and pulmonary sarcoidosis	Number	Deaths	Both	22	Fiji	2010	1.7	1	2.7	All ages		469	Interstitial lung disease and pulmonary sarcoidosis	Number	DALYs (Disability-Adjusted Life Years)	Both	22	Republic of Fiji	2010	60.1	37.6	88.3	All ages
470	Interstitial lung disease and pulmonary sarcoidosis	Number	Prevalence	Both	22	Fiji	2011	80.3	64.6	98	All ages		470	Interstitial lung disease and pulmonary sarcoidosis	Number	Deaths	Both	22	Fiji	2011	2	1	3	All ages		470	Interstitial lung disease and pulmonary sarcoidosis	Number	DALYs (Disability-Adjusted Life Years)	Both	22	Republic of Fiji	2011	63.6	38.75	94.2	All ages
471	Interstitial lung disease and pulmonary sarcoidosis	Number	Prevalence	Both	22	Fiji	2012	81.9	66.1	99.4	All ages		471	Interstitial lung disease and pulmonary sarcoidosis	Number	Deaths	Both	22	Fiji	2012	2	1.1	3	All ages		471	Interstitial lung disease and pulmonary sarcoidosis	Number	DALYs (Disability-Adjusted Life Years)	Both	22	Republic of Fiji	2012	64.22	38.96	95.64	All ages
472	Interstitial lung disease and pulmonary sarcoidosis	Number	Prevalence	Both	22	Fiji	2013	83.6	67.3	101	All ages		472	Interstitial lung disease and pulmonary sarcoidosis	Number	Deaths	Both	22	Fiji	2013	2	1.1	3	All ages		472	Interstitial lung disease and pulmonary sarcoidosis	Number	DALYs (Disability-Adjusted Life Years)	Both	22	Republic of Fiji	2013	65.02	39.79	96.95	All ages
473	Interstitial lung disease and pulmonary sarcoidosis	Number	Prevalence	Both	22	Fiji	2014	85	68.6	102.9	All ages		473	Interstitial lung disease and pulmonary sarcoidosis	Number	Deaths	Both	22	Fiji	2014	2	1.1	3.1	All ages		473	Interstitial lung disease and pulmonary sarcoidosis	Number	DALYs (Disability-Adjusted Life Years)	Both	22	Republic of Fiji	2014	66.14	40.8	100.31	All ages
474	Interstitial lung disease and pulmonary sarcoidosis	Number	Prevalence	Both	22	Fiji	2015	86.7	69.7	105	All ages		474	Interstitial lung disease and pulmonary sarcoidosis	Number	Deaths	Both	22	Fiji	2015	2.1	1.1	3.3	All ages		474	Interstitial lung disease and pulmonary sarcoidosis	Number	DALYs (Disability-Adjusted Life Years)	Both	22	Republic of Fiji	2015	67.31	41.32	103.5	All ages
475	Interstitial lung disease and pulmonary sarcoidosis	Number	Prevalence	Both	22	Fiji	2016	88.5	71.7	106.5	All ages		475	Interstitial lung disease and pulmonary sarcoidosis	Number	Deaths	Both	22	Fiji	2016	2.1	1.1	3.4	All ages		475	Interstitial lung disease and pulmonary sarcoidosis	Number	DALYs (Disability-Adjusted Life Years)	Both	22	Republic of Fiji	2016	68.51	41.76	105.95	All ages
476	Interstitial lung disease and pulmonary sarcoidosis	Number	Prevalence	Both	22	Fiji	2017	90.1	73.4	108.1	All ages		476	Interstitial lung disease and pulmonary sarcoidosis	Number	Deaths	Both	22	Fiji	2017	2.1	1.2	3.5	All ages		476	Interstitial lung disease and pulmonary sarcoidosis	Number	DALYs (Disability-Adjusted Life Years)	Both	22	Republic of Fiji	2017	69.57	42.08	107.59	All ages
477	Interstitial lung disease and pulmonary sarcoidosis	Number	Prevalence	Both	22	Fiji	2018	91.8	75.1	110.1	All ages		477	Interstitial lung disease and pulmonary sarcoidosis	Number	Deaths	Both	22	Fiji	2018	2.1	1.2	3.5	All ages		477	Interstitial lung disease and pulmonary sarcoidosis	Number	DALYs (Disability-Adjusted Life Years)	Both	22	Republic of Fiji	2018	70.89	42.38	110.23	All ages
478	Interstitial lung disease and pulmonary sarcoidosis	Number	Prevalence	Both	22	Fiji	2019	93.2	76.6	111.5	All ages		478	Interstitial lung disease and pulmonary sarcoidosis	Number	Deaths	Both	22	Fiji	2019	2.2	1.2	3.7	All ages		478	Interstitial lung disease and pulmonary sarcoidosis	Number	DALYs (Disability-Adjusted Life Years)	Both	22	Republic of Fiji	2019	71.91	42.76	114.31	All ages
479	Interstitial lung disease and pulmonary sarcoidosis	Number	Prevalence	Both	22	Fiji	2020	94.7	77.8	113.5	All ages		479	Interstitial lung disease and pulmonary sarcoidosis	Number	Deaths	Both	22	Fiji	2020	2.2	1.2	3.7	All ages		479	Interstitial lung disease and pulmonary sarcoidosis	Number	DALYs (Disability-Adjusted Life Years)	Both	22	Republic of Fiji	2020	72.97	42.86	116.13	All ages
480	Interstitial lung disease and pulmonary sarcoidosis	Number	Prevalence	Both	22	Fiji	2021	96.6	79.4	115.4	All ages		480	Interstitial lung disease and pulmonary sarcoidosis	Number	Deaths	Both	22	Fiji	2021	2.3	1.2	3.8	All ages		480	Interstitial lung disease and pulmonary sarcoidosis	Number	DALYs (Disability-Adjusted Life Years)	Both	22	Republic of Fiji	2021	73.82	42.66	118.22	All ages
481	Interstitial lung disease and pulmonary sarcoidosis	Number	Prevalence	Both	23	Kiribati	1990	5.4	4.3	6.5	All ages		481	Interstitial lung disease and pulmonary sarcoidosis	Number	Deaths	Both	23	Kiribati	1990	0.2	0	0.5	All ages		481	Interstitial lung disease and pulmonary sarcoidosis	Number	DALYs (Disability-Adjusted Life Years)	Both	23	Republic of Kiribati	1990	6.84	3.17	12.75	All ages
482	Interstitial lung disease and pulmonary sarcoidosis	Number	Prevalence	Both	23	Kiribati	1991	5.5	4.4	6.6	All ages		482	Interstitial lung disease and pulmonary sarcoidosis	Number	Deaths	Both	23	Kiribati	1991	0.2	0	0.5	All ages		482	Interstitial lung disease and pulmonary sarcoidosis	Number	DALYs (Disability-Adjusted Life Years)	Both	23	Republic of Kiribati	1991	6.91	3.2	12.85	All ages
483	Interstitial lung disease and pulmonary sarcoidosis	Number	Prevalence	Both	23	Kiribati	1992	5.5	4.4	6.6	All ages		483	Interstitial lung disease and pulmonary sarcoidosis	Number	Deaths	Both	23	Kiribati	1992	0.2	0	0.5	All ages		483	Interstitial lung disease and pulmonary sarcoidosis	Number	DALYs (Disability-Adjusted Life Years)	Both	23	Republic of Kiribati	1992	6.96	3.14	13.01	All ages
484	Interstitial lung disease and pulmonary sarcoidosis	Number	Prevalence	Both	23	Kiribati	1993	5.6	4.4	6.6	All ages		484	Interstitial lung disease and pulmonary sarcoidosis	Number	Deaths	Both	23	Kiribati	1993	0.2	0	0.5	All ages		484	Interstitial lung disease and pulmonary sarcoidosis	Number	DALYs (Disability-Adjusted Life Years)	Both	23	Republic of Kiribati	1993	7.02	3.19	13.05	All ages
485	Interstitial lung disease and pulmonary sarcoidosis	Number	Prevalence	Both	23	Kiribati	1994	5.6	4.5	6.7	All ages		485	Interstitial lung disease and pulmonary sarcoidosis	Number	Deaths	Both	23	Kiribati	1994	0.2	0	0.5	All ages		485	Interstitial lung disease and pulmonary sarcoidosis	Number	DALYs (Disability-Adjusted Life Years)	Both	23	Republic of Kiribati	1994	7.03	3.16	13.28	All ages
486	Interstitial lung disease and pulmonary sarcoidosis	Number	Prevalence	Both	23	Kiribati	1995	5.5	4.5	6.8	All ages		486	Interstitial lung disease and pulmonary sarcoidosis	Number	Deaths	Both	23	Kiribati	1995	0.2	0	0.5	All ages		486	Interstitial lung disease and pulmonary sarcoidosis	Number	DALYs (Disability-Adjusted Life Years)	Both	23	Republic of Kiribati	1995	7.05	3.14	13.43	All ages
487	Interstitial lung disease and pulmonary sarcoidosis	Number	Prevalence	Both	23	Kiribati	1996	5.7	4.6	6.8	All ages		487	Interstitial lung disease and pulmonary sarcoidosis	Number	Deaths	Both	23	Kiribati	1996	0.2	0	0.5	All ages		487	Interstitial lung disease and pulmonary sarcoidosis	Number	DALYs (Disability-Adjusted Life Years)	Both	23	Republic of Kiribati	1996	7.13	3.18	13.62	All ages
488	Interstitial lung disease and pulmonary sarcoidosis	Number	Prevalence	Both	23	Kiribati	1997	5.7	4.7	6.9	All ages		488	Interstitial lung disease and pulmonary sarcoidosis	Number	Deaths	Both	23	Kiribati	1997	0.2	0	0.5	All ages		488	Interstitial lung disease and pulmonary sarcoidosis	Number	DALYs (Disability-Adjusted Life Years)	Both	23	Republic of Kiribati	1997	7.22	3.25	13.86	All ages
489	Interstitial lung disease and pulmonary sarcoidosis	Number	Prevalence	Both	23	Kiribati	1998	5.9	4.7	7	All ages		489	Interstitial lung disease and pulmonary sarcoidosis	Number	Deaths	Both	23	Kiribati	1998	0.2	0	0.5	All ages		489	Interstitial lung disease and pulmonary sarcoidosis	Number	DALYs (Disability-Adjusted Life Years)	Both	23	Republic of Kiribati	1998	7.32	3.3	14.02	All ages
490	Interstitial lung disease and pulmonary sarcoidosis	Number	Prevalence	Both	23	Kiribati	1999	5.9	4.8	7.1	All ages		490	Interstitial lung disease and pulmonary sarcoidosis	Number	Deaths	Both	23	Kiribati	1999	0.2	0	0.5	All ages		490	Interstitial lung disease and pulmonary sarcoidosis	Number	DALYs (Disability-Adjusted Life Years)	Both	23	Republic of Kiribati	1999	7.42	3.38	14.21	All ages
491	Interstitial lung disease and pulmonary sarcoidosis	Number	Prevalence	Both	23	Kiribati	2000	6	4.8	7.3	All ages		491	Interstitial lung disease and pulmonary sarcoidosis	Number	Deaths	Both	23	Kiribati	2000	0.2	0	0.5	All ages		491	Interstitial lung disease and pulmonary sarcoidosis	Number	DALYs (Disability-Adjusted Life Years)	Both	23	Republic of Kiribati	2000	7.5	3.44	14.39	All ages
492	Interstitial lung disease and pulmonary sarcoidosis	Number	Prevalence	Both	23	Kiribati	2001	6.1	4.9	7.4	All ages		492	Interstitial lung disease and pulmonary sarcoidosis	Number	Deaths	Both	23	Kiribati	2001	0.2	0	0.5	All ages		492	Interstitial lung disease and pulmonary sarcoidosis	Number	DALYs (Disability-Adjusted Life Years)	Both	23	Republic of Kiribati	2001	7.55	3.47	14.46	All ages
493	Interstitial lung disease and pulmonary sarcoidosis	Number	Prevalence	Both	23	Kiribati	2002	6.3	5.2	7.6	All ages		493	Interstitial lung disease and pulmonary sarcoidosis	Number	Deaths	Both	23	Kiribati	2002	0.2	0	0.5	All ages		493	Interstitial lung disease and pulmonary sarcoidosis	Number	DALYs (Disability-Adjusted Life Years)	Both	23	Republic of Kiribati	2002	7.68	3.49	14.73	All ages
494	Interstitial lung disease and pulmonary sarcoidosis	Number	Prevalence	Both	23	Kiribati	2003	6.4	5.3	7.8	All ages		494	Interstitial lung disease and pulmonary sarcoidosis	Number	Deaths	Both	23	Kiribati	2003	0.3	0	0.5	All ages		494	Interstitial lung disease and pulmonary sarcoidosis	Number	DALYs (Disability-Adjusted Life Years)	Both	23	Republic of Kiribati	2003	7.8	3.54	14.98	All ages
495	Interstitial lung disease and pulmonary sarcoidosis	Number	Prevalence	Both	23	Kiribati	2004	6.7	5.3	8	All ages		495	Interstitial lung disease and pulmonary sarcoidosis	Number	Deaths	Both	23	Kiribati	2004	0.3	0	0.5	All ages		495	Interstitial lung disease and pulmonary sarcoidosis	Number	DALYs (Disability-Adjusted Life Years)	Both	23	Republic of Kiribati	2004	7.94	3.59	15.34	All ages
496	Interstitial lung disease and pulmonary sarcoidosis	Number	Prevalence	Both	23	Kiribati	2005	6.7	5.5	8.3	All ages		496	Interstitial lung disease and pulmonary sarcoidosis	Number	Deaths	Both	23	Kiribati	2005	0.3	0	0.5	All ages		496	Interstitial lung disease and pulmonary sarcoidosis	Number	DALYs (Disability-Adjusted Life Years)	Both	23	Republic of Kiribati	2005	8.11	3.67	15.79	All ages
497	Interstitial lung disease and pulmonary sarcoidosis	Number	Prevalence	Both	23	Kiribati	2006	7.1	5.7	8.4	All ages		497	Interstitial lung disease and pulmonary sarcoidosis	Number	Deaths	Both	23	Kiribati	2006	0.3	0	0.5	All ages		497	Interstitial lung disease and pulmonary sarcoidosis	Number	DALYs (Disability-Adjusted Life Years)	Both	23	Republic of Kiribati	2006	8.34	3.8	16.24	All ages
498	Interstitial lung disease and pulmonary sarcoidosis	Number	Prevalence	Both	23	Kiribati	2007	7.3	5.9	8.8	All ages		498	Interstitial lung disease and pulmonary sarcoidosis	Number	Deaths	Both	23	Kiribati	2007	0.3	0	0.6	All ages		498	Interstitial lung disease and pulmonary sarcoidosis	Number	DALYs (Disability-Adjusted Life Years)	Both	23	Republic of Kiribati	2007	8.64	3.89	16.93	All ages
499	Interstitial lung disease and pulmonary sarcoidosis	Number	Prevalence	Both	23	Kiribati	2008	7.6	6.1	9.2	All ages		499	Interstitial lung disease and pulmonary sarcoidosis	Number	Deaths	Both	23	Kiribati	2008	0.3	0	0.6	All ages		499	Interstitial lung disease and pulmonary sarcoidosis	Number	DALYs (Disability-Adjusted Life Years)	Both	23	Republic of Kiribati	2008	8.98	4.01	17.75	All ages
500	Interstitial lung disease and pulmonary sarcoidosis	Number	Prevalence	Both	23	Kiribati	2009	7.9	6.4	9.5	All ages		500	Interstitial lung disease and pulmonary sarcoidosis	Number	Deaths	Both	23	Kiribati	2009	0.4	0	0.6	All ages		500	Interstitial lung disease and pulmonary sarcoidosis	Number	DALYs (Disability-Adjusted Life Years)	Both	23	Republic of Kiribati	2009	9.32	4.23	18.19	All ages
501	Interstitial lung disease and pulmonary sarcoidosis	Number	Prevalence	Both	23	Kiribati	2010	8.1	6.7	9.9	All ages		501	Interstitial lung disease and pulmonary sarcoidosis	Number	Deaths	Both	23	Kiribati	2010	0.5	0	0.6	All ages		501	Interstitial lung disease and pulmonary sarcoidosis	Number	DALYs (Disability-Adjusted Life Years)	Both	23	Republic of Kiribati	2010	9.67	4.37	18.93	All ages
502	Interstitial lung disease and pulmonary sarcoidosis	Number	Prevalence	Both	23	Kiribati	2011	8.4	6.8	10.2	All ages		502	Interstitial lung disease and pulmonary sarcoidosis	Number	Deaths	Both	23	Kiribati	2011	0.5	0	0.7	All ages		502	Interstitial lung disease and pulmonary sarcoidosis	Number	DALYs (Disability-Adjusted Life Years)	Both	23	Republic of Kiribati	2011	10.03	4.48	19.6	All ages
503	Interstitial lung disease and pulmonary sarcoidosis	Number	Prevalence	Both	23	Kiribati	2012	8.7	7.1	10.5	All ages		503	Interstitial lung disease and pulmonary sarcoidosis	Number	Deaths	Both	23	Kiribati	2012	0.5	0	0.6	All ages		503	Interstitial lung disease and pulmonary sarcoidosis	Number	DALYs (Disability-Adjusted Life Years)	Both	23	Republic of Kiribati	2012	10.34	4.69	20.13	All ages
504	Interstitial lung disease and pulmonary sarcoidosis	Number	Prevalence	Both	23	Kiribati	2013	8.8	7.3	10.8	All ages		504	Interstitial lung disease and pulmonary sarcoidosis	Number	Deaths	Both	23	Kiribati	2013	0.5	0	0.6	All ages		504	Interstitial lung disease and pulmonary sarcoidosis	Number	DALYs (Disability-Adjusted Life Years)	Both	23	Republic of Kiribati	2013	10.65	4.8	20.92	All ages
505	Interstitial lung disease and pulmonary sarcoidosis	Number	Prevalence	Both	23	Kiribati	2014	9.2	7.5	11	All ages		505	Interstitial lung disease and pulmonary sarcoidosis	Number	Deaths	Both	23	Kiribati	2014	0.5	0	0.7	All ages		505	Interstitial lung disease and pulmonary sarcoidosis	Number	DALYs (Disability-Adjusted Life Years)	Both	23	Republic of Kiribati	2014	10.96	5.01	21.61	All ages
506	Interstitial lung disease and pulmonary sarcoidosis	Number	Prevalence	Both	23	Kiribati	2015	9.4	7.8	11.2	All ages		506	Interstitial lung disease and pulmonary sarcoidosis	Number	Deaths	Both	23	Kiribati	2015	0.5	0	0.7	All ages		506	Interstitial lung disease and pulmonary sarcoidosis	Number	DALYs (Disability-Adjusted Life Years)	Both	23	Republic of Kiribati	2015	11.3	5.1	22.4	All ages
507	Interstitial lung disease and pulmonary sarcoidosis	Number	Prevalence	Both	23	Kiribati	2016	9.7	7.9	11.5	All ages		507	Interstitial lung disease and pulmonary sarcoidosis	Number	Deaths	Both	23	Kiribati	2016	0.5	0	0.7	All ages		507	Interstitial lung disease and pulmonary sarcoidosis	Number	DALYs (Disability-Adjusted Life Years)	Both	23	Republic of Kiribati	2016	11.61	5.32	22.66	All ages
508	Interstitial lung disease and pulmonary sarcoidosis	Number	Prevalence	Both	23	Kiribati	2017	10	8.2	11.9	All ages		508	Interstitial lung disease and pulmonary sarcoidosis	Number	Deaths	Both	23	Kiribati	2017	0.5	0	0.8	All ages		508	Interstitial lung disease and pulmonary sarcoidosis	Number	DALYs (Disability-Adjusted Life Years)	Both	23	Republic of Kiribati	2017	11.94	5.45	23.51	All ages
509	Interstitial lung disease and pulmonary sarcoidosis	Number	Prevalence	Both	23	Kiribati	2018	10.4	8.5	12.2	All ages		509	Interstitial lung disease and pulmonary sarcoidosis	Number	Deaths	Both	23	Kiribati	2018	0.5	0	0.9	All ages		509	Interstitial lung disease and pulmonary sarcoidosis	Number	DALYs (Disability-Adjusted Life Years)	Both	23	Republic of Kiribati	2018	12.22	5.65	23.95	All ages
510	Interstitial lung disease and pulmonary sarcoidosis	Number	Prevalence	Both	23	Kiribati	2019	10.6	8.7	12.5	All ages		510	Interstitial lung disease and pulmonary sarcoidosis	Number	Deaths	Both	23	Kiribati	2019	0.5	0	0.9	All ages		510	Interstitial lung disease and pulmonary sarcoidosis	Number	DALYs (Disability-Adjusted Life Years)	Both	23	Republic of Kiribati	2019	12.52	5.83	24.45	All ages
511	Interstitial lung disease and pulmonary sarcoidosis	Number	Prevalence	Both	23	Kiribati	2020	10.8	8.9	12.9	All ages		511	Interstitial lung disease and pulmonary sarcoidosis	Number	Deaths	Both	23	Kiribati	2020	0.5	0	0.9	All ages		511	Interstitial lung disease and pulmonary sarcoidosis	Number	DALYs (Disability-Adjusted Life Years)	Both	23	Republic of Kiribati	2020	12.82	5.91	25.43	All ages
512	Interstitial lung disease and pulmonary sarcoidosis	Number	Prevalence	Both	23	Kiribati	2021	11	9.1	13.1	All ages		512	Interstitial lung disease and pulmonary sarcoidosis	Number	Deaths	Both	23	Kiribati	2021	0.5	0	0.9	All ages		512	Interstitial lung disease and pulmonary sarcoidosis	Number	DALYs (Disability-Adjusted Life Years)	Both	23	Republic of Kiribati	2021	13.16	6.12	26.13	All ages
513	Interstitial lung disease and pulmonary sarcoidosis	Number	Prevalence	Both	24	Marshall Islands	1990	3.3	2.7	4.1	All ages		513	Interstitial lung disease and pulmonary sarcoidosis	Number	Deaths	Both	24	Marshall Islands	1990	0	0	0.2	All ages		513	Interstitial lung disease and pulmonary sarcoidosis	Number	DALYs (Disability-Adjusted Life Years)	Both	24	Republic of the Marshall Islands	1990	3.32	1.58	6.52	All ages
514	Interstitial lung disease and pulmonary sarcoidosis	Number	Prevalence	Both	24	Marshall Islands	1991	3.4	2.8	4.2	All ages		514	Interstitial lung disease and pulmonary sarcoidosis	Number	Deaths	Both	24	Marshall Islands	1991	0	0	0.2	All ages		514	Interstitial lung disease and pulmonary sarcoidosis	Number	DALYs (Disability-Adjusted Life Years)	Both	24	Republic of the Marshall Islands	1991	3.34	1.55	6.62	All ages
515	Interstitial lung disease and pulmonary sarcoidosis	Number	Prevalence	Both	24	Marshall Islands	1992	3.4	2.8	4.1	All ages		515	Interstitial lung disease and pulmonary sarcoidosis	Number	Deaths	Both	24	Marshall Islands	1992	0	0	0.2	All ages		515	Interstitial lung disease and pulmonary sarcoidosis	Number	DALYs (Disability-Adjusted Life Years)	Both	24	Republic of the Marshall Islands	1992	3.36	1.57	6.75	All ages
516	Interstitial lung disease and pulmonary sarcoidosis	Number	Prevalence	Both	24	Marshall Islands	1993	3.5	2.8	4.1	All ages		516	Interstitial lung disease and pulmonary sarcoidosis	Number	Deaths	Both	24	Marshall Islands	1993	0	0	0.2	All ages		516	Interstitial lung disease and pulmonary sarcoidosis	Number	DALYs (Disability-Adjusted Life Years)	Both	24	Republic of the Marshall Islands	1993	3.38	1.57	6.76	All ages
517	Interstitial lung disease and pulmonary sarcoidosis	Number	Prevalence	Both	24	Marshall Islands	1994	3.4	2.7	4.1	All ages		517	Interstitial lung disease and pulmonary sarcoidosis	Number	Deaths	Both	24	Marshall Islands	1994	0	0	0.2	All ages		517	Interstitial lung disease and pulmonary sarcoidosis	Number	DALYs (Disability-Adjusted Life Years)	Both	24	Republic of the Marshall Islands	1994	3.32	1.54	6.5	All ages
518	Interstitial lung disease and pulmonary sarcoidosis	Number	Prevalence	Both	24	Marshall Islands	1995	3.4	2.8	4.2	All ages		518	Interstitial lung disease and pulmonary sarcoidosis	Number	Deaths	Both	24	Marshall Islands	1995	0	0	0.1	All ages		518	Interstitial lung disease and pulmonary sarcoidosis	Number	DALYs (Disability-Adjusted Life Years)	Both	24	Republic of the Marshall Islands	1995	3.33	1.52	6.58	All ages
519	Interstitial lung disease and pulmonary sarcoidosis	Number	Prevalence	Both	24	Marshall Islands	1996	3.4	2.8	4.3	All ages		519	Interstitial lung disease and pulmonary sarcoidosis	Number	Deaths	Both	24	Marshall Islands	1996	0	0	0.1	All ages		519	Interstitial lung disease and pulmonary sarcoidosis	Number	DALYs (Disability-Adjusted Life Years)	Both	24	Republic of the Marshall Islands	1996	3.37	1.53	6.57	All ages
520	Interstitial lung disease and pulmonary sarcoidosis	Number	Prevalence	Both	24	Marshall Islands	1997	3.6	2.9	4.4	All ages		520	Interstitial lung disease and pulmonary sarcoidosis	Number	Deaths	Both	24	Marshall Islands	1997	0	0	0.1	All ages		520	Interstitial lung disease and pulmonary sarcoidosis	Number	DALYs (Disability-Adjusted Life Years)	Both	24	Republic of the Marshall Islands	1997	3.43	1.54	6.78	All ages
521	Interstitial lung disease and pulmonary sarcoidosis	Number	Prevalence	Both	24	Marshall Islands	1998	3.7	2.9	4.5	All ages		521	Interstitial lung disease and pulmonary sarcoidosis	Number	Deaths	Both	24	Marshall Islands	1998	0	0	0.2	All ages		521	Interstitial lung disease and pulmonary sarcoidosis	Number	DALYs (Disability-Adjusted Life Years)	Both	24	Republic of the Marshall Islands	1998	3.51	1.55	7.01	All ages
522	Interstitial lung disease and pulmonary sarcoidosis	Number	Prevalence	Both	24	Marshall Islands	1999	3.7	3.1	4.5	All ages		522	Interstitial lung disease and pulmonary sarcoidosis	Number	Deaths	Both	24	Marshall Islands	1999	0	0	0.1	All ages		522	Interstitial lung disease and pulmonary sarcoidosis	Number	DALYs (Disability-Adjusted Life Years)	Both	24	Republic of the Marshall Islands	1999	3.6	1.6	7.19	All ages
523	Interstitial lung disease and pulmonary sarcoidosis	Number	Prevalence	Both	24	Marshall Islands	2000	3.8	3.1	4.6	All ages		523	Interstitial lung disease and pulmonary sarcoidosis	Number	Deaths	Both	24	Marshall Islands	2000	0	0	0.1	All ages		523	Interstitial lung disease and pulmonary sarcoidosis	Number	DALYs (Disability-Adjusted Life Years)	Both	24	Republic of the Marshall Islands	2000	3.69	1.64	7.46	All ages
524	Interstitial lung disease and pulmonary sarcoidosis	Number	Prevalence	Both	24	Marshall Islands	2001	3.9	3.2	4.7	All ages		524	Interstitial lung disease and pulmonary sarcoidosis	Number	Deaths	Both	24	Marshall Islands	2001	0	0	0.1	All ages		524	Interstitial lung disease and pulmonary sarcoidosis	Number	DALYs (Disability-Adjusted Life Years)	Both	24	Republic of the Marshall Islands	2001	3.84	1.67	7.7	All ages
525	Interstitial lung disease and pulmonary sarcoidosis	Number	Prevalence	Both	24	Marshall Islands	2002	4.1	3.4	5	All ages		525	Interstitial lung disease and pulmonary sarcoidosis	Number	Deaths	Both	24	Marshall Islands	2002	0	0	0.2	All ages		525	Interstitial lung disease and pulmonary sarcoidosis	Number	DALYs (Disability-Adjusted Life Years)	Both	24	Republic of the Marshall Islands	2002	3.95	1.72	7.96	All ages
526	Interstitial lung disease and pulmonary sarcoidosis	Number	Prevalence	Both	24	Marshall Islands	2003	4.3	3.6	5.2	All ages		526	Interstitial lung disease and pulmonary sarcoidosis	Number	Deaths	Both	24	Marshall Islands	2003	0	0	0.2	All ages		526	Interstitial lung disease and pulmonary sarcoidosis	Number	DALYs (Disability-Adjusted Life Years)	Both	24	Republic of the Marshall Islands	2003	4.1	1.78	8.28	All ages
527	Interstitial lung disease and pulmonary sarcoidosis	Number	Prevalence	Both	24	Marshall Islands	2004	4.6	3.6	5.5	All ages		527	Interstitial lung disease and pulmonary sarcoidosis	Number	Deaths	Both	24	Marshall Islands	2004	0	0	0.3	All ages		527	Interstitial lung disease and pulmonary sarcoidosis	Number	DALYs (Disability-Adjusted Life Years)	Both	24	Republic of the Marshall Islands	2004	4.25	1.88	8.59	All ages
528	Interstitial lung disease and pulmonary sarcoidosis	Number	Prevalence	Both	24	Marshall Islands	2005	4.8	3.9	5.7	All ages		528	Interstitial lung disease and pulmonary sarcoidosis	Number	Deaths	Both	24	Marshall Islands	2005	0	0	0.4	All ages		528	Interstitial lung disease and pulmonary sarcoidosis	Number	DALYs (Disability-Adjusted Life Years)	Both	24	Republic of the Marshall Islands	2005	4.42	1.94	8.91	All ages
529	Interstitial lung disease and pulmonary sarcoidosis	Number	Prevalence	Both	24	Marshall Islands	2006	5	4	5.9	All ages		529	Interstitial lung disease and pulmonary sarcoidosis	Number	Deaths	Both	24	Marshall Islands	2006	0	0	0.4	All ages		529	Interstitial lung disease and pulmonary sarcoidosis	Number	DALYs (Disability-Adjusted Life Years)	Both	24	Republic of the Marshall Islands	2006	4.61	2.01	9.41	All ages
530	Interstitial lung disease and pulmonary sarcoidosis	Number	Prevalence	Both	24	Marshall Islands	2007	5.3	4.2	6.2	All ages		530	Interstitial lung disease and pulmonary sarcoidosis	Number	Deaths	Both	24	Marshall Islands	2007	0	0	0.4	All ages		530	Interstitial lung disease and pulmonary sarcoidosis	Number	DALYs (Disability-Adjusted Life Years)	Both	24	Republic of the Marshall Islands	2007	4.79	2.09	9.72	All ages
531	Interstitial lung disease and pulmonary sarcoidosis	Number	Prevalence	Both	24	Marshall Islands	2008	5.4	4.4	6.4	All ages		531	Interstitial lung disease and pulmonary sarcoidosis	Number	Deaths	Both	24	Marshall Islands	2008	0	0	0.4	All ages		531	Interstitial lung disease and pulmonary sarcoidosis	Number	DALYs (Disability-Adjusted Life Years)	Both	24	Republic of the Marshall Islands	2008	4.97	2.21	10.15	All ages
532	Interstitial lung disease and pulmonary sarcoidosis	Number	Prevalence	Both	24	Marshall Islands	2009	5.6	4.6	6.8	All ages		532	Interstitial lung disease and pulmonary sarcoidosis	Number	Deaths	Both	24	Marshall Islands	2009	0	0	0.4	All ages		532	Interstitial lung disease and pulmonary sarcoidosis	Number	DALYs (Disability-Adjusted Life Years)	Both	24	Republic of the Marshall Islands	2009	5.16	2.28	10.6	All ages
533	Interstitial lung disease and pulmonary sarcoidosis	Number	Prevalence	Both	24	Marshall Islands	2010	5.9	4.8	7.1	All ages		533	Interstitial lung disease and pulmonary sarcoidosis	Number	Deaths	Both	24	Marshall Islands	2010	0	0	0.5	All ages		533	Interstitial lung disease and pulmonary sarcoidosis	Number	DALYs (Disability-Adjusted Life Years)	Both	24	Republic of the Marshall Islands	2010	5.35	2.37	10.94	All ages
534	Interstitial lung disease and pulmonary sarcoidosis	Number	Prevalence	Both	24	Marshall Islands	2011	6.1	4.8	7.2	All ages		534	Interstitial lung disease and pulmonary sarcoidosis	Number	Deaths	Both	24	Marshall Islands	2011	0	0	0.5	All ages		534	Interstitial lung disease and pulmonary sarcoidosis	Number	DALYs (Disability-Adjusted Life Years)	Both	24	Republic of the Marshall Islands	2011	5.55	2.48	11.34	All ages
535	Interstitial lung disease and pulmonary sarcoidosis	Number	Prevalence	Both	24	Marshall Islands	2012	6.2	5.2	7.5	All ages		535	Interstitial lung disease and pulmonary sarcoidosis	Number	Deaths	Both	24	Marshall Islands	2012	0	0	0.5	All ages		535	Interstitial lung disease and pulmonary sarcoidosis	Number	DALYs (Disability-Adjusted Life Years)	Both	24	Republic of the Marshall Islands	2012	5.73	2.58	11.69	All ages
536	Interstitial lung disease and pulmonary sarcoidosis	Number	Prevalence	Both	24	Marshall Islands	2013	6.6	5.5	7.9	All ages		536	Interstitial lung disease and pulmonary sarcoidosis	Number	Deaths	Both	24	Marshall Islands	2013	0	0	0.5	All ages		536	Interstitial lung disease and pulmonary sarcoidosis	Number	DALYs (Disability-Adjusted Life Years)	Both	24	Republic of the Marshall Islands	2013	5.91	2.63	11.86	All ages
537	Interstitial lung disease and pulmonary sarcoidosis	Number	Prevalence	Both	24	Marshall Islands	2014	6.8	5.6	8.1	All ages		537	Interstitial lung disease and pulmonary sarcoidosis	Number	Deaths	Both	24	Marshall Islands	2014	0	0	0.5	All ages		537	Interstitial lung disease and pulmonary sarcoidosis	Number	DALYs (Disability-Adjusted Life Years)	Both	24	Republic of the Marshall Islands	2014	6.1	2.75	12.26	All ages
538	Interstitial lung disease and pulmonary sarcoidosis	Number	Prevalence	Both	24	Marshall Islands	2015	7	5.8	8.4	All ages		538	Interstitial lung disease and pulmonary sarcoidosis	Number	Deaths	Both	24	Marshall Islands	2015	0	0	0.5	All ages		538	Interstitial lung disease and pulmonary sarcoidosis	Number	DALYs (Disability-Adjusted Life Years)	Both	24	Republic of the Marshall Islands	2015	6.24	2.85	12.68	All ages
539	Interstitial lung disease and pulmonary sarcoidosis	Number	Prevalence	Both	24	Marshall Islands	2016	7.3	6.1	8.6	All ages		539	Interstitial lung disease and pulmonary sarcoidosis	Number	Deaths	Both	24	Marshall Islands	2016	0	0	0.5	All ages		539	Interstitial lung disease and pulmonary sarcoidosis	Number	DALYs (Disability-Adjusted Life Years)	Both	24	Republic of the Marshall Islands	2016	6.42	2.86	13.06	All ages
540	Interstitial lung disease and pulmonary sarcoidosis	Number	Prevalence	Both	24	Marshall Islands	2017	7.6	6.3	9	All ages		540	Interstitial lung disease and pulmonary sarcoidosis	Number	Deaths	Both	24	Marshall Islands	2017	0	0	0.5	All ages		540	Interstitial lung disease and pulmonary sarcoidosis	Number	DALYs (Disability-Adjusted Life Years)	Both	24	Republic of the Marshall Islands	2017	6.62	2.99	13.3	All ages
541	Interstitial lung disease and pulmonary sarcoidosis	Number	Prevalence	Both	24	Marshall Islands	2018	7.7	6.4	9.3	All ages		541	Interstitial lung disease and pulmonary sarcoidosis	Number	Deaths	Both	24	Marshall Islands	2018	0	0	0.5	All ages		541	Interstitial lung disease and pulmonary sarcoidosis	Number	DALYs (Disability-Adjusted Life Years)	Both	24	Republic of the Marshall Islands	2018	6.79	3.03	13.58	All ages
542	Interstitial lung disease and pulmonary sarcoidosis	Number	Prevalence	Both	24	Marshall Islands	2019	8	6.7	9.5	All ages		542	Interstitial lung disease and pulmonary sarcoidosis	Number	Deaths	Both	24	Marshall Islands	2019	0.1	0	0.5	All ages		542	Interstitial lung disease and pulmonary sarcoidosis	Number	DALYs (Disability-Adjusted Life Years)	Both	24	Republic of the Marshall Islands	2019	6.97	3.11	13.91	All ages
543	Interstitial lung disease and pulmonary sarcoidosis	Number	Prevalence	Both	24	Marshall Islands	2020	8.3	7	9.7	All ages		543	Interstitial lung disease and pulmonary sarcoidosis	Number	Deaths	Both	24	Marshall Islands	2020	0.1	0	0.5	All ages		543	Interstitial lung disease and pulmonary sarcoidosis	Number	DALYs (Disability-Adjusted Life Years)	Both	24	Republic of the Marshall Islands	2020	7.14	3.25	14.4	All ages
544	Interstitial lung disease and pulmonary sarcoidosis	Number	Prevalence	Both	24	Marshall Islands	2021	8.5	7.2	10.1	All ages		544	Interstitial lung disease and pulmonary sarcoidosis	Number	Deaths	Both	24	Marshall Islands	2021	0.1	0	0.5	All ages		544	Interstitial lung disease and pulmonary sarcoidosis	Number	DALYs (Disability-Adjusted Life Years)	Both	24	Republic of the Marshall Islands	2021	7.28	3.29	14.35	All ages
545	Interstitial lung disease and pulmonary sarcoidosis	Number	Prevalence	Both	25	Federated States of Micronesia	1990	9.2	7.6	11.1	All ages		545	Interstitial lung disease and pulmonary sarcoidosis	Number	Deaths	Both	25	Micronesia (Federated States of)	1990	0.3	0	0.7	All ages		545	Interstitial lung disease and pulmonary sarcoidosis	Number	DALYs (Disability-Adjusted Life Years)	Both	25	Federated States of Micronesia	1990	10.06	4.86	18.25	All ages
546	Interstitial lung disease and pulmonary sarcoidosis	Number	Prevalence	Both	25	Federated States of Micronesia	1991	9.3	7.7	11.2	All ages		546	Interstitial lung disease and pulmonary sarcoidosis	Number	Deaths	Both	25	Micronesia (Federated States of)	1991	0.3	0	0.7	All ages		546	Interstitial lung disease and pulmonary sarcoidosis	Number	DALYs (Disability-Adjusted Life Years)	Both	25	Federated States of Micronesia	1991	10.02	4.88	18.25	All ages
547	Interstitial lung disease and pulmonary sarcoidosis	Number	Prevalence	Both	25	Federated States of Micronesia	1992	9.2	7.7	11.2	All ages		547	Interstitial lung disease and pulmonary sarcoidosis	Number	Deaths	Both	25	Micronesia (Federated States of)	1992	0.3	0	0.7	All ages		547	Interstitial lung disease and pulmonary sarcoidosis	Number	DALYs (Disability-Adjusted Life Years)	Both	25	Federated States of Micronesia	1992	9.99	4.88	18.08	All ages
548	Interstitial lung disease and pulmonary sarcoidosis	Number	Prevalence	Both	25	Federated States of Micronesia	1993	9.3	7.7	11.2	All ages		548	Interstitial lung disease and pulmonary sarcoidosis	Number	Deaths	Both	25	Micronesia (Federated States of)	1993	0.3	0	0.7	All ages		548	Interstitial lung disease and pulmonary sarcoidosis	Number	DALYs (Disability-Adjusted Life Years)	Both	25	Federated States of Micronesia	1993	9.92	4.86	17.84	All ages
549	Interstitial lung disease and pulmonary sarcoidosis	Number	Prevalence	Both	25	Federated States of Micronesia	1994	9.3	7.7	11.2	All ages		549	Interstitial lung disease and pulmonary sarcoidosis	Number	Deaths	Both	25	Micronesia (Federated States of)	1994	0.3	0	0.7	All ages		549	Interstitial lung disease and pulmonary sarcoidosis	Number	DALYs (Disability-Adjusted Life Years)	Both	25	Federated States of Micronesia	1994	9.84	4.71	17.72	All ages
550	Interstitial lung disease and pulmonary sarcoidosis	Number	Prevalence	Both	25	Federated States of Micronesia	1995	9.4	7.7	11.3	All ages		550	Interstitial lung disease and pulmonary sarcoidosis	Number	Deaths	Both	25	Micronesia (Federated States of)	1995	0.3	0	0.7	All ages		550	Interstitial lung disease and pulmonary sarcoidosis	Number	DALYs (Disability-Adjusted Life Years)	Both	25	Federated States of Micronesia	1995	9.7	4.76	17.61	All ages
551	Interstitial lung disease and pulmonary sarcoidosis	Number	Prevalence	Both	25	Federated States of Micronesia	1996	9.4	7.7	11.4	All ages		551	Interstitial lung disease and pulmonary sarcoidosis	Number	Deaths	Both	25	Micronesia (Federated States of)	1996	0.3	0	0.6	All ages		551	Interstitial lung disease and pulmonary sarcoidosis	Number	DALYs (Disability-Adjusted Life Years)	Both	25	Federated States of Micronesia	1996	9.65	4.77	17.57	All ages
552	Interstitial lung disease and pulmonary sarcoidosis	Number	Prevalence	Both	25	Federated States of Micronesia	1997	9.5	7.9	11.4	All ages		552	Interstitial lung disease and pulmonary sarcoidosis	Number	Deaths	Both	25	Micronesia (Federated States of)	1997	0.3	0	0.6	All ages		552	Interstitial lung disease and pulmonary sarcoidosis	Number	DALYs (Disability-Adjusted Life Years)	Both	25	Federated States of Micronesia	1997	9.63	4.69	17.6	All ages
553	Interstitial lung disease and pulmonary sarcoidosis	Number	Prevalence	Both	25	Federated States of Micronesia	1998	9.6	7.8	11.6	All ages		553	Interstitial lung disease and pulmonary sarcoidosis	Number	Deaths	Both	25	Micronesia (Federated States of)	1998	0.3	0	0.6	All ages		553	Interstitial lung disease and pulmonary sarcoidosis	Number	DALYs (Disability-Adjusted Life Years)	Both	25	Federated States of Micronesia	1998	9.62	4.78	17.51	All ages
554	Interstitial lung disease and pulmonary sarcoidosis	Number	Prevalence	Both	25	Federated States of Micronesia	1999	9.8	7.9	11.6	All ages		554	Interstitial lung disease and pulmonary sarcoidosis	Number	Deaths	Both	25	Micronesia (Federated States of)	1999	0.4	0	0.6	All ages		554	Interstitial lung disease and pulmonary sarcoidosis	Number	DALYs (Disability-Adjusted Life Years)	Both	25	Federated States of Micronesia	1999	9.62	4.79	17.68	All ages
555	Interstitial lung disease and pulmonary sarcoidosis	Number	Prevalence	Both	25	Federated States of Micronesia	2000	9.6	7.9	11.5	All ages		555	Interstitial lung disease and pulmonary sarcoidosis	Number	Deaths	Both	25	Micronesia (Federated States of)	2000	0.3	0	0.6	All ages		555	Interstitial lung disease and pulmonary sarcoidosis	Number	DALYs (Disability-Adjusted Life Years)	Both	25	Federated States of Micronesia	2000	9.46	4.78	17.38	All ages
556	Interstitial lung disease and pulmonary sarcoidosis	Number	Prevalence	Both	25	Federated States of Micronesia	2001	9.9	8.1	12	All ages		556	Interstitial lung disease and pulmonary sarcoidosis	Number	Deaths	Both	25	Micronesia (Federated States of)	2001	0.4	0	0.6	All ages		556	Interstitial lung disease and pulmonary sarcoidosis	Number	DALYs (Disability-Adjusted Life Years)	Both	25	Federated States of Micronesia	2001	9.54	4.76	17.65	All ages
557	Interstitial lung disease and pulmonary sarcoidosis	Number	Prevalence	Both	25	Federated States of Micronesia	2002	10.1	8.3	12.2	All ages		557	Interstitial lung disease and pulmonary sarcoidosis	Number	Deaths	Both	25	Micronesia (Federated States of)	2002	0.4	0	0.6	All ages		557	Interstitial lung disease and pulmonary sarcoidosis	Number	DALYs (Disability-Adjusted Life Years)	Both	25	Federated States of Micronesia	2002	9.55	4.75	17.93	All ages
558	Interstitial lung disease and pulmonary sarcoidosis	Number	Prevalence	Both	25	Federated States of Micronesia	2003	10.4	8.4	12.5	All ages		558	Interstitial lung disease and pulmonary sarcoidosis	Number	Deaths	Both	25	Micronesia (Federated States of)	2003	0.5	0	0.6	All ages		558	Interstitial lung disease and pulmonary sarcoidosis	Number	DALYs (Disability-Adjusted Life Years)	Both	25	Federated States of Micronesia	2003	9.6	4.75	18.17	All ages
559	Interstitial lung disease and pulmonary sarcoidosis	Number	Prevalence	Both	25	Federated States of Micronesia	2004	10.7	8.6	12.7	All ages		559	Interstitial lung disease and pulmonary sarcoidosis	Number	Deaths	Both	25	Micronesia (Federated States of)	2004	0.5	0	0.6	All ages		559	Interstitial lung disease and pulmonary sarcoidosis	Number	DALYs (Disability-Adjusted Life Years)	Both	25	Federated States of Micronesia	2004	9.66	4.75	18.46	All ages
560	Interstitial lung disease and pulmonary sarcoidosis	Number	Prevalence	Both	25	Federated States of Micronesia	2005	11	8.8	13	All ages		560	Interstitial lung disease and pulmonary sarcoidosis	Number	Deaths	Both	25	Micronesia (Federated States of)	2005	0.5	0	0.6	All ages		560	Interstitial lung disease and pulmonary sarcoidosis	Number	DALYs (Disability-Adjusted Life Years)	Both	25	Federated States of Micronesia	2005	9.83	4.88	18.79	All ages
561	Interstitial lung disease and pulmonary sarcoidosis	Number	Prevalence	Both	25	Federated States of Micronesia	2006	11.2	9.2	13.5	All ages		561	Interstitial lung disease and pulmonary sarcoidosis	Number	Deaths	Both	25	Micronesia (Federated States of)	2006	0.5	0	0.6	All ages		561	Interstitial lung disease and pulmonary sarcoidosis	Number	DALYs (Disability-Adjusted Life Years)	Both	25	Federated States of Micronesia	2006	10.03	4.98	19.34	All ages
562	Interstitial lung disease and pulmonary sarcoidosis	Number	Prevalence	Both	25	Federated States of Micronesia	2007	11.5	9.6	14	All ages		562	Interstitial lung disease and pulmonary sarcoidosis	Number	Deaths	Both	25	Micronesia (Federated States of)	2007	0.5	0	0.5	All ages		562	Interstitial lung disease and pulmonary sarcoidosis	Number	DALYs (Disability-Adjusted Life Years)	Both	25	Federated States of Micronesia	2007	10.34	5.11	19.83	All ages
563	Interstitial lung disease and pulmonary sarcoidosis	Number	Prevalence	Both	25	Federated States of Micronesia	2008	12.1	9.8	14.5	All ages		563	Interstitial lung disease and pulmonary sarcoidosis	Number	Deaths	Both	25	Micronesia (Federated States of)	2008	0.5	0	0.5	All ages		563	Interstitial lung disease and pulmonary sarcoidosis	Number	DALYs (Disability-Adjusted Life Years)	Both	25	Federated States of Micronesia	2008	10.66	5.22	20.33	All ages
564	Interstitial lung disease and pulmonary sarcoidosis	Number	Prevalence	Both	25	Federated States of Micronesia	2009	12.4	10.2	15.1	All ages		564	Interstitial lung disease and pulmonary sarcoidosis	Number	Deaths	Both	25	Micronesia (Federated States of)	2009	0.5	0	0.5	All ages		564	Interstitial lung disease and pulmonary sarcoidosis	Number	DALYs (Disability-Adjusted Life Years)	Both	25	Federated States of Micronesia	2009	11	5.55	21.18	All ages
565	Interstitial lung disease and pulmonary sarcoidosis	Number	Prevalence	Both	25	Federated States of Micronesia	2010	12.9	10.6	15.6	All ages		565	Interstitial lung disease and pulmonary sarcoidosis	Number	Deaths	Both	25	Micronesia (Federated States of)	2010	0.5	0	0.7	All ages		565	Interstitial lung disease and pulmonary sarcoidosis	Number	DALYs (Disability-Adjusted Life Years)	Both	25	Federated States of Micronesia	2010	11.35	5.56	22.02	All ages
566	Interstitial lung disease and pulmonary sarcoidosis	Number	Prevalence	Both	25	Federated States of Micronesia	2011	13.6	11	16.2	All ages		566	Interstitial lung disease and pulmonary sarcoidosis	Number	Deaths	Both	25	Micronesia (Federated States of)	2011	0.5	0	0.8	All ages		566	Interstitial lung disease and pulmonary sarcoidosis	Number	DALYs (Disability-Adjusted Life Years)	Both	25	Federated States of Micronesia	2011	11.72	5.78	22.7	All ages
567	Interstitial lung disease and pulmonary sarcoidosis	Number	Prevalence	Both	25	Federated States of Micronesia	2012	13.9	11.4	16.7	All ages		567	Interstitial lung disease and pulmonary sarcoidosis	Number	Deaths	Both	25	Micronesia (Federated States of)	2012	0.5	0	0.8	All ages		567	Interstitial lung disease and pulmonary sarcoidosis	Number	DALYs (Disability-Adjusted Life Years)	Both	25	Federated States of Micronesia	2012	12.08	6.04	23.77	All ages
568	Interstitial lung disease and pulmonary sarcoidosis	Number	Prevalence	Both	25	Federated States of Micronesia	2013	14.5	12	17.3	All ages		568	Interstitial lung disease and pulmonary sarcoidosis	Number	Deaths	Both	25	Micronesia (Federated States of)	2013	0.5	0	0.8	All ages		568	Interstitial lung disease and pulmonary sarcoidosis	Number	DALYs (Disability-Adjusted Life Years)	Both	25	Federated States of Micronesia	2013	12.45	6.18	24.43	All ages
569	Interstitial lung disease and pulmonary sarcoidosis	Number	Prevalence	Both	25	Federated States of Micronesia	2014	15.1	12.4	17.7	All ages		569	Interstitial lung disease and pulmonary sarcoidosis	Number	Deaths	Both	25	Micronesia (Federated States of)	2014	0.5	0	0.9	All ages		569	Interstitial lung disease and pulmonary sarcoidosis	Number	DALYs (Disability-Adjusted Life Years)	Both	25	Federated States of Micronesia	2014	12.8	6.36	25.16	All ages
570	Interstitial lung disease and pulmonary sarcoidosis	Number	Prevalence	Both	25	Federated States of Micronesia	2015	15.3	12.7	18.1	All ages		570	Interstitial lung disease and pulmonary sarcoidosis	Number	Deaths	Both	25	Micronesia (Federated States of)	2015	0.5	0	0.9	All ages		570	Interstitial lung disease and pulmonary sarcoidosis	Number	DALYs (Disability-Adjusted Life Years)	Both	25	Federated States of Micronesia	2015	13.06	6.52	25.81	All ages
571	Interstitial lung disease and pulmonary sarcoidosis	Number	Prevalence	Both	25	Federated States of Micronesia	2016	15.9	13.2	18.8	All ages		571	Interstitial lung disease and pulmonary sarcoidosis	Number	Deaths	Both	25	Micronesia (Federated States of)	2016	0.5	0	0.9	All ages		571	Interstitial lung disease and pulmonary sarcoidosis	Number	DALYs (Disability-Adjusted Life Years)	Both	25	Federated States of Micronesia	2016	13.38	6.68	26.33	All ages
572	Interstitial lung disease and pulmonary sarcoidosis	Number	Prevalence	Both	25	Federated States of Micronesia	2017	16.2	13.5	19.3	All ages		572	Interstitial lung disease and pulmonary sarcoidosis	Number	Deaths	Both	25	Micronesia (Federated States of)	2017	0.5	0	1	All ages		572	Interstitial lung disease and pulmonary sarcoidosis	Number	DALYs (Disability-Adjusted Life Years)	Both	25	Federated States of Micronesia	2017	13.76	6.77	27.33	All ages
573	Interstitial lung disease and pulmonary sarcoidosis	Number	Prevalence	Both	25	Federated States of Micronesia	2018	16.9	14	19.9	All ages		573	Interstitial lung disease and pulmonary sarcoidosis	Number	Deaths	Both	25	Micronesia (Federated States of)	2018	0.5	0	1	All ages		573	Interstitial lung disease and pulmonary sarcoidosis	Number	DALYs (Disability-Adjusted Life Years)	Both	25	Federated States of Micronesia	2018	14.18	6.87	27.73	All ages
574	Interstitial lung disease and pulmonary sarcoidosis	Number	Prevalence	Both	25	Federated States of Micronesia	2019	17.4	14.5	20.4	All ages		574	Interstitial lung disease and pulmonary sarcoidosis	Number	Deaths	Both	25	Micronesia (Federated States of)	2019	0.5	0	1	All ages		574	Interstitial lung disease and pulmonary sarcoidosis	Number	DALYs (Disability-Adjusted Life Years)	Both	25	Federated States of Micronesia	2019	14.58	6.89	28.6	All ages
575	Interstitial lung disease and pulmonary sarcoidosis	Number	Prevalence	Both	25	Federated States of Micronesia	2020	17.8	14.8	21	All ages		575	Interstitial lung disease and pulmonary sarcoidosis	Number	Deaths	Both	25	Micronesia (Federated States of)	2020	0.5	0	1	All ages		575	Interstitial lung disease and pulmonary sarcoidosis	Number	DALYs (Disability-Adjusted Life Years)	Both	25	Federated States of Micronesia	2020	14.96	7.13	29.21	All ages
576	Interstitial lung disease and pulmonary sarcoidosis	Number	Prevalence	Both	25	Federated States of Micronesia	2021	18.3	15.3	21.6	All ages		576	Interstitial lung disease and pulmonary sarcoidosis	Number	Deaths	Both	25	Micronesia (Federated States of)	2021	0.5	0.1	1	All ages		576	Interstitial lung disease and pulmonary sarcoidosis	Number	DALYs (Disability-Adjusted Life Years)	Both	25	Federated States of Micronesia	2021	15.32	7.33	29.84	All ages
577	Interstitial lung disease and pulmonary sarcoidosis	Number	Prevalence	Both	26	Papua New Guinea	1990	477.2	384.4	586.8	All ages		577	Interstitial lung disease and pulmonary sarcoidosis	Number	Deaths	Both	26	Papua New Guinea	1990	21.9	10.7	41	All ages		577	Interstitial lung disease and pulmonary sarcoidosis	Number	DALYs (Disability-Adjusted Life Years)	Both	26	Independent State of Papua New Guinea	1990	651.86	339.79	1165.01	All ages
578	Interstitial lung disease and pulmonary sarcoidosis	Number	Prevalence	Both	26	Papua New Guinea	1991	484.8	391	595.4	All ages		578	Interstitial lung disease and pulmonary sarcoidosis	Number	Deaths	Both	26	Papua New Guinea	1991	22.3	10.9	41.5	All ages		578	Interstitial lung disease and pulmonary sarcoidosis	Number	DALYs (Disability-Adjusted Life Years)	Both	26	Independent State of Papua New Guinea	1991	660.24	344.32	1187.15	All ages
579	Interstitial lung disease and pulmonary sarcoidosis	Number	Prevalence	Both	26	Papua New Guinea	1992	498	402.1	611	All ages		579	Interstitial lung disease and pulmonary sarcoidosis	Number	Deaths	Both	26	Papua New Guinea	1992	22.7	10.9	42.6	All ages		579	Interstitial lung disease and pulmonary sarcoidosis	Number	DALYs (Disability-Adjusted Life Years)	Both	26	Independent State of Papua New Guinea	1992	669.96	348.55	1209.89	All ages
580	Interstitial lung disease and pulmonary sarcoidosis	Number	Prevalence	Both	26	Papua New Guinea	1993	511.1	412.1	625.7	All ages		580	Interstitial lung disease and pulmonary sarcoidosis	Number	Deaths	Both	26	Papua New Guinea	1993	23.3	11.3	43.3	All ages		580	Interstitial lung disease and pulmonary sarcoidosis	Number	DALYs (Disability-Adjusted Life Years)	Both	26	Independent State of Papua New Guinea	1993	679.57	353.53	1227.08	All ages
581	Interstitial lung disease and pulmonary sarcoidosis	Number	Prevalence	Both	26	Papua New Guinea	1994	523.8	421.3	641.8	All ages		581	Interstitial lung disease and pulmonary sarcoidosis	Number	Deaths	Both	26	Papua New Guinea	1994	23.4	11.4	43.5	All ages		581	Interstitial lung disease and pulmonary sarcoidosis	Number	DALYs (Disability-Adjusted Life Years)	Both	26	Independent State of Papua New Guinea	1994	686.43	356.98	1235.26	All ages
582	Interstitial lung disease and pulmonary sarcoidosis	Number	Prevalence	Both	26	Papua New Guinea	1995	536	430.8	656.6	All ages		582	Interstitial lung disease and pulmonary sarcoidosis	Number	Deaths	Both	26	Papua New Guinea	1995	23.4	11.5	43.9	All ages		582	Interstitial lung disease and pulmonary sarcoidosis	Number	DALYs (Disability-Adjusted Life Years)	Both	26	Independent State of Papua New Guinea	1995	692.58	364.96	1241.51	All ages
583	Interstitial lung disease and pulmonary sarcoidosis	Number	Prevalence	Both	26	Papua New Guinea	1996	543.8	437.9	665.1	All ages		583	Interstitial lung disease and pulmonary sarcoidosis	Number	Deaths	Both	26	Papua New Guinea	1996	23.7	11.6	45	All ages		583	Interstitial lung disease and pulmonary sarcoidosis	Number	DALYs (Disability-Adjusted Life Years)	Both	26	Independent State of Papua New Guinea	1996	701.43	366.46	1262.99	All ages
584	Interstitial lung disease and pulmonary sarcoidosis	Number	Prevalence	Both	26	Papua New Guinea	1997	559.8	450.8	684.4	All ages		584	Interstitial lung disease and pulmonary sarcoidosis	Number	Deaths	Both	26	Papua New Guinea	1997	24	11.6	45.3	All ages		584	Interstitial lung disease and pulmonary sarcoidosis	Number	DALYs (Disability-Adjusted Life Years)	Both	26	Independent State of Papua New Guinea	1997	709.08	373.37	1278.43	All ages
585	Interstitial lung disease and pulmonary sarcoidosis	Number	Prevalence	Both	26	Papua New Guinea	1998	574.2	463	702.4	All ages		585	Interstitial lung disease and pulmonary sarcoidosis	Number	Deaths	Both	26	Papua New Guinea	1998	24.2	12.1	45.9	All ages		585	Interstitial lung disease and pulmonary sarcoidosis	Number	DALYs (Disability-Adjusted Life Years)	Both	26	Independent State of Papua New Guinea	1998	720.49	382.91	1304.79	All ages
586	Interstitial lung disease and pulmonary sarcoidosis	Number	Prevalence	Both	26	Papua New Guinea	1999	585.9	473.6	716.1	All ages		586	Interstitial lung disease and pulmonary sarcoidosis	Number	Deaths	Both	26	Papua New Guinea	1999	24.5	12.2	46.6	All ages		586	Interstitial lung disease and pulmonary sarcoidosis	Number	DALYs (Disability-Adjusted Life Years)	Both	26	Independent State of Papua New Guinea	1999	730.37	383.85	1326.56	All ages
587	Interstitial lung disease and pulmonary sarcoidosis	Number	Prevalence	Both	26	Papua New Guinea	2000	594.1	480.1	726.5	All ages		587	Interstitial lung disease and pulmonary sarcoidosis	Number	Deaths	Both	26	Papua New Guinea	2000	24.9	12	47.7	All ages		587	Interstitial lung disease and pulmonary sarcoidosis	Number	DALYs (Disability-Adjusted Life Years)	Both	26	Independent State of Papua New Guinea	2000	740.21	387.54	1354.31	All ages
588	Interstitial lung disease and pulmonary sarcoidosis	Number	Prevalence	Both	26	Papua New Guinea	2001	608.5	491.2	743.2	All ages		588	Interstitial lung disease and pulmonary sarcoidosis	Number	Deaths	Both	26	Papua New Guinea	2001	25.3	12.2	48.1	All ages		588	Interstitial lung disease and pulmonary sarcoidosis	Number	DALYs (Disability-Adjusted Life Years)	Both	26	Independent State of Papua New Guinea	2001	755.25	398.13	1373.03	All ages
589	Interstitial lung disease and pulmonary sarcoidosis	Number	Prevalence	Both	26	Papua New Guinea	2002	626.7	506.1	765.9	All ages		589	Interstitial lung disease and pulmonary sarcoidosis	Number	Deaths	Both	26	Papua New Guinea	2002	26	12.6	49.1	All ages		589	Interstitial lung disease and pulmonary sarcoidosis	Number	DALYs (Disability-Adjusted Life Years)	Both	26	Independent State of Papua New Guinea	2002	781.11	410.78	1406.58	All ages
590	Interstitial lung disease and pulmonary sarcoidosis	Number	Prevalence	Both	26	Papua New Guinea	2003	646.1	521.4	791.2	All ages		590	Interstitial lung disease and pulmonary sarcoidosis	Number	Deaths	Both	26	Papua New Guinea	2003	26.6	12.8	50.5	All ages		590	Interstitial lung disease and pulmonary sarcoidosis	Number	DALYs (Disability-Adjusted Life Years)	Both	26	Independent State of Papua New Guinea	2003	801.51	416.39	1452.61	All ages
591	Interstitial lung disease and pulmonary sarcoidosis	Number	Prevalence	Both	26	Papua New Guinea	2004	666.9	538	817.4	All ages		591	Interstitial lung disease and pulmonary sarcoidosis	Number	Deaths	Both	26	Papua New Guinea	2004	27.2	13	51.7	All ages		591	Interstitial lung disease and pulmonary sarcoidosis	Number	DALYs (Disability-Adjusted Life Years)	Both	26	Independent State of Papua New Guinea	2004	821.52	426.22	1489.22	All ages
592	Interstitial lung disease and pulmonary sarcoidosis	Number	Prevalence	Both	26	Papua New Guinea	2005	689.5	556.1	846.1	All ages		592	Interstitial lung disease and pulmonary sarcoidosis	Number	Deaths	Both	26	Papua New Guinea	2005	28	13.4	52.6	All ages		592	Interstitial lung disease and pulmonary sarcoidosis	Number	DALYs (Disability-Adjusted Life Years)	Both	26	Independent State of Papua New Guinea	2005	847.93	435.42	1532.04	All ages
593	Interstitial lung disease and pulmonary sarcoidosis	Number	Prevalence	Both	26	Papua New Guinea	2006	719.8	580.6	884.5	All ages		593	Interstitial lung disease and pulmonary sarcoidosis	Number	Deaths	Both	26	Papua New Guinea	2006	29.2	13.8	55.3	All ages		593	Interstitial lung disease and pulmonary sarcoidosis	Number	DALYs (Disability-Adjusted Life Years)	Both	26	Independent State of Papua New Guinea	2006	885.3	452.17	1606.72	All ages
594	Interstitial lung disease and pulmonary sarcoidosis	Number	Prevalence	Both	26	Papua New Guinea	2007	755.2	609.5	928	All ages		594	Interstitial lung disease and pulmonary sarcoidosis	Number	Deaths	Both	26	Papua New Guinea	2007	30.6	14.4	57.7	All ages		594	Interstitial lung disease and pulmonary sarcoidosis	Number	DALYs (Disability-Adjusted Life Years)	Both	26	Independent State of Papua New Guinea	2007	929.25	473.75	1685.88	All ages
595	Interstitial lung disease and pulmonary sarcoidosis	Number	Prevalence	Both	26	Papua New Guinea	2008	793.8	639.8	978.4	All ages		595	Interstitial lung disease and pulmonary sarcoidosis	Number	Deaths	Both	26	Papua New Guinea	2008	32	15	60.4	All ages		595	Interstitial lung disease and pulmonary sarcoidosis	Number	DALYs (Disability-Adjusted Life Years)	Both	26	Independent State of Papua New Guinea	2008	971.57	503.8	1760.56	All ages
596	Interstitial lung disease and pulmonary sarcoidosis	Number	Prevalence	Both	26	Papua New Guinea	2009	833.8	670.7	1027.9	All ages		596	Interstitial lung disease and pulmonary sarcoidosis	Number	Deaths	Both	26	Papua New Guinea	2009	33.2	15.8	62.1	All ages		596	Interstitial lung disease and pulmonary sarcoidosis	Number	DALYs (Disability-Adjusted Life Years)	Both	26	Independent State of Papua New Guinea	2009	1010.96	522.22	1811.85	All ages
597	Interstitial lung disease and pulmonary sarcoidosis	Number	Prevalence	Both	26	Papua New Guinea	2010	874.1	701.3	1074.5	All ages		597	Interstitial lung disease and pulmonary sarcoidosis	Number	Deaths	Both	26	Papua New Guinea	2010	35.4	16.4	66.3	All ages		597	Interstitial lung disease and pulmonary sarcoidosis	Number	DALYs (Disability-Adjusted Life Years)	Both	26	Independent State of Papua New Guinea	2010	1079.81	548.67	1929.48	All ages
598	Interstitial lung disease and pulmonary sarcoidosis	Number	Prevalence	Both	26	Papua New Guinea	2011	922.3	743.2	1129.6	All ages		598	Interstitial lung disease and pulmonary sarcoidosis	Number	Deaths	Both	26	Papua New Guinea	2011	37.8	17.6	71.4	All ages		598	Interstitial lung disease and pulmonary sarcoidosis	Number	DALYs (Disability-Adjusted Life Years)	Both	26	Independent State of Papua New Guinea	2011	1151.61	578.6	2083.73	All ages
599	Interstitial lung disease and pulmonary sarcoidosis	Number	Prevalence	Both	26	Papua New Guinea	2012	973.9	788.5	1186	All ages		599	Interstitial lung disease and pulmonary sarcoidosis	Number	Deaths	Both	26	Papua New Guinea	2012	40	18.2	76.4	All ages		599	Interstitial lung disease and pulmonary sarcoidosis	Number	DALYs (Disability-Adjusted Life Years)	Both	26	Independent State of Papua New Guinea	2012	1215.78	604.02	2228.59	All ages
600	Interstitial lung disease and pulmonary sarcoidosis	Number	Prevalence	Both	26	Papua New Guinea	2013	1028.2	836.4	1245.5	All ages		600	Interstitial lung disease and pulmonary sarcoidosis	Number	Deaths	Both	26	Papua New Guinea	2013	41.5	18.9	79.3	All ages		600	Interstitial lung disease and pulmonary sarcoidosis	Number	DALYs (Disability-Adjusted Life Years)	Both	26	Independent State of Papua New Guinea	2013	1265.49	628.81	2315.46	All ages
601	Interstitial lung disease and pulmonary sarcoidosis	Number	Prevalence	Both	26	Papua New Guinea	2014	1083.8	886.3	1307.1	All ages		601	Interstitial lung disease and pulmonary sarcoidosis	Number	Deaths	Both	26	Papua New Guinea	2014	44	20.1	84.1	All ages		601	Interstitial lung disease and pulmonary sarcoidosis	Number	DALYs (Disability-Adjusted Life Years)	Both	26	Independent State of Papua New Guinea	2014	1335.72	653.85	2465.46	All ages
602	Interstitial lung disease and pulmonary sarcoidosis	Number	Prevalence	Both	26	Papua New Guinea	2015	1140.1	935.3	1368.8	All ages		602	Interstitial lung disease and pulmonary sarcoidosis	Number	Deaths	Both	26	Papua New Guinea	2015	46.5	20.8	90.5	All ages		602	Interstitial lung disease and pulmonary sarcoidosis	Number	DALYs (Disability-Adjusted Life Years)	Both	26	Independent State of Papua New Guinea	2015	1421.72	686.55	2647.61	All ages
603	Interstitial lung disease and pulmonary sarcoidosis	Number	Prevalence	Both	26	Papua New Guinea	2016	1208.4	995.9	1446.1	All ages		603	Interstitial lung disease and pulmonary sarcoidosis	Number	Deaths	Both	26	Papua New Guinea	2016	49.2	21.6	96.1	All ages		603	Interstitial lung disease and pulmonary sarcoidosis	Number	DALYs (Disability-Adjusted Life Years)	Both	26	Independent State of Papua New Guinea	2016	1492.21	714.31	2809.25	All ages
604	Interstitial lung disease and pulmonary sarcoidosis	Number	Prevalence	Both	26	Papua New Guinea	2017	1277.9	1058.7	1527.1	All ages		604	Interstitial lung disease and pulmonary sarcoidosis	Number	Deaths	Both	26	Papua New Guinea	2017	52.2	22.4	102	All ages		604	Interstitial lung disease and pulmonary sarcoidosis	Number	DALYs (Disability-Adjusted Life Years)	Both	26	Independent State of Papua New Guinea	2017	1588.03	741.44	2975.05	All ages
605	Interstitial lung disease and pulmonary sarcoidosis	Number	Prevalence	Both	26	Papua New Guinea	2018	1348.6	1121.8	1608.3	All ages		605	Interstitial lung disease and pulmonary sarcoidosis	Number	Deaths	Both	26	Papua New Guinea	2018	54.8	23.8	107.1	All ages		605	Interstitial lung disease and pulmonary sarcoidosis	Number	DALYs (Disability-Adjusted Life Years)	Both	26	Independent State of Papua New Guinea	2018	1666.39	784.92	3121.36	All ages
606	Interstitial lung disease and pulmonary sarcoidosis	Number	Prevalence	Both	26	Papua New Guinea	2019	1417.1	1179.3	1688.9	All ages		606	Interstitial lung disease and pulmonary sarcoidosis	Number	Deaths	Both	26	Papua New Guinea	2019	58.3	24.9	113.6	All ages		606	Interstitial lung disease and pulmonary sarcoidosis	Number	DALYs (Disability-Adjusted Life Years)	Both	26	Independent State of Papua New Guinea	2019	1772.74	833.68	3304.55	All ages
607	Interstitial lung disease and pulmonary sarcoidosis	Number	Prevalence	Both	26	Papua New Guinea	2020	1480.6	1226.7	1757.2	All ages		607	Interstitial lung disease and pulmonary sarcoidosis	Number	Deaths	Both	26	Papua New Guinea	2020	60.5	25.9	118.1	All ages		607	Interstitial lung disease and pulmonary sarcoidosis	Number	DALYs (Disability-Adjusted Life Years)	Both	26	Independent State of Papua New Guinea	2020	1842.45	854.26	3466.6	All ages
608	Interstitial lung disease and pulmonary sarcoidosis	Number	Prevalence	Both	26	Papua New Guinea	2021	1551.5	1284.9	1843.4	All ages		608	Interstitial lung disease and pulmonary sarcoidosis	Number	Deaths	Both	26	Papua New Guinea	2021	62.5	26.8	122.1	All ages		608	Interstitial lung disease and pulmonary sarcoidosis	Number	DALYs (Disability-Adjusted Life Years)	Both	26	Independent State of Papua New Guinea	2021	1904.5	892.46	3580.07	All ages
609	Interstitial lung disease and pulmonary sarcoidosis	Number	Prevalence	Both	27	Samoa	1990	19	15.6	23	All ages		609	Interstitial lung disease and pulmonary sarcoidosis	Number	Deaths	Both	27	Samoa	1990	0.6	0.3	1.2	All ages		609	Interstitial lung disease and pulmonary sarcoidosis	Number	DALYs (Disability-Adjusted Life Years)	Both	27	Independent State of Samoa	1990	18.29	9.19	33.24	All ages
610	Interstitial lung disease and pulmonary sarcoidosis	Number	Prevalence	Both	27	Samoa	1991	19.4	16	23.3	All ages		610	Interstitial lung disease and pulmonary sarcoidosis	Number	Deaths	Both	27	Samoa	1991	0.6	0.3	1.1	All ages		610	Interstitial lung disease and pulmonary sarcoidosis	Number	DALYs (Disability-Adjusted Life Years)	Both	27	Independent State of Samoa	1991	18.47	9.35	33.66	All ages
611	Interstitial lung disease and pulmonary sarcoidosis	Number	Prevalence	Both	27	Samoa	1992	19.7	16.2	23.7	All ages		611	Interstitial lung disease and pulmonary sarcoidosis	Number	Deaths	Both	27	Samoa	1992	0.7	0.3	1.1	All ages		611	Interstitial lung disease and pulmonary sarcoidosis	Number	DALYs (Disability-Adjusted Life Years)	Both	27	Independent State of Samoa	1992	18.65	9.38	34.05	All ages
612	Interstitial lung disease and pulmonary sarcoidosis	Number	Prevalence	Both	27	Samoa	1993	20	16.4	23.9	All ages		612	Interstitial lung disease and pulmonary sarcoidosis	Number	Deaths	Both	27	Samoa	1993	0.7	0.3	1.1	All ages		612	Interstitial lung disease and pulmonary sarcoidosis	Number	DALYs (Disability-Adjusted Life Years)	Both	27	Independent State of Samoa	1993	18.84	9.4	34.21	All ages
613	Interstitial lung disease and pulmonary sarcoidosis	Number	Prevalence	Both	27	Samoa	1994	20.2	16.6	24.2	All ages		613	Interstitial lung disease and pulmonary sarcoidosis	Number	Deaths	Both	27	Samoa	1994	0.7	0.3	1.2	All ages		613	Interstitial lung disease and pulmonary sarcoidosis	Number	DALYs (Disability-Adjusted Life Years)	Both	27	Independent State of Samoa	1994	18.97	9.6	34.58	All ages
614	Interstitial lung disease and pulmonary sarcoidosis	Number	Prevalence	Both	27	Samoa	1995	20.4	16.9	24.6	All ages		614	Interstitial lung disease and pulmonary sarcoidosis	Number	Deaths	Both	27	Samoa	1995	0.7	0.3	1.2	All ages		614	Interstitial lung disease and pulmonary sarcoidosis	Number	DALYs (Disability-Adjusted Life Years)	Both	27	Independent State of Samoa	1995	19.09	9.69	34.78	All ages
615	Interstitial lung disease and pulmonary sarcoidosis	Number	Prevalence	Both	27	Samoa	1996	20.5	17	24.8	All ages		615	Interstitial lung disease and pulmonary sarcoidosis	Number	Deaths	Both	27	Samoa	1996	0.7	0.3	1.2	All ages		615	Interstitial lung disease and pulmonary sarcoidosis	Number	DALYs (Disability-Adjusted Life Years)	Both	27	Independent State of Samoa	1996	19.15	9.8	34.7	All ages
616	Interstitial lung disease and pulmonary sarcoidosis	Number	Prevalence	Both	27	Samoa	1997	20.8	17.2	24.9	All ages		616	Interstitial lung disease and pulmonary sarcoidosis	Number	Deaths	Both	27	Samoa	1997	0.7	0.3	1.2	All ages		616	Interstitial lung disease and pulmonary sarcoidosis	Number	DALYs (Disability-Adjusted Life Years)	Both	27	Independent State of Samoa	1997	19.19	9.67	34.89	All ages
617	Interstitial lung disease and pulmonary sarcoidosis	Number	Prevalence	Both	27	Samoa	1998	21	17.3	25	All ages		617	Interstitial lung disease and pulmonary sarcoidosis	Number	Deaths	Both	27	Samoa	1998	0.7	0.3	1.2	All ages		617	Interstitial lung disease and pulmonary sarcoidosis	Number	DALYs (Disability-Adjusted Life Years)	Both	27	Independent State of Samoa	1998	19.22	9.72	35.36	All ages
618	Interstitial lung disease and pulmonary sarcoidosis	Number	Prevalence	Both	27	Samoa	1999	21.2	17.5	25.3	All ages		618	Interstitial lung disease and pulmonary sarcoidosis	Number	Deaths	Both	27	Samoa	1999	0.7	0.3	1.2	All ages		618	Interstitial lung disease and pulmonary sarcoidosis	Number	DALYs (Disability-Adjusted Life Years)	Both	27	Independent State of Samoa	1999	19.21	9.56	35.53	All ages
619	Interstitial lung disease and pulmonary sarcoidosis	Number	Prevalence	Both	27	Samoa	2000	21.4	17.7	25.7	All ages		619	Interstitial lung disease and pulmonary sarcoidosis	Number	Deaths	Both	27	Samoa	2000	0.7	0.3	1.2	All ages		619	Interstitial lung disease and pulmonary sarcoidosis	Number	DALYs (Disability-Adjusted Life Years)	Both	27	Independent State of Samoa	2000	19.23	9.45	35.96	All ages
620	Interstitial lung disease and pulmonary sarcoidosis	Number	Prevalence	Both	27	Samoa	2001	21.9	18.1	26.1	All ages		620	Interstitial lung disease and pulmonary sarcoidosis	Number	Deaths	Both	27	Samoa	2001	0.7	0.3	1.3	All ages		620	Interstitial lung disease and pulmonary sarcoidosis	Number	DALYs (Disability-Adjusted Life Years)	Both	27	Independent State of Samoa	2001	19.29	9.52	36.5	All ages
621	Interstitial lung disease and pulmonary sarcoidosis	Number	Prevalence	Both	27	Samoa	2002	22.3	18.5	26.6	All ages		621	Interstitial lung disease and pulmonary sarcoidosis	Number	Deaths	Both	27	Samoa	2002	0.7	0.3	1.3	All ages		621	Interstitial lung disease and pulmonary sarcoidosis	Number	DALYs (Disability-Adjusted Life Years)	Both	27	Independent State of Samoa	2002	19.41	9.56	36.14	All ages
622	Interstitial lung disease and pulmonary sarcoidosis	Number	Prevalence	Both	27	Samoa	2003	22.9	19	27.2	All ages		622	Interstitial lung disease and pulmonary sarcoidosis	Number	Deaths	Both	27	Samoa	2003	0.7	0.3	1.3	All ages		622	Interstitial lung disease and pulmonary sarcoidosis	Number	DALYs (Disability-Adjusted Life Years)	Both	27	Independent State of Samoa	2003	19.61	9.43	37.11	All ages
623	Interstitial lung disease and pulmonary sarcoidosis	Number	Prevalence	Both	27	Samoa	2004	23.4	19.4	27.9	All ages		623	Interstitial lung disease and pulmonary sarcoidosis	Number	Deaths	Both	27	Samoa	2004	0.7	0.3	1.3	All ages		623	Interstitial lung disease and pulmonary sarcoidosis	Number	DALYs (Disability-Adjusted Life Years)	Both	27	Independent State of Samoa	2004	19.86	9.41	37.55	All ages
624	Interstitial lung disease and pulmonary sarcoidosis	Number	Prevalence	Both	27	Samoa	2005	24.1	19.8	28.7	All ages		624	Interstitial lung disease and pulmonary sarcoidosis	Number	Deaths	Both	27	Samoa	2005	0.7	0.3	1.3	All ages		624	Interstitial lung disease and pulmonary sarcoidosis	Number	DALYs (Disability-Adjusted Life Years)	Both	27	Independent State of Samoa	2005	20.09	9.47	37.59	All ages
625	Interstitial lung disease and pulmonary sarcoidosis	Number	Prevalence	Both	27	Samoa	2006	24.7	20.3	29.4	All ages		625	Interstitial lung disease and pulmonary sarcoidosis	Number	Deaths	Both	27	Samoa	2006	0.7	0.3	1.3	All ages		625	Interstitial lung disease and pulmonary sarcoidosis	Number	DALYs (Disability-Adjusted Life Years)	Both	27	Independent State of Samoa	2006	20.38	9.51	38.35	All ages
626	Interstitial lung disease and pulmonary sarcoidosis	Number	Prevalence	Both	27	Samoa	2007	25.3	20.7	30	All ages		626	Interstitial lung disease and pulmonary sarcoidosis	Number	Deaths	Both	27	Samoa	2007	0.7	0.3	1.3	All ages		626	Interstitial lung disease and pulmonary sarcoidosis	Number	DALYs (Disability-Adjusted Life Years)	Both	27	Independent State of Samoa	2007	20.78	9.73	39.22	All ages
627	Interstitial lung disease and pulmonary sarcoidosis	Number	Prevalence	Both	27	Samoa	2008	25.9	21.3	30.9	All ages		627	Interstitial lung disease and pulmonary sarcoidosis	Number	Deaths	Both	27	Samoa	2008	0.7	0.3	1.3	All ages		627	Interstitial lung disease and pulmonary sarcoidosis	Number	DALYs (Disability-Adjusted Life Years)	Both	27	Independent State of Samoa	2008	21.17	10.04	39.61	All ages
628	Interstitial lung disease and pulmonary sarcoidosis	Number	Prevalence	Both	27	Samoa	2009	26.5	21.8	31.6	All ages		628	Interstitial lung disease and pulmonary sarcoidosis	Number	Deaths	Both	27	Samoa	2009	0.7	0.3	1.3	All ages		628	Interstitial lung disease and pulmonary sarcoidosis	Number	DALYs (Disability-Adjusted Life Years)	Both	27	Independent State of Samoa	2009	21.68	10.28	40.64	All ages
629	Interstitial lung disease and pulmonary sarcoidosis	Number	Prevalence	Both	27	Samoa	2010	27.1	22.3	32.3	All ages		629	Interstitial lung disease and pulmonary sarcoidosis	Number	Deaths	Both	27	Samoa	2010	0.7	0.3	1.4	All ages		629	Interstitial lung disease and pulmonary sarcoidosis	Number	DALYs (Disability-Adjusted Life Years)	Both	27	Independent State of Samoa	2010	22.18	10.48	41.89	All ages
630	Interstitial lung disease and pulmonary sarcoidosis	Number	Prevalence	Both	27	Samoa	2011	27.7	22.8	33	All ages		630	Interstitial lung disease and pulmonary sarcoidosis	Number	Deaths	Both	27	Samoa	2011	0.7	0.3	1.4	All ages		630	Interstitial lung disease and pulmonary sarcoidosis	Number	DALYs (Disability-Adjusted Life Years)	Both	27	Independent State of Samoa	2011	22.64	10.68	42.56	All ages
631	Interstitial lung disease and pulmonary sarcoidosis	Number	Prevalence	Both	27	Samoa	2012	28.4	23.6	33.7	All ages		631	Interstitial lung disease and pulmonary sarcoidosis	Number	Deaths	Both	27	Samoa	2012	0.7	0.4	1.5	All ages		631	Interstitial lung disease and pulmonary sarcoidosis	Number	DALYs (Disability-Adjusted Life Years)	Both	27	Independent State of Samoa	2012	23.21	11.11	44.02	All ages
632	Interstitial lung disease and pulmonary sarcoidosis	Number	Prevalence	Both	27	Samoa	2013	29.1	24.1	34.3	All ages		632	Interstitial lung disease and pulmonary sarcoidosis	Number	Deaths	Both	27	Samoa	2013	0.7	0.4	1.5	All ages		632	Interstitial lung disease and pulmonary sarcoidosis	Number	DALYs (Disability-Adjusted Life Years)	Both	27	Independent State of Samoa	2013	23.82	11.53	44.92	All ages
633	Interstitial lung disease and pulmonary sarcoidosis	Number	Prevalence	Both	27	Samoa	2014	29.5	24.7	35	All ages		633	Interstitial lung disease and pulmonary sarcoidosis	Number	Deaths	Both	27	Samoa	2014	0.8	0.4	1.6	All ages		633	Interstitial lung disease and pulmonary sarcoidosis	Number	DALYs (Disability-Adjusted Life Years)	Both	27	Independent State of Samoa	2014	24.39	11.7	46.14	All ages
634	Interstitial lung disease and pulmonary sarcoidosis	Number	Prevalence	Both	27	Samoa	2015	30.4	25.4	35.8	All ages		634	Interstitial lung disease and pulmonary sarcoidosis	Number	Deaths	Both	27	Samoa	2015	0.8	0.5	1.7	All ages		634	Interstitial lung disease and pulmonary sarcoidosis	Number	DALYs (Disability-Adjusted Life Years)	Both	27	Independent State of Samoa	2015	24.85	12.06	47.32	All ages
635	Interstitial lung disease and pulmonary sarcoidosis	Number	Prevalence	Both	27	Samoa	2016	31.1	26	36.5	All ages		635	Interstitial lung disease and pulmonary sarcoidosis	Number	Deaths	Both	27	Samoa	2016	0.8	0.5	1.7	All ages		635	Interstitial lung disease and pulmonary sarcoidosis	Number	DALYs (Disability-Adjusted Life Years)	Both	27	Independent State of Samoa	2016	25.44	12.62	48.65	All ages
636	Interstitial lung disease and pulmonary sarcoidosis	Number	Prevalence	Both	27	Samoa	2017	32	26.9	37.4	All ages		636	Interstitial lung disease and pulmonary sarcoidosis	Number	Deaths	Both	27	Samoa	2017	0.8	0.5	1.7	All ages		636	Interstitial lung disease and pulmonary sarcoidosis	Number	DALYs (Disability-Adjusted Life Years)	Both	27	Independent State of Samoa	2017	25.93	12.93	49.29	All ages
637	Interstitial lung disease and pulmonary sarcoidosis	Number	Prevalence	Both	27	Samoa	2018	32.8	27.7	38.4	All ages		637	Interstitial lung disease and pulmonary sarcoidosis	Number	Deaths	Both	27	Samoa	2018	0.8	0.5	1.6	All ages		637	Interstitial lung disease and pulmonary sarcoidosis	Number	DALYs (Disability-Adjusted Life Years)	Both	27	Independent State of Samoa	2018	26.27	13.11	49.32	All ages
638	Interstitial lung disease and pulmonary sarcoidosis	Number	Prevalence	Both	27	Samoa	2019	33.7	28.3	39.2	All ages		638	Interstitial lung disease and pulmonary sarcoidosis	Number	Deaths	Both	27	Samoa	2019	0.8	0.5	1.7	All ages		638	Interstitial lung disease and pulmonary sarcoidosis	Number	DALYs (Disability-Adjusted Life Years)	Both	27	Independent State of Samoa	2019	26.64	13.41	50.22	All ages
639	Interstitial lung disease and pulmonary sarcoidosis	Number	Prevalence	Both	27	Samoa	2020	34.3	29	40.3	All ages		639	Interstitial lung disease and pulmonary sarcoidosis	Number	Deaths	Both	27	Samoa	2020	0.8	0.5	1.7	All ages		639	Interstitial lung disease and pulmonary sarcoidosis	Number	DALYs (Disability-Adjusted Life Years)	Both	27	Independent State of Samoa	2020	27.15	13.72	51.16	All ages
640	Interstitial lung disease and pulmonary sarcoidosis	Number	Prevalence	Both	27	Samoa	2021	35.5	29.9	41.2	All ages		640	Interstitial lung disease and pulmonary sarcoidosis	Number	Deaths	Both	27	Samoa	2021	0.8	0.5	1.8	All ages		640	Interstitial lung disease and pulmonary sarcoidosis	Number	DALYs (Disability-Adjusted Life Years)	Both	27	Independent State of Samoa	2021	27.76	14.07	52.35	All ages
641	Interstitial lung disease and pulmonary sarcoidosis	Number	Prevalence	Both	28	Solomon Islands	1990	23.8	18.9	29.2	All ages		641	Interstitial lung disease and pulmonary sarcoidosis	Number	Deaths	Both	28	Solomon Islands	1990	0.6	0.4	1.1	All ages		641	Interstitial lung disease and pulmonary sarcoidosis	Number	DALYs (Disability-Adjusted Life Years)	Both	28	Solomon Islands	1990	19.68	10.64	33.97	All ages
642	Interstitial lung disease and pulmonary sarcoidosis	Number	Prevalence	Both	28	Solomon Islands	1991	24.8	19.8	30.4	All ages		642	Interstitial lung disease and pulmonary sarcoidosis	Number	Deaths	Both	28	Solomon Islands	1991	0.6	0.4	1.1	All ages		642	Interstitial lung disease and pulmonary sarcoidosis	Number	DALYs (Disability-Adjusted Life Years)	Both	28	Solomon Islands	1991	20.76	11.21	36.21	All ages
643	Interstitial lung disease and pulmonary sarcoidosis	Number	Prevalence	Both	28	Solomon Islands	1992	26	20.8	31.8	All ages		643	Interstitial lung disease and pulmonary sarcoidosis	Number	Deaths	Both	28	Solomon Islands	1992	0.6	0.4	1.2	All ages		643	Interstitial lung disease and pulmonary sarcoidosis	Number	DALYs (Disability-Adjusted Life Years)	Both	28	Solomon Islands	1992	21.37	11.47	37.33	All ages
644	Interstitial lung disease and pulmonary sarcoidosis	Number	Prevalence	Both	28	Solomon Islands	1993	27.1	21.7	33.1	All ages		644	Interstitial lung disease and pulmonary sarcoidosis	Number	Deaths	Both	28	Solomon Islands	1993	0.6	0.4	1.3	All ages		644	Interstitial lung disease and pulmonary sarcoidosis	Number	DALYs (Disability-Adjusted Life Years)	Both	28	Solomon Islands	1993	22.1	11.96	38.13	All ages
645	Interstitial lung disease and pulmonary sarcoidosis	Number	Prevalence	Both	28	Solomon Islands	1994	28.1	22.4	34.6	All ages		645	Interstitial lung disease and pulmonary sarcoidosis	Number	Deaths	Both	28	Solomon Islands	1994	0.7	0.4	1.4	All ages		645	Interstitial lung disease and pulmonary sarcoidosis	Number	DALYs (Disability-Adjusted Life Years)	Both	28	Solomon Islands	1994	22.85	12.17	40.51	All ages
646	Interstitial lung disease and pulmonary sarcoidosis	Number	Prevalence	Both	28	Solomon Islands	1995	29.1	23.1	35.7	All ages		646	Interstitial lung disease and pulmonary sarcoidosis	Number	Deaths	Both	28	Solomon Islands	1995	0.7	0.4	1.3	All ages		646	Interstitial lung disease and pulmonary sarcoidosis	Number	DALYs (Disability-Adjusted Life Years)	Both	28	Solomon Islands	1995	23.04	12.44	40.37	All ages
647	Interstitial lung disease and pulmonary sarcoidosis	Number	Prevalence	Both	28	Solomon Islands	1996	29.9	23.9	36.9	All ages		647	Interstitial lung disease and pulmonary sarcoidosis	Number	Deaths	Both	28	Solomon Islands	1996	0.8	0.4	1.4	All ages		647	Interstitial lung disease and pulmonary sarcoidosis	Number	DALYs (Disability-Adjusted Life Years)	Both	28	Solomon Islands	1996	23.67	12.71	41.93	All ages
648	Interstitial lung disease and pulmonary sarcoidosis	Number	Prevalence	Both	28	Solomon Islands	1997	30.9	24.5	37.8	All ages		648	Interstitial lung disease and pulmonary sarcoidosis	Number	Deaths	Both	28	Solomon Islands	1997	0.8	0.5	1.4	All ages		648	Interstitial lung disease and pulmonary sarcoidosis	Number	DALYs (Disability-Adjusted Life Years)	Both	28	Solomon Islands	1997	24.47	13.3	43.62	All ages
649	Interstitial lung disease and pulmonary sarcoidosis	Number	Prevalence	Both	28	Solomon Islands	1998	31.7	25.2	38.8	All ages		649	Interstitial lung disease and pulmonary sarcoidosis	Number	Deaths	Both	28	Solomon Islands	1998	0.8	0.5	1.4	All ages		649	Interstitial lung disease and pulmonary sarcoidosis	Number	DALYs (Disability-Adjusted Life Years)	Both	28	Solomon Islands	1998	25.02	13.4	43.94	All ages
650	Interstitial lung disease and pulmonary sarcoidosis	Number	Prevalence	Both	28	Solomon Islands	1999	32.4	26	39.9	All ages		650	Interstitial lung disease and pulmonary sarcoidosis	Number	Deaths	Both	28	Solomon Islands	1999	0.8	0.5	1.4	All ages		650	Interstitial lung disease and pulmonary sarcoidosis	Number	DALYs (Disability-Adjusted Life Years)	Both	28	Solomon Islands	1999	25.03	13.51	42.68	All ages
651	Interstitial lung disease and pulmonary sarcoidosis	Number	Prevalence	Both	28	Solomon Islands	2000	33.2	26.4	40.8	All ages		651	Interstitial lung disease and pulmonary sarcoidosis	Number	Deaths	Both	28	Solomon Islands	2000	0.8	0.5	1.4	All ages		651	Interstitial lung disease and pulmonary sarcoidosis	Number	DALYs (Disability-Adjusted Life Years)	Both	28	Solomon Islands	2000	25.73	14.03	44.15	All ages
652	Interstitial lung disease and pulmonary sarcoidosis	Number	Prevalence	Both	28	Solomon Islands	2001	33.8	26.9	41.6	All ages		652	Interstitial lung disease and pulmonary sarcoidosis	Number	Deaths	Both	28	Solomon Islands	2001	0.8	0.5	1.4	All ages		652	Interstitial lung disease and pulmonary sarcoidosis	Number	DALYs (Disability-Adjusted Life Years)	Both	28	Solomon Islands	2001	26.05	14.3	44.55	All ages
653	Interstitial lung disease and pulmonary sarcoidosis	Number	Prevalence	Both	28	Solomon Islands	2002	34.3	27.4	42	All ages		653	Interstitial lung disease and pulmonary sarcoidosis	Number	Deaths	Both	28	Solomon Islands	2002	0.8	0.5	1.4	All ages		653	Interstitial lung disease and pulmonary sarcoidosis	Number	DALYs (Disability-Adjusted Life Years)	Both	28	Solomon Islands	2002	26.1	14.14	44.45	All ages
654	Interstitial lung disease and pulmonary sarcoidosis	Number	Prevalence	Both	28	Solomon Islands	2003	34.6	27.7	42.5	All ages		654	Interstitial lung disease and pulmonary sarcoidosis	Number	Deaths	Both	28	Solomon Islands	2003	0.8	0.5	1.5	All ages		654	Interstitial lung disease and pulmonary sarcoidosis	Number	DALYs (Disability-Adjusted Life Years)	Both	28	Solomon Islands	2003	26.64	14.51	45.99	All ages
655	Interstitial lung disease and pulmonary sarcoidosis	Number	Prevalence	Both	28	Solomon Islands	2004	35.1	28	43	All ages		655	Interstitial lung disease and pulmonary sarcoidosis	Number	Deaths	Both	28	Solomon Islands	2004	0.8	0.5	1.6	All ages		655	Interstitial lung disease and pulmonary sarcoidosis	Number	DALYs (Disability-Adjusted Life Years)	Both	28	Solomon Islands	2004	26.98	14.75	46.85	All ages
656	Interstitial lung disease and pulmonary sarcoidosis	Number	Prevalence	Both	28	Solomon Islands	2005	35.5	28.5	43.8	All ages		656	Interstitial lung disease and pulmonary sarcoidosis	Number	Deaths	Both	28	Solomon Islands	2005	0.8	0.5	1.7	All ages		656	Interstitial lung disease and pulmonary sarcoidosis	Number	DALYs (Disability-Adjusted Life Years)	Both	28	Solomon Islands	2005	27.64	15.15	47.84	All ages
657	Interstitial lung disease and pulmonary sarcoidosis	Number	Prevalence	Both	28	Solomon Islands	2006	36.4	29.2	44.7	All ages		657	Interstitial lung disease and pulmonary sarcoidosis	Number	Deaths	Both	28	Solomon Islands	2006	0.8	0.5	1.7	All ages		657	Interstitial lung disease and pulmonary sarcoidosis	Number	DALYs (Disability-Adjusted Life Years)	Both	28	Solomon Islands	2006	28.53	15.71	49.95	All ages
658	Interstitial lung disease and pulmonary sarcoidosis	Number	Prevalence	Both	28	Solomon Islands	2007	37.3	30	45.8	All ages		658	Interstitial lung disease and pulmonary sarcoidosis	Number	Deaths	Both	28	Solomon Islands	2007	0.9	0.5	1.7	All ages		658	Interstitial lung disease and pulmonary sarcoidosis	Number	DALYs (Disability-Adjusted Life Years)	Both	28	Solomon Islands	2007	28.82	15.83	50.68	All ages
659	Interstitial lung disease and pulmonary sarcoidosis	Number	Prevalence	Both	28	Solomon Islands	2008	38.3	30.7	46.9	All ages		659	Interstitial lung disease and pulmonary sarcoidosis	Number	Deaths	Both	28	Solomon Islands	2008	0.9	0.5	1.7	All ages		659	Interstitial lung disease and pulmonary sarcoidosis	Number	DALYs (Disability-Adjusted Life Years)	Both	28	Solomon Islands	2008	29.06	15.69	52.18	All ages
660	Interstitial lung disease and pulmonary sarcoidosis	Number	Prevalence	Both	28	Solomon Islands	2009	39.4	31.6	48.2	All ages		660	Interstitial lung disease and pulmonary sarcoidosis	Number	Deaths	Both	28	Solomon Islands	2009	1	0.5	1.8	All ages		660	Interstitial lung disease and pulmonary sarcoidosis	Number	DALYs (Disability-Adjusted Life Years)	Both	28	Solomon Islands	2009	31.08	16.44	56.94	All ages
661	Interstitial lung disease and pulmonary sarcoidosis	Number	Prevalence	Both	28	Solomon Islands	2010	40.7	32.5	49.4	All ages		661	Interstitial lung disease and pulmonary sarcoidosis	Number	Deaths	Both	28	Solomon Islands	2010	1	0.5	1.9	All ages		661	Interstitial lung disease and pulmonary sarcoidosis	Number	DALYs (Disability-Adjusted Life Years)	Both	28	Solomon Islands	2010	31.75	16.71	58.09	All ages
662	Interstitial lung disease and pulmonary sarcoidosis	Number	Prevalence	Both	28	Solomon Islands	2011	41.7	33.5	50.8	All ages		662	Interstitial lung disease and pulmonary sarcoidosis	Number	Deaths	Both	28	Solomon Islands	2011	1.1	0.5	2.2	All ages		662	Interstitial lung disease and pulmonary sarcoidosis	Number	DALYs (Disability-Adjusted Life Years)	Both	28	Solomon Islands	2011	34.68	18.21	63.93	All ages
663	Interstitial lung disease and pulmonary sarcoidosis	Number	Prevalence	Both	28	Solomon Islands	2012	42.8	34.7	52.1	All ages		663	Interstitial lung disease and pulmonary sarcoidosis	Number	Deaths	Both	28	Solomon Islands	2012	1.2	0.5	2.2	All ages		663	Interstitial lung disease and pulmonary sarcoidosis	Number	DALYs (Disability-Adjusted Life Years)	Both	28	Solomon Islands	2012	36.43	19.12	67.87	All ages
664	Interstitial lung disease and pulmonary sarcoidosis	Number	Prevalence	Both	28	Solomon Islands	2013	44.3	35.7	53.6	All ages		664	Interstitial lung disease and pulmonary sarcoidosis	Number	Deaths	Both	28	Solomon Islands	2013	1.2	0.5	2.3	All ages		664	Interstitial lung disease and pulmonary sarcoidosis	Number	DALYs (Disability-Adjusted Life Years)	Both	28	Solomon Islands	2013	38.06	19.89	70.93	All ages
665	Interstitial lung disease and pulmonary sarcoidosis	Number	Prevalence	Both	28	Solomon Islands	2014	45.5	37	55.3	All ages		665	Interstitial lung disease and pulmonary sarcoidosis	Number	Deaths	Both	28	Solomon Islands	2014	1.3	0.5	2.6	All ages		665	Interstitial lung disease and pulmonary sarcoidosis	Number	DALYs (Disability-Adjusted Life Years)	Both	28	Solomon Islands	2014	40.18	21.14	75.8	All ages
666	Interstitial lung disease and pulmonary sarcoidosis	Number	Prevalence	Both	28	Solomon Islands	2015	46.9	38.2	56.7	All ages		666	Interstitial lung disease and pulmonary sarcoidosis	Number	Deaths	Both	28	Solomon Islands	2015	1.3	0.5	2.7	All ages		666	Interstitial lung disease and pulmonary sarcoidosis	Number	DALYs (Disability-Adjusted Life Years)	Both	28	Solomon Islands	2015	41.4	21.83	77.7	All ages
667	Interstitial lung disease and pulmonary sarcoidosis	Number	Prevalence	Both	28	Solomon Islands	2016	48.5	39.6	58.4	All ages		667	Interstitial lung disease and pulmonary sarcoidosis	Number	Deaths	Both	28	Solomon Islands	2016	1.3	0.5	2.7	All ages		667	Interstitial lung disease and pulmonary sarcoidosis	Number	DALYs (Disability-Adjusted Life Years)	Both	28	Solomon Islands	2016	42.14	22.26	78.83	All ages
668	Interstitial lung disease and pulmonary sarcoidosis	Number	Prevalence	Both	28	Solomon Islands	2017	50	41	60	All ages		668	Interstitial lung disease and pulmonary sarcoidosis	Number	Deaths	Both	28	Solomon Islands	2017	1.3	0.5	2.7	All ages		668	Interstitial lung disease and pulmonary sarcoidosis	Number	DALYs (Disability-Adjusted Life Years)	Both	28	Solomon Islands	2017	42.87	22.76	80.14	All ages
669	Interstitial lung disease and pulmonary sarcoidosis	Number	Prevalence	Both	28	Solomon Islands	2018	51.7	42.4	61.9	All ages		669	Interstitial lung disease and pulmonary sarcoidosis	Number	Deaths	Both	28	Solomon Islands	2018	1.4	0.5	2.7	All ages		669	Interstitial lung disease and pulmonary sarcoidosis	Number	DALYs (Disability-Adjusted Life Years)	Both	28	Solomon Islands	2018	43.2	23.26	79.95	All ages
670	Interstitial lung disease and pulmonary sarcoidosis	Number	Prevalence	Both	28	Solomon Islands	2019	53.5	44	63.9	All ages		670	Interstitial lung disease and pulmonary sarcoidosis	Number	Deaths	Both	28	Solomon Islands	2019	1.4	0.6	2.8	All ages		670	Interstitial lung disease and pulmonary sarcoidosis	Number	DALYs (Disability-Adjusted Life Years)	Both	28	Solomon Islands	2019	45.59	23.56	86.09	All ages
671	Interstitial lung disease and pulmonary sarcoidosis	Number	Prevalence	Both	28	Solomon Islands	2020	55.8	45.9	66.9	All ages		671	Interstitial lung disease and pulmonary sarcoidosis	Number	Deaths	Both	28	Solomon Islands	2020	1.5	0.6	2.8	All ages		671	Interstitial lung disease and pulmonary sarcoidosis	Number	DALYs (Disability-Adjusted Life Years)	Both	28	Solomon Islands	2020	47.66	24.92	88.8	All ages
672	Interstitial lung disease and pulmonary sarcoidosis	Number	Prevalence	Both	28	Solomon Islands	2021	58.2	48.1	69.7	All ages		672	Interstitial lung disease and pulmonary sarcoidosis	Number	Deaths	Both	28	Solomon Islands	2021	1.5	0.6	2.8	All ages		672	Interstitial lung disease and pulmonary sarcoidosis	Number	DALYs (Disability-Adjusted Life Years)	Both	28	Solomon Islands	2021	48.52	25.19	89.73	All ages
673	Interstitial lung disease and pulmonary sarcoidosis	Number	Prevalence	Both	29	Tonga	1990	9.2	7.4	11.1	All ages		673	Interstitial lung disease and pulmonary sarcoidosis	Number	Deaths	Both	29	Tonga	1990	0.3	0	0.5	All ages		673	Interstitial lung disease and pulmonary sarcoidosis	Number	DALYs (Disability-Adjusted Life Years)	Both	29	Kingdom of Tonga	1990	8.07	4.24	14.46	All ages
674	Interstitial lung disease and pulmonary sarcoidosis	Number	Prevalence	Both	29	Tonga	1991	9.4	7.5	11.4	All ages		674	Interstitial lung disease and pulmonary sarcoidosis	Number	Deaths	Both	29	Tonga	1991	0.3	0	0.5	All ages		674	Interstitial lung disease and pulmonary sarcoidosis	Number	DALYs (Disability-Adjusted Life Years)	Both	29	Kingdom of Tonga	1991	8.12	4.33	14.58	All ages
675	Interstitial lung disease and pulmonary sarcoidosis	Number	Prevalence	Both	29	Tonga	1992	9.6	7.8	11.7	All ages		675	Interstitial lung disease and pulmonary sarcoidosis	Number	Deaths	Both	29	Tonga	1992	0.3	0	0.5	All ages		675	Interstitial lung disease and pulmonary sarcoidosis	Number	DALYs (Disability-Adjusted Life Years)	Both	29	Kingdom of Tonga	1992	8.13	4.34	14.78	All ages
676	Interstitial lung disease and pulmonary sarcoidosis	Number	Prevalence	Both	29	Tonga	1993	9.9	7.8	11.8	All ages		676	Interstitial lung disease and pulmonary sarcoidosis	Number	Deaths	Both	29	Tonga	1993	0.3	0	0.5	All ages		676	Interstitial lung disease and pulmonary sarcoidosis	Number	DALYs (Disability-Adjusted Life Years)	Both	29	Kingdom of Tonga	1993	8.18	4.39	14.86	All ages
677	Interstitial lung disease and pulmonary sarcoidosis	Number	Prevalence	Both	29	Tonga	1994	9.9	7.9	12	All ages		677	Interstitial lung disease and pulmonary sarcoidosis	Number	Deaths	Both	29	Tonga	1994	0.3	0	0.5	All ages		677	Interstitial lung disease and pulmonary sarcoidosis	Number	DALYs (Disability-Adjusted Life Years)	Both	29	Kingdom of Tonga	1994	8.19	4.38	14.73	All ages
678	Interstitial lung disease and pulmonary sarcoidosis	Number	Prevalence	Both	29	Tonga	1995	10	8.3	12.3	All ages		678	Interstitial lung disease and pulmonary sarcoidosis	Number	Deaths	Both	29	Tonga	1995	0.3	0	0.5	All ages		678	Interstitial lung disease and pulmonary sarcoidosis	Number	DALYs (Disability-Adjusted Life Years)	Both	29	Kingdom of Tonga	1995	8.18	4.34	14.63	All ages
679	Interstitial lung disease and pulmonary sarcoidosis	Number	Prevalence	Both	29	Tonga	1996	10.2	8.3	12.2	All ages		679	Interstitial lung disease and pulmonary sarcoidosis	Number	Deaths	Both	29	Tonga	1996	0.3	0	0.5	All ages		679	Interstitial lung disease and pulmonary sarcoidosis	Number	DALYs (Disability-Adjusted Life Years)	Both	29	Kingdom of Tonga	1996	8.2	4.3	14.54	All ages
680	Interstitial lung disease and pulmonary sarcoidosis	Number	Prevalence	Both	29	Tonga	1997	10.3	8.3	12.4	All ages		680	Interstitial lung disease and pulmonary sarcoidosis	Number	Deaths	Both	29	Tonga	1997	0.3	0	0.5	All ages		680	Interstitial lung disease and pulmonary sarcoidosis	Number	DALYs (Disability-Adjusted Life Years)	Both	29	Kingdom of Tonga	1997	8.24	4.4	14.64	All ages
681	Interstitial lung disease and pulmonary sarcoidosis	Number	Prevalence	Both	29	Tonga	1998	10.3	8.5	12.4	All ages		681	Interstitial lung disease and pulmonary sarcoidosis	Number	Deaths	Both	29	Tonga	1998	0.3	0	0.5	All ages		681	Interstitial lung disease and pulmonary sarcoidosis	Number	DALYs (Disability-Adjusted Life Years)	Both	29	Kingdom of Tonga	1998	8.41	4.54	14.77	All ages
682	Interstitial lung disease and pulmonary sarcoidosis	Number	Prevalence	Both	29	Tonga	1999	10.6	8.5	12.6	All ages		682	Interstitial lung disease and pulmonary sarcoidosis	Number	Deaths	Both	29	Tonga	1999	0.3	0	0.5	All ages		682	Interstitial lung disease and pulmonary sarcoidosis	Number	DALYs (Disability-Adjusted Life Years)	Both	29	Kingdom of Tonga	1999	8.58	4.68	15.04	All ages
683	Interstitial lung disease and pulmonary sarcoidosis	Number	Prevalence	Both	29	Tonga	2000	10.6	8.6	12.8	All ages		683	Interstitial lung disease and pulmonary sarcoidosis	Number	Deaths	Both	29	Tonga	2000	0.3	0	0.5	All ages		683	Interstitial lung disease and pulmonary sarcoidosis	Number	DALYs (Disability-Adjusted Life Years)	Both	29	Kingdom of Tonga	2000	8.58	4.6	15.07	All ages
684	Interstitial lung disease and pulmonary sarcoidosis	Number	Prevalence	Both	29	Tonga	2001	10.7	8.6	12.9	All ages		684	Interstitial lung disease and pulmonary sarcoidosis	Number	Deaths	Both	29	Tonga	2001	0.3	0	0.5	All ages		684	Interstitial lung disease and pulmonary sarcoidosis	Number	DALYs (Disability-Adjusted Life Years)	Both	29	Kingdom of Tonga	2001	8.55	4.62	15.15	All ages
685	Interstitial lung disease and pulmonary sarcoidosis	Number	Prevalence	Both	29	Tonga	2002	10.7	8.6	12.9	All ages		685	Interstitial lung disease and pulmonary sarcoidosis	Number	Deaths	Both	29	Tonga	2002	0.3	0	0.5	All ages		685	Interstitial lung disease and pulmonary sarcoidosis	Number	DALYs (Disability-Adjusted Life Years)	Both	29	Kingdom of Tonga	2002	8.66	4.69	15.46	All ages
686	Interstitial lung disease and pulmonary sarcoidosis	Number	Prevalence	Both	29	Tonga	2003	10.9	8.9	13.2	All ages		686	Interstitial lung disease and pulmonary sarcoidosis	Number	Deaths	Both	29	Tonga	2003	0.3	0	0.5	All ages		686	Interstitial lung disease and pulmonary sarcoidosis	Number	DALYs (Disability-Adjusted Life Years)	Both	29	Kingdom of Tonga	2003	8.76	4.72	15.72	All ages
687	Interstitial lung disease and pulmonary sarcoidosis	Number	Prevalence	Both	29	Tonga	2004	11.1	9	13.3	All ages		687	Interstitial lung disease and pulmonary sarcoidosis	Number	Deaths	Both	29	Tonga	2004	0.3	0	0.5	All ages		687	Interstitial lung disease and pulmonary sarcoidosis	Number	DALYs (Disability-Adjusted Life Years)	Both	29	Kingdom of Tonga	2004	8.77	4.66	15.75	All ages
688	Interstitial lung disease and pulmonary sarcoidosis	Number	Prevalence	Both	29	Tonga	2005	11.2	9	13.4	All ages		688	Interstitial lung disease and pulmonary sarcoidosis	Number	Deaths	Both	29	Tonga	2005	0.3	0	0.5	All ages		688	Interstitial lung disease and pulmonary sarcoidosis	Number	DALYs (Disability-Adjusted Life Years)	Both	29	Kingdom of Tonga	2005	8.7	4.52	15.78	All ages
689	Interstitial lung disease and pulmonary sarcoidosis	Number	Prevalence	Both	29	Tonga	2006	11.2	9.1	13.5	All ages		689	Interstitial lung disease and pulmonary sarcoidosis	Number	Deaths	Both	29	Tonga	2006	0.3	0	0.6	All ages		689	Interstitial lung disease and pulmonary sarcoidosis	Number	DALYs (Disability-Adjusted Life Years)	Both	29	Kingdom of Tonga	2006	8.82	4.53	15.96	All ages
690	Interstitial lung disease and pulmonary sarcoidosis	Number	Prevalence	Both	29	Tonga	2007	11.4	9.3	13.6	All ages		690	Interstitial lung disease and pulmonary sarcoidosis	Number	Deaths	Both	29	Tonga	2007	0.3	0	0.6	All ages		690	Interstitial lung disease and pulmonary sarcoidosis	Number	DALYs (Disability-Adjusted Life Years)	Both	29	Kingdom of Tonga	2007	8.95	4.56	16.28	All ages
691	Interstitial lung disease and pulmonary sarcoidosis	Number	Prevalence	Both	29	Tonga	2008	11.5	9.4	13.7	All ages		691	Interstitial lung disease and pulmonary sarcoidosis	Number	Deaths	Both	29	Tonga	2008	0.3	0	0.7	All ages		691	Interstitial lung disease and pulmonary sarcoidosis	Number	DALYs (Disability-Adjusted Life Years)	Both	29	Kingdom of Tonga	2008	9.11	4.61	16.79	All ages
692	Interstitial lung disease and pulmonary sarcoidosis	Number	Prevalence	Both	29	Tonga	2009	11.5	9.4	13.8	All ages		692	Interstitial lung disease and pulmonary sarcoidosis	Number	Deaths	Both	29	Tonga	2009	0.3	0	0.7	All ages		692	Interstitial lung disease and pulmonary sarcoidosis	Number	DALYs (Disability-Adjusted Life Years)	Both	29	Kingdom of Tonga	2009	9.24	4.66	16.98	All ages
693	Interstitial lung disease and pulmonary sarcoidosis	Number	Prevalence	Both	29	Tonga	2010	11.7	9.4	14	All ages		693	Interstitial lung disease and pulmonary sarcoidosis	Number	Deaths	Both	29	Tonga	2010	0.3	0	0.7	All ages		693	Interstitial lung disease and pulmonary sarcoidosis	Number	DALYs (Disability-Adjusted Life Years)	Both	29	Kingdom of Tonga	2010	9.34	4.75	17.38	All ages
694	Interstitial lung disease and pulmonary sarcoidosis	Number	Prevalence	Both	29	Tonga	2011	11.7	9.5	14.1	All ages		694	Interstitial lung disease and pulmonary sarcoidosis	Number	Deaths	Both	29	Tonga	2011	0.3	0	0.7	All ages		694	Interstitial lung disease and pulmonary sarcoidosis	Number	DALYs (Disability-Adjusted Life Years)	Both	29	Kingdom of Tonga	2011	9.42	4.64	17.41	All ages
695	Interstitial lung disease and pulmonary sarcoidosis	Number	Prevalence	Both	29	Tonga	2012	11.8	9.6	14.1	All ages		695	Interstitial lung disease and pulmonary sarcoidosis	Number	Deaths	Both	29	Tonga	2012	0.3	0	0.7	All ages		695	Interstitial lung disease and pulmonary sarcoidosis	Number	DALYs (Disability-Adjusted Life Years)	Both	29	Kingdom of Tonga	2012	9.51	4.8	17.64	All ages
696	Interstitial lung disease and pulmonary sarcoidosis	Number	Prevalence	Both	29	Tonga	2013	11.9	9.6	14.2	All ages		696	Interstitial lung disease and pulmonary sarcoidosis	Number	Deaths	Both	29	Tonga	2013	0.3	0	0.6	All ages		696	Interstitial lung disease and pulmonary sarcoidosis	Number	DALYs (Disability-Adjusted Life Years)	Both	29	Kingdom of Tonga	2013	9.58	4.87	17.84	All ages
697	Interstitial lung disease and pulmonary sarcoidosis	Number	Prevalence	Both	29	Tonga	2014	12	9.8	14.4	All ages		697	Interstitial lung disease and pulmonary sarcoidosis	Number	Deaths	Both	29	Tonga	2014	0.3	0	0.6	All ages		697	Interstitial lung disease and pulmonary sarcoidosis	Number	DALYs (Disability-Adjusted Life Years)	Both	29	Kingdom of Tonga	2014	9.63	4.77	17.88	All ages
698	Interstitial lung disease and pulmonary sarcoidosis	Number	Prevalence	Both	29	Tonga	2015	12.2	10	14.5	All ages		698	Interstitial lung disease and pulmonary sarcoidosis	Number	Deaths	Both	29	Tonga	2015	0.3	0	0.7	All ages		698	Interstitial lung disease and pulmonary sarcoidosis	Number	DALYs (Disability-Adjusted Life Years)	Both	29	Kingdom of Tonga	2015	9.69	4.8	18.14	All ages
699	Interstitial lung disease and pulmonary sarcoidosis	Number	Prevalence	Both	29	Tonga	2016	12.2	10.1	14.7	All ages		699	Interstitial lung disease and pulmonary sarcoidosis	Number	Deaths	Both	29	Tonga	2016	0.3	0	0.7	All ages		699	Interstitial lung disease and pulmonary sarcoidosis	Number	DALYs (Disability-Adjusted Life Years)	Both	29	Kingdom of Tonga	2016	9.75	4.88	18.16	All ages
700	Interstitial lung disease and pulmonary sarcoidosis	Number	Prevalence	Both	29	Tonga	2017	12.5	10.4	14.9	All ages		700	Interstitial lung disease and pulmonary sarcoidosis	Number	Deaths	Both	29	Tonga	2017	0.3	0	0.7	All ages		700	Interstitial lung disease and pulmonary sarcoidosis	Number	DALYs (Disability-Adjusted Life Years)	Both	29	Kingdom of Tonga	2017	9.8	4.87	18.19	All ages
701	Interstitial lung disease and pulmonary sarcoidosis	Number	Prevalence	Both	29	Tonga	2018	12.8	10.5	15.2	All ages		701	Interstitial lung disease and pulmonary sarcoidosis	Number	Deaths	Both	29	Tonga	2018	0.3	0	0.7	All ages		701	Interstitial lung disease and pulmonary sarcoidosis	Number	DALYs (Disability-Adjusted Life Years)	Both	29	Kingdom of Tonga	2018	9.9	4.85	18.29	All ages
702	Interstitial lung disease and pulmonary sarcoidosis	Number	Prevalence	Both	29	Tonga	2019	12.9	10.8	15.3	All ages		702	Interstitial lung disease and pulmonary sarcoidosis	Number	Deaths	Both	29	Tonga	2019	0.4	0	0.7	All ages		702	Interstitial lung disease and pulmonary sarcoidosis	Number	DALYs (Disability-Adjusted Life Years)	Both	29	Kingdom of Tonga	2019	10.02	4.9	18.59	All ages
703	Interstitial lung disease and pulmonary sarcoidosis	Number	Prevalence	Both	29	Tonga	2020	13.2	11	15.6	All ages		703	Interstitial lung disease and pulmonary sarcoidosis	Number	Deaths	Both	29	Tonga	2020	0.5	0	0.7	All ages		703	Interstitial lung disease and pulmonary sarcoidosis	Number	DALYs (Disability-Adjusted Life Years)	Both	29	Kingdom of Tonga	2020	10.15	5	18.84	All ages
704	Interstitial lung disease and pulmonary sarcoidosis	Number	Prevalence	Both	29	Tonga	2021	13.5	11.4	16	All ages		704	Interstitial lung disease and pulmonary sarcoidosis	Number	Deaths	Both	29	Tonga	2021	0.5	0	0.7	All ages		704	Interstitial lung disease and pulmonary sarcoidosis	Number	DALYs (Disability-Adjusted Life Years)	Both	29	Kingdom of Tonga	2021	10.33	5.09	19.34	All ages
705	Interstitial lung disease and pulmonary sarcoidosis	Number	Prevalence	Both	30	Vanuatu	1990	12.2	9.8	14.9	All ages		705	Interstitial lung disease and pulmonary sarcoidosis	Number	Deaths	Both	30	Vanuatu	1990	0.5	0	0.8	All ages		705	Interstitial lung disease and pulmonary sarcoidosis	Number	DALYs (Disability-Adjusted Life Years)	Both	30	Republic of Vanuatu	1990	13.23	6.46	23.87	All ages
706	Interstitial lung disease and pulmonary sarcoidosis	Number	Prevalence	Both	30	Vanuatu	1991	12.6	10.2	15.5	All ages		706	Interstitial lung disease and pulmonary sarcoidosis	Number	Deaths	Both	30	Vanuatu	1991	0.5	0.1	0.8	All ages		706	Interstitial lung disease and pulmonary sarcoidosis	Number	DALYs (Disability-Adjusted Life Years)	Both	30	Republic of Vanuatu	1991	13.88	6.66	25.49	All ages
707	Interstitial lung disease and pulmonary sarcoidosis	Number	Prevalence	Both	30	Vanuatu	1992	13.1	10.5	15.9	All ages		707	Interstitial lung disease and pulmonary sarcoidosis	Number	Deaths	Both	30	Vanuatu	1992	0.5	0.1	0.9	All ages		707	Interstitial lung disease and pulmonary sarcoidosis	Number	DALYs (Disability-Adjusted Life Years)	Both	30	Republic of Vanuatu	1992	14.47	7.09	27	All ages
708	Interstitial lung disease and pulmonary sarcoidosis	Number	Prevalence	Both	30	Vanuatu	1993	13.5	10.9	16.5	All ages		708	Interstitial lung disease and pulmonary sarcoidosis	Number	Deaths	Both	30	Vanuatu	1993	0.5	0.1	1	All ages		708	Interstitial lung disease and pulmonary sarcoidosis	Number	DALYs (Disability-Adjusted Life Years)	Both	30	Republic of Vanuatu	1993	14.99	7.26	27.68	All ages
709	Interstitial lung disease and pulmonary sarcoidosis	Number	Prevalence	Both	30	Vanuatu	1994	13.9	11.1	17	All ages		709	Interstitial lung disease and pulmonary sarcoidosis	Number	Deaths	Both	30	Vanuatu	1994	0.5	0.1	1	All ages		709	Interstitial lung disease and pulmonary sarcoidosis	Number	DALYs (Disability-Adjusted Life Years)	Both	30	Republic of Vanuatu	1994	15.65	7.58	29.55	All ages
710	Interstitial lung disease and pulmonary sarcoidosis	Number	Prevalence	Both	30	Vanuatu	1995	14.4	11.4	17.5	All ages		710	Interstitial lung disease and pulmonary sarcoidosis	Number	Deaths	Both	30	Vanuatu	1995	0.5	0.1	1	All ages		710	Interstitial lung disease and pulmonary sarcoidosis	Number	DALYs (Disability-Adjusted Life Years)	Both	30	Republic of Vanuatu	1995	15.76	7.6	29.47	All ages
711	Interstitial lung disease and pulmonary sarcoidosis	Number	Prevalence	Both	30	Vanuatu	1996	14.7	12	18	All ages		711	Interstitial lung disease and pulmonary sarcoidosis	Number	Deaths	Both	30	Vanuatu	1996	0.5	0.1	1	All ages		711	Interstitial lung disease and pulmonary sarcoidosis	Number	DALYs (Disability-Adjusted Life Years)	Both	30	Republic of Vanuatu	1996	16.18	7.73	30.29	All ages
712	Interstitial lung disease and pulmonary sarcoidosis	Number	Prevalence	Both	30	Vanuatu	1997	15.1	12.2	18.5	All ages		712	Interstitial lung disease and pulmonary sarcoidosis	Number	Deaths	Both	30	Vanuatu	1997	0.5	0.1	1	All ages		712	Interstitial lung disease and pulmonary sarcoidosis	Number	DALYs (Disability-Adjusted Life Years)	Both	30	Republic of Vanuatu	1997	16.46	7.85	30.29	All ages
713	Interstitial lung disease and pulmonary sarcoidosis	Number	Prevalence	Both	30	Vanuatu	1998	15.5	12.5	19	All ages		713	Interstitial lung disease and pulmonary sarcoidosis	Number	Deaths	Both	30	Vanuatu	1998	0.5	0.1	1	All ages		713	Interstitial lung disease and pulmonary sarcoidosis	Number	DALYs (Disability-Adjusted Life Years)	Both	30	Republic of Vanuatu	1998	16.83	8.02	30.75	All ages
714	Interstitial lung disease and pulmonary sarcoidosis	Number	Prevalence	Both	30	Vanuatu	1999	16	12.8	19.4	All ages		714	Interstitial lung disease and pulmonary sarcoidosis	Number	Deaths	Both	30	Vanuatu	1999	0.5	0.2	1	All ages		714	Interstitial lung disease and pulmonary sarcoidosis	Number	DALYs (Disability-Adjusted Life Years)	Both	30	Republic of Vanuatu	1999	17.29	8.17	31.68	All ages
715	Interstitial lung disease and pulmonary sarcoidosis	Number	Prevalence	Both	30	Vanuatu	2000	16.4	13.1	20.1	All ages		715	Interstitial lung disease and pulmonary sarcoidosis	Number	Deaths	Both	30	Vanuatu	2000	0.5	0.1	1	All ages		715	Interstitial lung disease and pulmonary sarcoidosis	Number	DALYs (Disability-Adjusted Life Years)	Both	30	Republic of Vanuatu	2000	17.13	8.22	31.23	All ages
716	Interstitial lung disease and pulmonary sarcoidosis	Number	Prevalence	Both	30	Vanuatu	2001	16.7	13.7	20.5	All ages		716	Interstitial lung disease and pulmonary sarcoidosis	Number	Deaths	Both	30	Vanuatu	2001	0.5	0.3	1	All ages		716	Interstitial lung disease and pulmonary sarcoidosis	Number	DALYs (Disability-Adjusted Life Years)	Both	30	Republic of Vanuatu	2001	17.69	8.29	32.32	All ages
717	Interstitial lung disease and pulmonary sarcoidosis	Number	Prevalence	Both	30	Vanuatu	2002	17.2	13.8	21.1	All ages		717	Interstitial lung disease and pulmonary sarcoidosis	Number	Deaths	Both	30	Vanuatu	2002	0.5	0.2	1	All ages		717	Interstitial lung disease and pulmonary sarcoidosis	Number	DALYs (Disability-Adjusted Life Years)	Both	30	Republic of Vanuatu	2002	17.31	8.3	31.75	All ages
718	Interstitial lung disease and pulmonary sarcoidosis	Number	Prevalence	Both	30	Vanuatu	2003	17.8	14.4	21.6	All ages		718	Interstitial lung disease and pulmonary sarcoidosis	Number	Deaths	Both	30	Vanuatu	2003	0.5	0.1	1	All ages		718	Interstitial lung disease and pulmonary sarcoidosis	Number	DALYs (Disability-Adjusted Life Years)	Both	30	Republic of Vanuatu	2003	17.18	8.37	31.85	All ages
719	Interstitial lung disease and pulmonary sarcoidosis	Number	Prevalence	Both	30	Vanuatu	2004	18.4	14.8	22.4	All ages		719	Interstitial lung disease and pulmonary sarcoidosis	Number	Deaths	Both	30	Vanuatu	2004	0.5	0.2	1	All ages		719	Interstitial lung disease and pulmonary sarcoidosis	Number	DALYs (Disability-Adjusted Life Years)	Both	30	Republic of Vanuatu	2004	17.79	8.65	32.65	All ages
720	Interstitial lung disease and pulmonary sarcoidosis	Number	Prevalence	Both	30	Vanuatu	2005	19.1	15.6	23.4	All ages		720	Interstitial lung disease and pulmonary sarcoidosis	Number	Deaths	Both	30	Vanuatu	2005	0.5	0.2	1.2	All ages		720	Interstitial lung disease and pulmonary sarcoidosis	Number	DALYs (Disability-Adjusted Life Years)	Both	30	Republic of Vanuatu	2005	19.22	9.35	35.76	All ages
721	Interstitial lung disease and pulmonary sarcoidosis	Number	Prevalence	Both	30	Vanuatu	2006	20	16.3	24.5	All ages		721	Interstitial lung disease and pulmonary sarcoidosis	Number	Deaths	Both	30	Vanuatu	2006	0.6	0.2	1.2	All ages		721	Interstitial lung disease and pulmonary sarcoidosis	Number	DALYs (Disability-Adjusted Life Years)	Both	30	Republic of Vanuatu	2006	20.21	9.7	37.66	All ages
722	Interstitial lung disease and pulmonary sarcoidosis	Number	Prevalence	Both	30	Vanuatu	2007	20.9	16.9	25.5	All ages		722	Interstitial lung disease and pulmonary sarcoidosis	Number	Deaths	Both	30	Vanuatu	2007	0.6	0.3	1.4	All ages		722	Interstitial lung disease and pulmonary sarcoidosis	Number	DALYs (Disability-Adjusted Life Years)	Both	30	Republic of Vanuatu	2007	21.48	10.19	40.21	All ages
723	Interstitial lung disease and pulmonary sarcoidosis	Number	Prevalence	Both	30	Vanuatu	2008	21.7	17.7	26.6	All ages		723	Interstitial lung disease and pulmonary sarcoidosis	Number	Deaths	Both	30	Vanuatu	2008	0.6	0.5	1.4	All ages		723	Interstitial lung disease and pulmonary sarcoidosis	Number	DALYs (Disability-Adjusted Life Years)	Both	30	Republic of Vanuatu	2008	22.45	10.47	42.18	All ages
724	Interstitial lung disease and pulmonary sarcoidosis	Number	Prevalence	Both	30	Vanuatu	2009	22.7	18.3	27.7	All ages		724	Interstitial lung disease and pulmonary sarcoidosis	Number	Deaths	Both	30	Vanuatu	2009	0.6	0.5	1.5	All ages		724	Interstitial lung disease and pulmonary sarcoidosis	Number	DALYs (Disability-Adjusted Life Years)	Both	30	Republic of Vanuatu	2009	23.06	10.8	43.39	All ages
725	Interstitial lung disease and pulmonary sarcoidosis	Number	Prevalence	Both	30	Vanuatu	2010	23.4	19	28.7	All ages		725	Interstitial lung disease and pulmonary sarcoidosis	Number	Deaths	Both	30	Vanuatu	2010	0.7	0.4	1.5	All ages		725	Interstitial lung disease and pulmonary sarcoidosis	Number	DALYs (Disability-Adjusted Life Years)	Both	30	Republic of Vanuatu	2010	23.87	10.97	44.36	All ages
726	Interstitial lung disease and pulmonary sarcoidosis	Number	Prevalence	Both	30	Vanuatu	2011	24.4	20	29.5	All ages		726	Interstitial lung disease and pulmonary sarcoidosis	Number	Deaths	Both	30	Vanuatu	2011	0.9	0.5	1.6	All ages		726	Interstitial lung disease and pulmonary sarcoidosis	Number	DALYs (Disability-Adjusted Life Years)	Both	30	Republic of Vanuatu	2011	25.22	11.54	47.46	All ages
727	Interstitial lung disease and pulmonary sarcoidosis	Number	Prevalence	Both	30	Vanuatu	2012	25.2	20.6	30.3	All ages		727	Interstitial lung disease and pulmonary sarcoidosis	Number	Deaths	Both	30	Vanuatu	2012	0.9	0.5	1.7	All ages		727	Interstitial lung disease and pulmonary sarcoidosis	Number	DALYs (Disability-Adjusted Life Years)	Both	30	Republic of Vanuatu	2012	26.21	12.09	49.35	All ages
728	Interstitial lung disease and pulmonary sarcoidosis	Number	Prevalence	Both	30	Vanuatu	2013	26.1	21.4	31.3	All ages		728	Interstitial lung disease and pulmonary sarcoidosis	Number	Deaths	Both	30	Vanuatu	2013	0.9	0.5	1.7	All ages		728	Interstitial lung disease and pulmonary sarcoidosis	Number	DALYs (Disability-Adjusted Life Years)	Both	30	Republic of Vanuatu	2013	27.36	12.59	51.17	All ages
729	Interstitial lung disease and pulmonary sarcoidosis	Number	Prevalence	Both	30	Vanuatu	2014	26.8	22.3	32.3	All ages		729	Interstitial lung disease and pulmonary sarcoidosis	Number	Deaths	Both	30	Vanuatu	2014	0.9	0.5	1.8	All ages		729	Interstitial lung disease and pulmonary sarcoidosis	Number	DALYs (Disability-Adjusted Life Years)	Both	30	Republic of Vanuatu	2014	28.45	13.18	53.44	All ages
730	Interstitial lung disease and pulmonary sarcoidosis	Number	Prevalence	Both	30	Vanuatu	2015	27.7	23	33.1	All ages		730	Interstitial lung disease and pulmonary sarcoidosis	Number	Deaths	Both	30	Vanuatu	2015	1	0.5	1.8	All ages		730	Interstitial lung disease and pulmonary sarcoidosis	Number	DALYs (Disability-Adjusted Life Years)	Both	30	Republic of Vanuatu	2015	29.46	13.94	55.6	All ages
731	Interstitial lung disease and pulmonary sarcoidosis	Number	Prevalence	Both	30	Vanuatu	2016	28.7	23.7	34.2	All ages		731	Interstitial lung disease and pulmonary sarcoidosis	Number	Deaths	Both	30	Vanuatu	2016	1	0.5	1.8	All ages		731	Interstitial lung disease and pulmonary sarcoidosis	Number	DALYs (Disability-Adjusted Life Years)	Both	30	Republic of Vanuatu	2016	30.49	14.27	57.9	All ages
732	Interstitial lung disease and pulmonary sarcoidosis	Number	Prevalence	Both	30	Vanuatu	2017	29.7	24.7	35	All ages		732	Interstitial lung disease and pulmonary sarcoidosis	Number	Deaths	Both	30	Vanuatu	2017	1	0.5	2	All ages		732	Interstitial lung disease and pulmonary sarcoidosis	Number	DALYs (Disability-Adjusted Life Years)	Both	30	Republic of Vanuatu	2017	31.44	14.61	60.44	All ages
733	Interstitial lung disease and pulmonary sarcoidosis	Number	Prevalence	Both	30	Vanuatu	2018	30.6	25.5	36.2	All ages		733	Interstitial lung disease and pulmonary sarcoidosis	Number	Deaths	Both	30	Vanuatu	2018	1	0.5	2.3	All ages		733	Interstitial lung disease and pulmonary sarcoidosis	Number	DALYs (Disability-Adjusted Life Years)	Both	30	Republic of Vanuatu	2018	32.64	15.3	63.11	All ages
734	Interstitial lung disease and pulmonary sarcoidosis	Number	Prevalence	Both	30	Vanuatu	2019	31.7	26.4	37.3	All ages		734	Interstitial lung disease and pulmonary sarcoidosis	Number	Deaths	Both	30	Vanuatu	2019	1.1	0.5	2.3	All ages		734	Interstitial lung disease and pulmonary sarcoidosis	Number	DALYs (Disability-Adjusted Life Years)	Both	30	Republic of Vanuatu	2019	33.81	15.64	66.01	All ages
735	Interstitial lung disease and pulmonary sarcoidosis	Number	Prevalence	Both	30	Vanuatu	2020	32.8	27.3	38.7	All ages		735	Interstitial lung disease and pulmonary sarcoidosis	Number	Deaths	Both	30	Vanuatu	2020	1.1	0.5	2.2	All ages		735	Interstitial lung disease and pulmonary sarcoidosis	Number	DALYs (Disability-Adjusted Life Years)	Both	30	Republic of Vanuatu	2020	35.05	16.4	68.46	All ages
736	Interstitial lung disease and pulmonary sarcoidosis	Number	Prevalence	Both	30	Vanuatu	2021	34.2	28.4	40.3	All ages		736	Interstitial lung disease and pulmonary sarcoidosis	Number	Deaths	Both	30	Vanuatu	2021	1.1	0.5	2.4	All ages		736	Interstitial lung disease and pulmonary sarcoidosis	Number	DALYs (Disability-Adjusted Life Years)	Both	30	Republic of Vanuatu	2021	36.29	16.83	71.33	All ages
737	Interstitial lung disease and pulmonary sarcoidosis	Number	Prevalence	Both	33	Armenia	1990	695.5	565	845.1	All ages		737	Interstitial lung disease and pulmonary sarcoidosis	Number	Deaths	Both	33	Armenia	1990	27.2	24	30.3	All ages		737	Interstitial lung disease and pulmonary sarcoidosis	Number	DALYs (Disability-Adjusted Life Years)	Both	33	Republic of Armenia	1990	858.12	756	959.61	All ages
738	Interstitial lung disease and pulmonary sarcoidosis	Number	Prevalence	Both	33	Armenia	1991	698.1	567.5	845	All ages		738	Interstitial lung disease and pulmonary sarcoidosis	Number	Deaths	Both	33	Armenia	1991	27.6	24.3	31.4	All ages		738	Interstitial lung disease and pulmonary sarcoidosis	Number	DALYs (Disability-Adjusted Life Years)	Both	33	Republic of Armenia	1991	864.69	759.71	979.84	All ages
739	Interstitial lung disease and pulmonary sarcoidosis	Number	Prevalence	Both	33	Armenia	1992	696.5	566.7	840.6	All ages		739	Interstitial lung disease and pulmonary sarcoidosis	Number	Deaths	Both	33	Armenia	1992	29.5	24.9	34.3	All ages		739	Interstitial lung disease and pulmonary sarcoidosis	Number	DALYs (Disability-Adjusted Life Years)	Both	33	Republic of Armenia	1992	912.48	777.07	1057.33	All ages
740	Interstitial lung disease and pulmonary sarcoidosis	Number	Prevalence	Both	33	Armenia	1993	687.1	560.3	826	All ages		740	Interstitial lung disease and pulmonary sarcoidosis	Number	Deaths	Both	33	Armenia	1993	33.3	27.8	39.3	All ages		740	Interstitial lung disease and pulmonary sarcoidosis	Number	DALYs (Disability-Adjusted Life Years)	Both	33	Republic of Armenia	1993	1003.69	841.98	1179.12	All ages
741	Interstitial lung disease and pulmonary sarcoidosis	Number	Prevalence	Both	33	Armenia	1994	677	552.8	812.7	All ages		741	Interstitial lung disease and pulmonary sarcoidosis	Number	Deaths	Both	33	Armenia	1994	33.6	28.6	39	All ages		741	Interstitial lung disease and pulmonary sarcoidosis	Number	DALYs (Disability-Adjusted Life Years)	Both	33	Republic of Armenia	1994	998.12	854.42	1155.14	All ages
742	Interstitial lung disease and pulmonary sarcoidosis	Number	Prevalence	Both	33	Armenia	1995	674.8	551	811.5	All ages		742	Interstitial lung disease and pulmonary sarcoidosis	Number	Deaths	Both	33	Armenia	1995	33.8	28.7	38.9	All ages		742	Interstitial lung disease and pulmonary sarcoidosis	Number	DALYs (Disability-Adjusted Life Years)	Both	33	Republic of Armenia	1995	986.97	844.77	1135.22	All ages
743	Interstitial lung disease and pulmonary sarcoidosis	Number	Prevalence	Both	33	Armenia	1996	675.6	552.3	810.8	All ages		743	Interstitial lung disease and pulmonary sarcoidosis	Number	Deaths	Both	33	Armenia	1996	34.2	29.3	39.5	All ages		743	Interstitial lung disease and pulmonary sarcoidosis	Number	DALYs (Disability-Adjusted Life Years)	Both	33	Republic of Armenia	1996	985.54	846.88	1138.75	All ages
744	Interstitial lung disease and pulmonary sarcoidosis	Number	Prevalence	Both	33	Armenia	1997	677.5	553.5	813.7	All ages		744	Interstitial lung disease and pulmonary sarcoidosis	Number	Deaths	Both	33	Armenia	1997	32.7	28.8	36.9	All ages		744	Interstitial lung disease and pulmonary sarcoidosis	Number	DALYs (Disability-Adjusted Life Years)	Both	33	Republic of Armenia	1997	934.87	823.74	1051.84	All ages
745	Interstitial lung disease and pulmonary sarcoidosis	Number	Prevalence	Both	33	Armenia	1998	676.2	551.7	812.5	All ages		745	Interstitial lung disease and pulmonary sarcoidosis	Number	Deaths	Both	33	Armenia	1998	30.7	27.3	33.8	All ages		745	Interstitial lung disease and pulmonary sarcoidosis	Number	DALYs (Disability-Adjusted Life Years)	Both	33	Republic of Armenia	1998	865.39	769.94	960.4	All ages
746	Interstitial lung disease and pulmonary sarcoidosis	Number	Prevalence	Both	33	Armenia	1999	675.5	549.4	814.9	All ages		746	Interstitial lung disease and pulmonary sarcoidosis	Number	Deaths	Both	33	Armenia	1999	30.1	27.1	33.2	All ages		746	Interstitial lung disease and pulmonary sarcoidosis	Number	DALYs (Disability-Adjusted Life Years)	Both	33	Republic of Armenia	1999	841.79	751.67	937.21	All ages
747	Interstitial lung disease and pulmonary sarcoidosis	Number	Prevalence	Both	33	Armenia	2000	680.7	552.6	823.9	All ages		747	Interstitial lung disease and pulmonary sarcoidosis	Number	Deaths	Both	33	Armenia	2000	29.6	26.9	32.4	All ages		747	Interstitial lung disease and pulmonary sarcoidosis	Number	DALYs (Disability-Adjusted Life Years)	Both	33	Republic of Armenia	2000	822.09	741.55	904.95	All ages
748	Interstitial lung disease and pulmonary sarcoidosis	Number	Prevalence	Both	33	Armenia	2001	683.5	555.6	825.5	All ages		748	Interstitial lung disease and pulmonary sarcoidosis	Number	Deaths	Both	33	Armenia	2001	28	25.5	30.7	All ages		748	Interstitial lung disease and pulmonary sarcoidosis	Number	DALYs (Disability-Adjusted Life Years)	Both	33	Republic of Armenia	2001	783.41	710.59	862.41	All ages
749	Interstitial lung disease and pulmonary sarcoidosis	Number	Prevalence	Both	33	Armenia	2002	685.6	556.7	826.3	All ages		749	Interstitial lung disease and pulmonary sarcoidosis	Number	Deaths	Both	33	Armenia	2002	28.7	26.4	31.1	All ages		749	Interstitial lung disease and pulmonary sarcoidosis	Number	DALYs (Disability-Adjusted Life Years)	Both	33	Republic of Armenia	2002	798.71	728.61	873.6	All ages
750	Interstitial lung disease and pulmonary sarcoidosis	Number	Prevalence	Both	33	Armenia	2003	681.8	553	820.5	All ages		750	Interstitial lung disease and pulmonary sarcoidosis	Number	Deaths	Both	33	Armenia	2003	28.6	26.2	31.1	All ages		750	Interstitial lung disease and pulmonary sarcoidosis	Number	DALYs (Disability-Adjusted Life Years)	Both	33	Republic of Armenia	2003	796.2	728.04	869.11	All ages
751	Interstitial lung disease and pulmonary sarcoidosis	Number	Prevalence	Both	33	Armenia	2004	679.8	549.4	819.1	All ages		751	Interstitial lung disease and pulmonary sarcoidosis	Number	Deaths	Both	33	Armenia	2004	27.1	25.1	29.2	All ages		751	Interstitial lung disease and pulmonary sarcoidosis	Number	DALYs (Disability-Adjusted Life Years)	Both	33	Republic of Armenia	2004	759.48	693.94	831.22	All ages
752	Interstitial lung disease and pulmonary sarcoidosis	Number	Prevalence	Both	33	Armenia	2005	680.7	548.7	822.1	All ages		752	Interstitial lung disease and pulmonary sarcoidosis	Number	Deaths	Both	33	Armenia	2005	23.3	21.6	25.5	All ages		752	Interstitial lung disease and pulmonary sarcoidosis	Number	DALYs (Disability-Adjusted Life Years)	Both	33	Republic of Armenia	2005	669.57	607.86	737.07	All ages
753	Interstitial lung disease and pulmonary sarcoidosis	Number	Prevalence	Both	33	Armenia	2006	693	559	836.2	All ages		753	Interstitial lung disease and pulmonary sarcoidosis	Number	Deaths	Both	33	Armenia	2006	22	20.2	24.3	All ages		753	Interstitial lung disease and pulmonary sarcoidosis	Number	DALYs (Disability-Adjusted Life Years)	Both	33	Republic of Armenia	2006	639.78	576.59	711.17	All ages
754	Interstitial lung disease and pulmonary sarcoidosis	Number	Prevalence	Both	33	Armenia	2007	712.1	572.7	860.1	All ages		754	Interstitial lung disease and pulmonary sarcoidosis	Number	Deaths	Both	33	Armenia	2007	22.1	20.2	24.4	All ages		754	Interstitial lung disease and pulmonary sarcoidosis	Number	DALYs (Disability-Adjusted Life Years)	Both	33	Republic of Armenia	2007	645.43	577.6	719.33	All ages
755	Interstitial lung disease and pulmonary sarcoidosis	Number	Prevalence	Both	33	Armenia	2008	735.5	590	891.2	All ages		755	Interstitial lung disease and pulmonary sarcoidosis	Number	Deaths	Both	33	Armenia	2008	20.8	18.8	23.1	All ages		755	Interstitial lung disease and pulmonary sarcoidosis	Number	DALYs (Disability-Adjusted Life Years)	Both	33	Republic of Armenia	2008	614.05	548.47	692.31	All ages
756	Interstitial lung disease and pulmonary sarcoidosis	Number	Prevalence	Both	33	Armenia	2009	764.4	612.7	930.4	All ages		756	Interstitial lung disease and pulmonary sarcoidosis	Number	Deaths	Both	33	Armenia	2009	24.6	22.4	27.2	All ages		756	Interstitial lung disease and pulmonary sarcoidosis	Number	DALYs (Disability-Adjusted Life Years)	Both	33	Republic of Armenia	2009	710.4	638.44	795.24	All ages
757	Interstitial lung disease and pulmonary sarcoidosis	Number	Prevalence	Both	33	Armenia	2010	785.5	629.1	959.1	All ages		757	Interstitial lung disease and pulmonary sarcoidosis	Number	Deaths	Both	33	Armenia	2010	32.9	30.1	36.5	All ages		757	Interstitial lung disease and pulmonary sarcoidosis	Number	DALYs (Disability-Adjusted Life Years)	Both	33	Republic of Armenia	2010	922.39	831.72	1024.31	All ages
758	Interstitial lung disease and pulmonary sarcoidosis	Number	Prevalence	Both	33	Armenia	2011	797.5	640.3	970.5	All ages		758	Interstitial lung disease and pulmonary sarcoidosis	Number	Deaths	Both	33	Armenia	2011	37.1	33.9	40.8	All ages		758	Interstitial lung disease and pulmonary sarcoidosis	Number	DALYs (Disability-Adjusted Life Years)	Both	33	Republic of Armenia	2011	1032.85	935.88	1136.48	All ages
759	Interstitial lung disease and pulmonary sarcoidosis	Number	Prevalence	Both	33	Armenia	2012	804.9	647.9	978.4	All ages		759	Interstitial lung disease and pulmonary sarcoidosis	Number	Deaths	Both	33	Armenia	2012	38.5	35.1	42.2	All ages		759	Interstitial lung disease and pulmonary sarcoidosis	Number	DALYs (Disability-Adjusted Life Years)	Both	33	Republic of Armenia	2012	1085.41	984.28	1192.95	All ages
760	Interstitial lung disease and pulmonary sarcoidosis	Number	Prevalence	Both	33	Armenia	2013	806.7	650.6	982.8	All ages		760	Interstitial lung disease and pulmonary sarcoidosis	Number	Deaths	Both	33	Armenia	2013	39.7	36.4	43.3	All ages		760	Interstitial lung disease and pulmonary sarcoidosis	Number	DALYs (Disability-Adjusted Life Years)	Both	33	Republic of Armenia	2013	1146.15	1038.7	1249.48	All ages
761	Interstitial lung disease and pulmonary sarcoidosis	Number	Prevalence	Both	33	Armenia	2014	809.6	653.2	985.4	All ages		761	Interstitial lung disease and pulmonary sarcoidosis	Number	Deaths	Both	33	Armenia	2014	44.2	40.5	47.8	All ages		761	Interstitial lung disease and pulmonary sarcoidosis	Number	DALYs (Disability-Adjusted Life Years)	Both	33	Republic of Armenia	2014	1276.05	1161.59	1390.27	All ages
762	Interstitial lung disease and pulmonary sarcoidosis	Number	Prevalence	Both	33	Armenia	2015	813.7	657.8	989.1	All ages		762	Interstitial lung disease and pulmonary sarcoidosis	Number	Deaths	Both	33	Armenia	2015	40.6	37.2	44	All ages		762	Interstitial lung disease and pulmonary sarcoidosis	Number	DALYs (Disability-Adjusted Life Years)	Both	33	Republic of Armenia	2015	1193.32	1090.65	1301.32	All ages
763	Interstitial lung disease and pulmonary sarcoidosis	Number	Prevalence	Both	33	Armenia	2016	829.2	674.4	1005.5	All ages		763	Interstitial lung disease and pulmonary sarcoidosis	Number	Deaths	Both	33	Armenia	2016	29	26.5	31.5	All ages		763	Interstitial lung disease and pulmonary sarcoidosis	Number	DALYs (Disability-Adjusted Life Years)	Both	33	Republic of Armenia	2016	881.22	797.02	973.28	All ages
764	Interstitial lung disease and pulmonary sarcoidosis	Number	Prevalence	Both	33	Armenia	2017	854.5	696.8	1030.7	All ages		764	Interstitial lung disease and pulmonary sarcoidosis	Number	Deaths	Both	33	Armenia	2017	23.3	21	25.4	All ages		764	Interstitial lung disease and pulmonary sarcoidosis	Number	DALYs (Disability-Adjusted Life Years)	Both	33	Republic of Armenia	2017	734.45	657.33	817.09	All ages
765	Interstitial lung disease and pulmonary sarcoidosis	Number	Prevalence	Both	33	Armenia	2018	890.5	729.2	1069.6	All ages		765	Interstitial lung disease and pulmonary sarcoidosis	Number	Deaths	Both	33	Armenia	2018	19.2	17.2	20.8	All ages		765	Interstitial lung disease and pulmonary sarcoidosis	Number	DALYs (Disability-Adjusted Life Years)	Both	33	Republic of Armenia	2018	614.1	545.17	694.67	All ages
766	Interstitial lung disease and pulmonary sarcoidosis	Number	Prevalence	Both	33	Armenia	2019	929.3	762.5	1115.5	All ages		766	Interstitial lung disease and pulmonary sarcoidosis	Number	Deaths	Both	33	Armenia	2019	18.7	16.8	20.5	All ages		766	Interstitial lung disease and pulmonary sarcoidosis	Number	DALYs (Disability-Adjusted Life Years)	Both	33	Republic of Armenia	2019	597.51	529.75	676.79	All ages
767	Interstitial lung disease and pulmonary sarcoidosis	Number	Prevalence	Both	33	Armenia	2020	961.8	795	1151.2	All ages		767	Interstitial lung disease and pulmonary sarcoidosis	Number	Deaths	Both	33	Armenia	2020	19.2	17.2	21.4	All ages		767	Interstitial lung disease and pulmonary sarcoidosis	Number	DALYs (Disability-Adjusted Life Years)	Both	33	Republic of Armenia	2020	607.19	531.85	691.56	All ages
768	Interstitial lung disease and pulmonary sarcoidosis	Number	Prevalence	Both	33	Armenia	2021	983.9	812.4	1175.9	All ages		768	Interstitial lung disease and pulmonary sarcoidosis	Number	Deaths	Both	33	Armenia	2021	19.6	17.3	22.5	All ages		768	Interstitial lung disease and pulmonary sarcoidosis	Number	DALYs (Disability-Adjusted Life Years)	Both	33	Republic of Armenia	2021	613.14	526.21	716.77	All ages
769	Interstitial lung disease and pulmonary sarcoidosis	Number	Prevalence	Both	34	Azerbaijan	1990	928.8	741.1	1131.7	All ages		769	Interstitial lung disease and pulmonary sarcoidosis	Number	Deaths	Both	34	Azerbaijan	1990	26.1	11.8	49.5	All ages		769	Interstitial lung disease and pulmonary sarcoidosis	Number	DALYs (Disability-Adjusted Life Years)	Both	34	Republic of Azerbaijan	1990	855.91	430.13	1539.95	All ages
770	Interstitial lung disease and pulmonary sarcoidosis	Number	Prevalence	Both	34	Azerbaijan	1991	949.4	758.7	1154	All ages		770	Interstitial lung disease and pulmonary sarcoidosis	Number	Deaths	Both	34	Azerbaijan	1991	27.6	12.2	51.5	All ages		770	Interstitial lung disease and pulmonary sarcoidosis	Number	DALYs (Disability-Adjusted Life Years)	Both	34	Republic of Azerbaijan	1991	893.05	452.83	1581.61	All ages
771	Interstitial lung disease and pulmonary sarcoidosis	Number	Prevalence	Both	34	Azerbaijan	1992	954.3	761	1159.7	All ages		771	Interstitial lung disease and pulmonary sarcoidosis	Number	Deaths	Both	34	Azerbaijan	1992	29.3	13.3	54	All ages		771	Interstitial lung disease and pulmonary sarcoidosis	Number	DALYs (Disability-Adjusted Life Years)	Both	34	Republic of Azerbaijan	1992	938.27	469.34	1639.05	All ages
772	Interstitial lung disease and pulmonary sarcoidosis	Number	Prevalence	Both	34	Azerbaijan	1993	951.8	759.1	1160.3	All ages		772	Interstitial lung disease and pulmonary sarcoidosis	Number	Deaths	Both	34	Azerbaijan	1993	30.8	14.4	56.4	All ages		772	Interstitial lung disease and pulmonary sarcoidosis	Number	DALYs (Disability-Adjusted Life Years)	Both	34	Republic of Azerbaijan	1993	971.33	497.09	1701.55	All ages
773	Interstitial lung disease and pulmonary sarcoidosis	Number	Prevalence	Both	34	Azerbaijan	1994	938.7	749	1146	All ages		773	Interstitial lung disease and pulmonary sarcoidosis	Number	Deaths	Both	34	Azerbaijan	1994	31.6	15.1	58.4	All ages		773	Interstitial lung disease and pulmonary sarcoidosis	Number	DALYs (Disability-Adjusted Life Years)	Both	34	Republic of Azerbaijan	1994	985.41	514.35	1738.66	All ages
774	Interstitial lung disease and pulmonary sarcoidosis	Number	Prevalence	Both	34	Azerbaijan	1995	922.9	739	1125.5	All ages		774	Interstitial lung disease and pulmonary sarcoidosis	Number	Deaths	Both	34	Azerbaijan	1995	31.8	15.1	58.2	All ages		774	Interstitial lung disease and pulmonary sarcoidosis	Number	DALYs (Disability-Adjusted Life Years)	Both	34	Republic of Azerbaijan	1995	974.47	500.98	1693.34	All ages
775	Interstitial lung disease and pulmonary sarcoidosis	Number	Prevalence	Both	34	Azerbaijan	1996	905	724.8	1103.6	All ages		775	Interstitial lung disease and pulmonary sarcoidosis	Number	Deaths	Both	34	Azerbaijan	1996	31.5	14.8	57.5	All ages		775	Interstitial lung disease and pulmonary sarcoidosis	Number	DALYs (Disability-Adjusted Life Years)	Both	34	Republic of Azerbaijan	1996	952.76	486.45	1669.88	All ages
776	Interstitial lung disease and pulmonary sarcoidosis	Number	Prevalence	Both	34	Azerbaijan	1997	883	707.9	1075.4	All ages		776	Interstitial lung disease and pulmonary sarcoidosis	Number	Deaths	Both	34	Azerbaijan	1997	30.5	14.3	55.7	All ages		776	Interstitial lung disease and pulmonary sarcoidosis	Number	DALYs (Disability-Adjusted Life Years)	Both	34	Republic of Azerbaijan	1997	912.78	472.52	1591.52	All ages
777	Interstitial lung disease and pulmonary sarcoidosis	Number	Prevalence	Both	34	Azerbaijan	1998	860.9	693	1048.5	All ages		777	Interstitial lung disease and pulmonary sarcoidosis	Number	Deaths	Both	34	Azerbaijan	1998	29.5	13.8	54	All ages		777	Interstitial lung disease and pulmonary sarcoidosis	Number	DALYs (Disability-Adjusted Life Years)	Both	34	Republic of Azerbaijan	1998	875.37	457.64	1523.44	All ages
778	Interstitial lung disease and pulmonary sarcoidosis	Number	Prevalence	Both	34	Azerbaijan	1999	842.8	679	1031.4	All ages		778	Interstitial lung disease and pulmonary sarcoidosis	Number	Deaths	Both	34	Azerbaijan	1999	28.3	13.2	50.7	All ages		778	Interstitial lung disease and pulmonary sarcoidosis	Number	DALYs (Disability-Adjusted Life Years)	Both	34	Republic of Azerbaijan	1999	834.41	432.82	1432.21	All ages
779	Interstitial lung disease and pulmonary sarcoidosis	Number	Prevalence	Both	34	Azerbaijan	2000	826.3	664.6	1014.8	All ages		779	Interstitial lung disease and pulmonary sarcoidosis	Number	Deaths	Both	34	Azerbaijan	2000	26.8	12.4	48.3	All ages		779	Interstitial lung disease and pulmonary sarcoidosis	Number	DALYs (Disability-Adjusted Life Years)	Both	34	Republic of Azerbaijan	2000	785.89	408.18	1342.76	All ages
780	Interstitial lung disease and pulmonary sarcoidosis	Number	Prevalence	Both	34	Azerbaijan	2001	823	660.4	1012.2	All ages		780	Interstitial lung disease and pulmonary sarcoidosis	Number	Deaths	Both	34	Azerbaijan	2001	24.7	11.4	44.6	All ages		780	Interstitial lung disease and pulmonary sarcoidosis	Number	DALYs (Disability-Adjusted Life Years)	Both	34	Republic of Azerbaijan	2001	725.65	374.37	1255.39	All ages
781	Interstitial lung disease and pulmonary sarcoidosis	Number	Prevalence	Both	34	Azerbaijan	2002	817.9	653	1009.1	All ages		781	Interstitial lung disease and pulmonary sarcoidosis	Number	Deaths	Both	34	Azerbaijan	2002	23.8	11.3	42.9	All ages		781	Interstitial lung disease and pulmonary sarcoidosis	Number	DALYs (Disability-Adjusted Life Years)	Both	34	Republic of Azerbaijan	2002	701.42	372.45	1205.59	All ages
782	Interstitial lung disease and pulmonary sarcoidosis	Number	Prevalence	Both	34	Azerbaijan	2003	818.3	651.7	1013.2	All ages		782	Interstitial lung disease and pulmonary sarcoidosis	Number	Deaths	Both	34	Azerbaijan	2003	23.5	11.5	42.3	All ages		782	Interstitial lung disease and pulmonary sarcoidosis	Number	DALYs (Disability-Adjusted Life Years)	Both	34	Republic of Azerbaijan	2003	692.77	376.12	1181.29	All ages
783	Interstitial lung disease and pulmonary sarcoidosis	Number	Prevalence	Both	34	Azerbaijan	2004	817.2	648.7	1013.8	All ages		783	Interstitial lung disease and pulmonary sarcoidosis	Number	Deaths	Both	34	Azerbaijan	2004	23.1	11.6	41.4	All ages		783	Interstitial lung disease and pulmonary sarcoidosis	Number	DALYs (Disability-Adjusted Life Years)	Both	34	Republic of Azerbaijan	2004	686.62	378.96	1156.4	All ages
784	Interstitial lung disease and pulmonary sarcoidosis	Number	Prevalence	Both	34	Azerbaijan	2005	830.8	658.2	1031.8	All ages		784	Interstitial lung disease and pulmonary sarcoidosis	Number	Deaths	Both	34	Azerbaijan	2005	23.7	12.2	42.6	All ages		784	Interstitial lung disease and pulmonary sarcoidosis	Number	DALYs (Disability-Adjusted Life Years)	Both	34	Republic of Azerbaijan	2005	704.93	398.73	1196.45	All ages
785	Interstitial lung disease and pulmonary sarcoidosis	Number	Prevalence	Both	34	Azerbaijan	2006	858.5	678.2	1065.1	All ages		785	Interstitial lung disease and pulmonary sarcoidosis	Number	Deaths	Both	34	Azerbaijan	2006	23.5	12.2	41.9	All ages		785	Interstitial lung disease and pulmonary sarcoidosis	Number	DALYs (Disability-Adjusted Life Years)	Both	34	Republic of Azerbaijan	2006	705.66	401.07	1198.81	All ages
786	Interstitial lung disease and pulmonary sarcoidosis	Number	Prevalence	Both	34	Azerbaijan	2007	917.2	721.7	1138	All ages		786	Interstitial lung disease and pulmonary sarcoidosis	Number	Deaths	Both	34	Azerbaijan	2007	23.7	12.3	42.9	All ages		786	Interstitial lung disease and pulmonary sarcoidosis	Number	DALYs (Disability-Adjusted Life Years)	Both	34	Republic of Azerbaijan	2007	718.04	403.87	1240.22	All ages
787	Interstitial lung disease and pulmonary sarcoidosis	Number	Prevalence	Both	34	Azerbaijan	2008	982.4	771	1217.9	All ages		787	Interstitial lung disease and pulmonary sarcoidosis	Number	Deaths	Both	34	Azerbaijan	2008	24.2	12.4	44.1	All ages		787	Interstitial lung disease and pulmonary sarcoidosis	Number	DALYs (Disability-Adjusted Life Years)	Both	34	Republic of Azerbaijan	2008	741.18	420.25	1274.21	All ages
788	Interstitial lung disease and pulmonary sarcoidosis	Number	Prevalence	Both	34	Azerbaijan	2009	1061.5	830.7	1317.8	All ages		788	Interstitial lung disease and pulmonary sarcoidosis	Number	Deaths	Both	34	Azerbaijan	2009	24.5	12.3	46.1	All ages		788	Interstitial lung disease and pulmonary sarcoidosis	Number	DALYs (Disability-Adjusted Life Years)	Both	34	Republic of Azerbaijan	2009	766.88	424.65	1347.21	All ages
789	Interstitial lung disease and pulmonary sarcoidosis	Number	Prevalence	Both	34	Azerbaijan	2010	1135.3	886.8	1418	All ages		789	Interstitial lung disease and pulmonary sarcoidosis	Number	Deaths	Both	34	Azerbaijan	2010	25.1	12.2	46.6	All ages		789	Interstitial lung disease and pulmonary sarcoidosis	Number	DALYs (Disability-Adjusted Life Years)	Both	34	Republic of Azerbaijan	2010	793.85	440.26	1385.62	All ages
790	Interstitial lung disease and pulmonary sarcoidosis	Number	Prevalence	Both	34	Azerbaijan	2011	1212.3	948.7	1508.3	All ages		790	Interstitial lung disease and pulmonary sarcoidosis	Number	Deaths	Both	34	Azerbaijan	2011	25.4	12	48.2	All ages		790	Interstitial lung disease and pulmonary sarcoidosis	Number	DALYs (Disability-Adjusted Life Years)	Both	34	Republic of Azerbaijan	2011	820.27	445.49	1444.98	All ages
791	Interstitial lung disease and pulmonary sarcoidosis	Number	Prevalence	Both	34	Azerbaijan	2012	1286	1008.7	1600.6	All ages		791	Interstitial lung disease and pulmonary sarcoidosis	Number	Deaths	Both	34	Azerbaijan	2012	25.7	12	48.4	All ages		791	Interstitial lung disease and pulmonary sarcoidosis	Number	DALYs (Disability-Adjusted Life Years)	Both	34	Republic of Azerbaijan	2012	844.7	450.65	1458.5	All ages
792	Interstitial lung disease and pulmonary sarcoidosis	Number	Prevalence	Both	34	Azerbaijan	2013	1364.8	1071.6	1699.2	All ages		792	Interstitial lung disease and pulmonary sarcoidosis	Number	Deaths	Both	34	Azerbaijan	2013	25.7	11.8	48.1	All ages		792	Interstitial lung disease and pulmonary sarcoidosis	Number	DALYs (Disability-Adjusted Life Years)	Both	34	Republic of Azerbaijan	2013	865.96	454.48	1486.66	All ages
793	Interstitial lung disease and pulmonary sarcoidosis	Number	Prevalence	Both	34	Azerbaijan	2014	1443.2	1132	1790.8	All ages		793	Interstitial lung disease and pulmonary sarcoidosis	Number	Deaths	Both	34	Azerbaijan	2014	26.1	12	48.4	All ages		793	Interstitial lung disease and pulmonary sarcoidosis	Number	DALYs (Disability-Adjusted Life Years)	Both	34	Republic of Azerbaijan	2014	893.29	479.83	1541.5	All ages
794	Interstitial lung disease and pulmonary sarcoidosis	Number	Prevalence	Both	34	Azerbaijan	2015	1524.3	1199.8	1889.8	All ages		794	Interstitial lung disease and pulmonary sarcoidosis	Number	Deaths	Both	34	Azerbaijan	2015	27	12.6	49.6	All ages		794	Interstitial lung disease and pulmonary sarcoidosis	Number	DALYs (Disability-Adjusted Life Years)	Both	34	Republic of Azerbaijan	2015	934.88	510.63	1607.87	All ages
795	Interstitial lung disease and pulmonary sarcoidosis	Number	Prevalence	Both	34	Azerbaijan	2016	1608.4	1277.9	1982.4	All ages		795	Interstitial lung disease and pulmonary sarcoidosis	Number	Deaths	Both	34	Azerbaijan	2016	28	13.2	51.3	All ages		795	Interstitial lung disease and pulmonary sarcoidosis	Number	DALYs (Disability-Adjusted Life Years)	Both	34	Republic of Azerbaijan	2016	974.89	530.64	1662.81	All ages
796	Interstitial lung disease and pulmonary sarcoidosis	Number	Prevalence	Both	34	Azerbaijan	2017	1700.7	1361.5	2082.2	All ages		796	Interstitial lung disease and pulmonary sarcoidosis	Number	Deaths	Both	34	Azerbaijan	2017	29.7	13.7	54.3	All ages		796	Interstitial lung disease and pulmonary sarcoidosis	Number	DALYs (Disability-Adjusted Life Years)	Both	34	Republic of Azerbaijan	2017	1033.86	564.33	1793.97	All ages
797	Interstitial lung disease and pulmonary sarcoidosis	Number	Prevalence	Both	34	Azerbaijan	2018	1798.3	1447.5	2191.5	All ages		797	Interstitial lung disease and pulmonary sarcoidosis	Number	Deaths	Both	34	Azerbaijan	2018	30.2	13.8	56.6	All ages		797	Interstitial lung disease and pulmonary sarcoidosis	Number	DALYs (Disability-Adjusted Life Years)	Both	34	Republic of Azerbaijan	2018	1054.55	564.29	1822.01	All ages
798	Interstitial lung disease and pulmonary sarcoidosis	Number	Prevalence	Both	34	Azerbaijan	2019	1910.4	1538.9	2329.5	All ages		798	Interstitial lung disease and pulmonary sarcoidosis	Number	Deaths	Both	34	Azerbaijan	2019	32.7	14.5	61.8	All ages		798	Interstitial lung disease and pulmonary sarcoidosis	Number	DALYs (Disability-Adjusted Life Years)	Both	34	Republic of Azerbaijan	2019	1134.8	590.5	1973.44	All ages
799	Interstitial lung disease and pulmonary sarcoidosis	Number	Prevalence	Both	34	Azerbaijan	2020	2008.4	1617.9	2453	All ages		799	Interstitial lung disease and pulmonary sarcoidosis	Number	Deaths	Both	34	Azerbaijan	2020	35.2	14.6	73.7	All ages		799	Interstitial lung disease and pulmonary sarcoidosis	Number	DALYs (Disability-Adjusted Life Years)	Both	34	Republic of Azerbaijan	2020	1207.32	578.21	2343.87	All ages
800	Interstitial lung disease and pulmonary sarcoidosis	Number	Prevalence	Both	34	Azerbaijan	2021	2102.7	1693.9	2568.2	All ages		800	Interstitial lung disease and pulmonary sarcoidosis	Number	Deaths	Both	34	Azerbaijan	2021	38.1	15.3	81.3	All ages		800	Interstitial lung disease and pulmonary sarcoidosis	Number	DALYs (Disability-Adjusted Life Years)	Both	34	Republic of Azerbaijan	2021	1283.71	611.68	2561.09	All ages
801	Interstitial lung disease and pulmonary sarcoidosis	Number	Prevalence	Both	35	Georgia	1990	1025.4	828.8	1243.3	All ages		801	Interstitial lung disease and pulmonary sarcoidosis	Number	Deaths	Both	35	Georgia	1990	15.8	12.8	19.6	All ages		801	Interstitial lung disease and pulmonary sarcoidosis	Number	DALYs (Disability-Adjusted Life Years)	Both	35	Georgia	1990	542.38	432.85	669.57	All ages
802	Interstitial lung disease and pulmonary sarcoidosis	Number	Prevalence	Both	35	Georgia	1991	1003.2	808.5	1214.7	All ages		802	Interstitial lung disease and pulmonary sarcoidosis	Number	Deaths	Both	35	Georgia	1991	11.5	9.1	14.1	All ages		802	Interstitial lung disease and pulmonary sarcoidosis	Number	DALYs (Disability-Adjusted Life Years)	Both	35	Georgia	1991	418.54	328.2	524.73	All ages
803	Interstitial lung disease and pulmonary sarcoidosis	Number	Prevalence	Both	35	Georgia	1992	972.6	782.8	1176.6	All ages		803	Interstitial lung disease and pulmonary sarcoidosis	Number	Deaths	Both	35	Georgia	1992	9.2	7.6	11.6	All ages		803	Interstitial lung disease and pulmonary sarcoidosis	Number	DALYs (Disability-Adjusted Life Years)	Both	35	Georgia	1992	356.43	276.62	445.85	All ages
804	Interstitial lung disease and pulmonary sarcoidosis	Number	Prevalence	Both	35	Georgia	1993	935.4	753.1	1133	All ages		804	Interstitial lung disease and pulmonary sarcoidosis	Number	Deaths	Both	35	Georgia	1993	9.5	8	11.6	All ages		804	Interstitial lung disease and pulmonary sarcoidosis	Number	DALYs (Disability-Adjusted Life Years)	Both	35	Georgia	1993	357.04	281.29	444.23	All ages
805	Interstitial lung disease and pulmonary sarcoidosis	Number	Prevalence	Both	35	Georgia	1994	895.6	722.7	1085.1	All ages		805	Interstitial lung disease and pulmonary sarcoidosis	Number	Deaths	Both	35	Georgia	1994	9.8	8.3	11.5	All ages		805	Interstitial lung disease and pulmonary sarcoidosis	Number	DALYs (Disability-Adjusted Life Years)	Both	35	Georgia	1994	355.56	287.17	432.06	All ages
806	Interstitial lung disease and pulmonary sarcoidosis	Number	Prevalence	Both	35	Georgia	1995	862.1	696.7	1043.9	All ages		806	Interstitial lung disease and pulmonary sarcoidosis	Number	Deaths	Both	35	Georgia	1995	9.3	7.9	10.8	All ages		806	Interstitial lung disease and pulmonary sarcoidosis	Number	DALYs (Disability-Adjusted Life Years)	Both	35	Georgia	1995	333.94	271.13	407.47	All ages
807	Interstitial lung disease and pulmonary sarcoidosis	Number	Prevalence	Both	35	Georgia	1996	834.4	675.4	1011	All ages		807	Interstitial lung disease and pulmonary sarcoidosis	Number	Deaths	Both	35	Georgia	1996	11.9	10	14	All ages		807	Interstitial lung disease and pulmonary sarcoidosis	Number	DALYs (Disability-Adjusted Life Years)	Both	35	Georgia	1996	398.87	327.3	476.78	All ages
808	Interstitial lung disease and pulmonary sarcoidosis	Number	Prevalence	Both	35	Georgia	1997	807.3	654.1	977.1	All ages		808	Interstitial lung disease and pulmonary sarcoidosis	Number	Deaths	Both	35	Georgia	1997	13	10.8	15.8	All ages		808	Interstitial lung disease and pulmonary sarcoidosis	Number	DALYs (Disability-Adjusted Life Years)	Both	35	Georgia	1997	424.77	344.96	509.3	All ages
809	Interstitial lung disease and pulmonary sarcoidosis	Number	Prevalence	Both	35	Georgia	1998	783.4	634.5	948.5	All ages		809	Interstitial lung disease and pulmonary sarcoidosis	Number	Deaths	Both	35	Georgia	1998	13.7	11	16.8	All ages		809	Interstitial lung disease and pulmonary sarcoidosis	Number	DALYs (Disability-Adjusted Life Years)	Both	35	Georgia	1998	433.03	351.41	524.08	All ages
810	Interstitial lung disease and pulmonary sarcoidosis	Number	Prevalence	Both	35	Georgia	1999	762.1	616.4	923.1	All ages		810	Interstitial lung disease and pulmonary sarcoidosis	Number	Deaths	Both	35	Georgia	1999	15.9	12.9	19.5	All ages		810	Interstitial lung disease and pulmonary sarcoidosis	Number	DALYs (Disability-Adjusted Life Years)	Both	35	Georgia	1999	483.36	394.48	582.9	All ages
811	Interstitial lung disease and pulmonary sarcoidosis	Number	Prevalence	Both	35	Georgia	2000	745.7	602.9	906.5	All ages		811	Interstitial lung disease and pulmonary sarcoidosis	Number	Deaths	Both	35	Georgia	2000	26.1	21.6	31.2	All ages		811	Interstitial lung disease and pulmonary sarcoidosis	Number	DALYs (Disability-Adjusted Life Years)	Both	35	Georgia	2000	736.8	608.78	877.46	All ages
812	Interstitial lung disease and pulmonary sarcoidosis	Number	Prevalence	Both	35	Georgia	2001	743.1	601.5	900.9	All ages		812	Interstitial lung disease and pulmonary sarcoidosis	Number	Deaths	Both	35	Georgia	2001	22.2	18.5	26.2	All ages		812	Interstitial lung disease and pulmonary sarcoidosis	Number	DALYs (Disability-Adjusted Life Years)	Both	35	Georgia	2001	635.53	531.39	743.46	All ages
813	Interstitial lung disease and pulmonary sarcoidosis	Number	Prevalence	Both	35	Georgia	2002	751.4	609.5	909.8	All ages		813	Interstitial lung disease and pulmonary sarcoidosis	Number	Deaths	Both	35	Georgia	2002	22.1	18.9	26	All ages		813	Interstitial lung disease and pulmonary sarcoidosis	Number	DALYs (Disability-Adjusted Life Years)	Both	35	Georgia	2002	633.87	538	738.57	All ages
814	Interstitial lung disease and pulmonary sarcoidosis	Number	Prevalence	Both	35	Georgia	2003	763.3	620.5	922	All ages		814	Interstitial lung disease and pulmonary sarcoidosis	Number	Deaths	Both	35	Georgia	2003	23.3	20	27.1	All ages		814	Interstitial lung disease and pulmonary sarcoidosis	Number	DALYs (Disability-Adjusted Life Years)	Both	35	Georgia	2003	670.86	573.75	774.34	All ages
815	Interstitial lung disease and pulmonary sarcoidosis	Number	Prevalence	Both	35	Georgia	2004	769.1	625.6	927.9	All ages		815	Interstitial lung disease and pulmonary sarcoidosis	Number	Deaths	Both	35	Georgia	2004	23.5	20.2	27	All ages		815	Interstitial lung disease and pulmonary sarcoidosis	Number	DALYs (Disability-Adjusted Life Years)	Both	35	Georgia	2004	680.44	587.18	782.95	All ages
816	Interstitial lung disease and pulmonary sarcoidosis	Number	Prevalence	Both	35	Georgia	2005	773.3	628.5	933.3	All ages		816	Interstitial lung disease and pulmonary sarcoidosis	Number	Deaths	Both	35	Georgia	2005	18.5	15.9	21.1	All ages		816	Interstitial lung disease and pulmonary sarcoidosis	Number	DALYs (Disability-Adjusted Life Years)	Both	35	Georgia	2005	549.7	470.57	635.94	All ages
817	Interstitial lung disease and pulmonary sarcoidosis	Number	Prevalence	Both	35	Georgia	2006	769.2	626.9	924	All ages		817	Interstitial lung disease and pulmonary sarcoidosis	Number	Deaths	Both	35	Georgia	2006	14.8	12.8	16.8	All ages		817	Interstitial lung disease and pulmonary sarcoidosis	Number	DALYs (Disability-Adjusted Life Years)	Both	35	Georgia	2006	455.05	388.65	528.83	All ages
818	Interstitial lung disease and pulmonary sarcoidosis	Number	Prevalence	Both	35	Georgia	2007	769.4	628.7	921.9	All ages		818	Interstitial lung disease and pulmonary sarcoidosis	Number	Deaths	Both	35	Georgia	2007	13.1	11.5	15.1	All ages		818	Interstitial lung disease and pulmonary sarcoidosis	Number	DALYs (Disability-Adjusted Life Years)	Both	35	Georgia	2007	414.41	351.78	486.31	All ages
819	Interstitial lung disease and pulmonary sarcoidosis	Number	Prevalence	Both	35	Georgia	2008	763	624.5	915.9	All ages		819	Interstitial lung disease and pulmonary sarcoidosis	Number	Deaths	Both	35	Georgia	2008	13.7	11.6	16	All ages		819	Interstitial lung disease and pulmonary sarcoidosis	Number	DALYs (Disability-Adjusted Life Years)	Both	35	Georgia	2008	431.63	358.09	509.65	All ages
820	Interstitial lung disease and pulmonary sarcoidosis	Number	Prevalence	Both	35	Georgia	2009	760.3	621.7	916.2	All ages		820	Interstitial lung disease and pulmonary sarcoidosis	Number	Deaths	Both	35	Georgia	2009	13	11.2	14.9	All ages		820	Interstitial lung disease and pulmonary sarcoidosis	Number	DALYs (Disability-Adjusted Life Years)	Both	35	Georgia	2009	411.41	345.59	485.44	All ages
821	Interstitial lung disease and pulmonary sarcoidosis	Number	Prevalence	Both	35	Georgia	2010	761.7	622.9	918	All ages		821	Interstitial lung disease and pulmonary sarcoidosis	Number	Deaths	Both	35	Georgia	2010	14.3	12.5	16.5	All ages		821	Interstitial lung disease and pulmonary sarcoidosis	Number	DALYs (Disability-Adjusted Life Years)	Both	35	Georgia	2010	449.24	381.84	530.2	All ages
822	Interstitial lung disease and pulmonary sarcoidosis	Number	Prevalence	Both	35	Georgia	2011	763.7	627	916.1	All ages		822	Interstitial lung disease and pulmonary sarcoidosis	Number	Deaths	Both	35	Georgia	2011	18.1	15.5	21	All ages		822	Interstitial lung disease and pulmonary sarcoidosis	Number	DALYs (Disability-Adjusted Life Years)	Both	35	Georgia	2011	552.74	469.9	644.08	All ages
823	Interstitial lung disease and pulmonary sarcoidosis	Number	Prevalence	Both	35	Georgia	2012	764.1	629	913.2	All ages		823	Interstitial lung disease and pulmonary sarcoidosis	Number	Deaths	Both	35	Georgia	2012	19.3	16.2	22.7	All ages		823	Interstitial lung disease and pulmonary sarcoidosis	Number	DALYs (Disability-Adjusted Life Years)	Both	35	Georgia	2012	588.45	498.1	686.95	All ages
824	Interstitial lung disease and pulmonary sarcoidosis	Number	Prevalence	Both	35	Georgia	2013	761	627.5	908.1	All ages		824	Interstitial lung disease and pulmonary sarcoidosis	Number	Deaths	Both	35	Georgia	2013	20.5	17.2	24.2	All ages		824	Interstitial lung disease and pulmonary sarcoidosis	Number	DALYs (Disability-Adjusted Life Years)	Both	35	Georgia	2013	627.67	530.92	735.73	All ages
825	Interstitial lung disease and pulmonary sarcoidosis	Number	Prevalence	Both	35	Georgia	2014	759.8	627.8	905.5	All ages		825	Interstitial lung disease and pulmonary sarcoidosis	Number	Deaths	Both	35	Georgia	2014	21.8	18.4	25.9	All ages		825	Interstitial lung disease and pulmonary sarcoidosis	Number	DALYs (Disability-Adjusted Life Years)	Both	35	Georgia	2014	669.78	568.63	782.54	All ages
826	Interstitial lung disease and pulmonary sarcoidosis	Number	Prevalence	Both	35	Georgia	2015	760.6	630.2	904.1	All ages		826	Interstitial lung disease and pulmonary sarcoidosis	Number	Deaths	Both	35	Georgia	2015	20.3	17.1	24	All ages		826	Interstitial lung disease and pulmonary sarcoidosis	Number	DALYs (Disability-Adjusted Life Years)	Both	35	Georgia	2015	630.56	531.28	738.63	All ages
827	Interstitial lung disease and pulmonary sarcoidosis	Number	Prevalence	Both	35	Georgia	2016	769.2	638.3	910.7	All ages		827	Interstitial lung disease and pulmonary sarcoidosis	Number	Deaths	Both	35	Georgia	2016	16	13.5	19	All ages		827	Interstitial lung disease and pulmonary sarcoidosis	Number	DALYs (Disability-Adjusted Life Years)	Both	35	Georgia	2016	516.09	436.03	611.04	All ages
828	Interstitial lung disease and pulmonary sarcoidosis	Number	Prevalence	Both	35	Georgia	2017	789.3	657.6	932.3	All ages		828	Interstitial lung disease and pulmonary sarcoidosis	Number	Deaths	Both	35	Georgia	2017	14.5	12.2	17.3	All ages		828	Interstitial lung disease and pulmonary sarcoidosis	Number	DALYs (Disability-Adjusted Life Years)	Both	35	Georgia	2017	477.33	399.64	568.88	All ages
829	Interstitial lung disease and pulmonary sarcoidosis	Number	Prevalence	Both	35	Georgia	2018	818.8	684.6	965.5	All ages		829	Interstitial lung disease and pulmonary sarcoidosis	Number	Deaths	Both	35	Georgia	2018	15.3	12.9	18.2	All ages		829	Interstitial lung disease and pulmonary sarcoidosis	Number	DALYs (Disability-Adjusted Life Years)	Both	35	Georgia	2018	497.07	416.57	591.37	All ages
830	Interstitial lung disease and pulmonary sarcoidosis	Number	Prevalence	Both	35	Georgia	2019	846.5	708.3	996.9	All ages		830	Interstitial lung disease and pulmonary sarcoidosis	Number	Deaths	Both	35	Georgia	2019	14.3	12	17	All ages		830	Interstitial lung disease and pulmonary sarcoidosis	Number	DALYs (Disability-Adjusted Life Years)	Both	35	Georgia	2019	467.09	386.99	557.99	All ages
831	Interstitial lung disease and pulmonary sarcoidosis	Number	Prevalence	Both	35	Georgia	2020	863.3	724.8	1019.5	All ages		831	Interstitial lung disease and pulmonary sarcoidosis	Number	Deaths	Both	35	Georgia	2020	14.8	12.4	17.6	All ages		831	Interstitial lung disease and pulmonary sarcoidosis	Number	DALYs (Disability-Adjusted Life Years)	Both	35	Georgia	2020	480.51	398.13	577.7	All ages
832	Interstitial lung disease and pulmonary sarcoidosis	Number	Prevalence	Both	35	Georgia	2021	873.6	733.4	1029.3	All ages		832	Interstitial lung disease and pulmonary sarcoidosis	Number	Deaths	Both	35	Georgia	2021	14.9	12.4	17.8	All ages		832	Interstitial lung disease and pulmonary sarcoidosis	Number	DALYs (Disability-Adjusted Life Years)	Both	35	Georgia	2021	477.47	389.47	580.53	All ages
833	Interstitial lung disease and pulmonary sarcoidosis	Number	Prevalence	Both	36	Kazakhstan	1990	1667.2	1329.8	2032.7	All ages		833	Interstitial lung disease and pulmonary sarcoidosis	Number	Deaths	Both	36	Kazakhstan	1990	52.2	43.7	61.5	All ages		833	Interstitial lung disease and pulmonary sarcoidosis	Number	DALYs (Disability-Adjusted Life Years)	Both	36	Republic of Kazakhstan	1990	1659.66	1398.42	1948.51	All ages
834	Interstitial lung disease and pulmonary sarcoidosis	Number	Prevalence	Both	36	Kazakhstan	1991	1684.2	1347.3	2054.3	All ages		834	Interstitial lung disease and pulmonary sarcoidosis	Number	Deaths	Both	36	Kazakhstan	1991	53.8	44.3	64.1	All ages		834	Interstitial lung disease and pulmonary sarcoidosis	Number	DALYs (Disability-Adjusted Life Years)	Both	36	Republic of Kazakhstan	1991	1705.56	1415.69	2024.25	All ages
835	Interstitial lung disease and pulmonary sarcoidosis	Number	Prevalence	Both	36	Kazakhstan	1992	1688.2	1353.7	2062.1	All ages		835	Interstitial lung disease and pulmonary sarcoidosis	Number	Deaths	Both	36	Kazakhstan	1992	57.7	45.7	70.7	All ages		835	Interstitial lung disease and pulmonary sarcoidosis	Number	DALYs (Disability-Adjusted Life Years)	Both	36	Republic of Kazakhstan	1992	1805.13	1459.63	2184.82	All ages
836	Interstitial lung disease and pulmonary sarcoidosis	Number	Prevalence	Both	36	Kazakhstan	1993	1672.9	1345.5	2036.9	All ages		836	Interstitial lung disease and pulmonary sarcoidosis	Number	Deaths	Both	36	Kazakhstan	1993	64	48.1	82.1	All ages		836	Interstitial lung disease and pulmonary sarcoidosis	Number	DALYs (Disability-Adjusted Life Years)	Both	36	Republic of Kazakhstan	1993	1970.77	1513.7	2486.95	All ages
837	Interstitial lung disease and pulmonary sarcoidosis	Number	Prevalence	Both	36	Kazakhstan	1994	1627.1	1309.8	1983.1	All ages		837	Interstitial lung disease and pulmonary sarcoidosis	Number	Deaths	Both	36	Kazakhstan	1994	68.4	49.7	89.9	All ages		837	Interstitial lung disease and pulmonary sarcoidosis	Number	DALYs (Disability-Adjusted Life Years)	Both	36	Republic of Kazakhstan	1994	2076.94	1549.77	2684.65	All ages
838	Interstitial lung disease and pulmonary sarcoidosis	Number	Prevalence	Both	36	Kazakhstan	1995	1578.3	1272.5	1922.1	All ages		838	Interstitial lung disease and pulmonary sarcoidosis	Number	Deaths	Both	36	Kazakhstan	1995	71.6	50.1	98.3	All ages		838	Interstitial lung disease and pulmonary sarcoidosis	Number	DALYs (Disability-Adjusted Life Years)	Both	36	Republic of Kazakhstan	1995	2148.95	1541.3	2915.37	All ages
839	Interstitial lung disease and pulmonary sarcoidosis	Number	Prevalence	Both	36	Kazakhstan	1996	1528.3	1234.9	1853.3	All ages		839	Interstitial lung disease and pulmonary sarcoidosis	Number	Deaths	Both	36	Kazakhstan	1996	68.5	48.3	94.5	All ages		839	Interstitial lung disease and pulmonary sarcoidosis	Number	DALYs (Disability-Adjusted Life Years)	Both	36	Republic of Kazakhstan	1996	2040.96	1465.05	2776.07	All ages
840	Interstitial lung disease and pulmonary sarcoidosis	Number	Prevalence	Both	36	Kazakhstan	1997	1493.4	1208.9	1806.2	All ages		840	Interstitial lung disease and pulmonary sarcoidosis	Number	Deaths	Both	36	Kazakhstan	1997	62.2	44.3	85.7	All ages		840	Interstitial lung disease and pulmonary sarcoidosis	Number	DALYs (Disability-Adjusted Life Years)	Both	36	Republic of Kazakhstan	1997	1845.93	1341.45	2495.1	All ages
841	Interstitial lung disease and pulmonary sarcoidosis	Number	Prevalence	Both	36	Kazakhstan	1998	1463	1184.1	1767.2	All ages		841	Interstitial lung disease and pulmonary sarcoidosis	Number	Deaths	Both	36	Kazakhstan	1998	55.9	40.6	77.2	All ages		841	Interstitial lung disease and pulmonary sarcoidosis	Number	DALYs (Disability-Adjusted Life Years)	Both	36	Republic of Kazakhstan	1998	1663.52	1228.36	2226.3	All ages
842	Interstitial lung disease and pulmonary sarcoidosis	Number	Prevalence	Both	36	Kazakhstan	1999	1437.2	1159.2	1739.9	All ages		842	Interstitial lung disease and pulmonary sarcoidosis	Number	Deaths	Both	36	Kazakhstan	1999	46.4	33.7	63.3	All ages		842	Interstitial lung disease and pulmonary sarcoidosis	Number	DALYs (Disability-Adjusted Life Years)	Both	36	Republic of Kazakhstan	1999	1397.3	1044.06	1843.99	All ages
843	Interstitial lung disease and pulmonary sarcoidosis	Number	Prevalence	Both	36	Kazakhstan	2000	1426.8	1149.3	1737.9	All ages		843	Interstitial lung disease and pulmonary sarcoidosis	Number	Deaths	Both	36	Kazakhstan	2000	52.8	37.9	73.4	All ages		843	Interstitial lung disease and pulmonary sarcoidosis	Number	DALYs (Disability-Adjusted Life Years)	Both	36	Republic of Kazakhstan	2000	1564.03	1155.96	2121.11	All ages
844	Interstitial lung disease and pulmonary sarcoidosis	Number	Prevalence	Both	36	Kazakhstan	2001	1430.7	1151.6	1743.6	All ages		844	Interstitial lung disease and pulmonary sarcoidosis	Number	Deaths	Both	36	Kazakhstan	2001	50.9	36.6	70.6	All ages		844	Interstitial lung disease and pulmonary sarcoidosis	Number	DALYs (Disability-Adjusted Life Years)	Both	36	Republic of Kazakhstan	2001	1514.61	1118.29	2043.49	All ages
845	Interstitial lung disease and pulmonary sarcoidosis	Number	Prevalence	Both	36	Kazakhstan	2002	1438.7	1156.2	1756.2	All ages		845	Interstitial lung disease and pulmonary sarcoidosis	Number	Deaths	Both	36	Kazakhstan	2002	50.7	36.8	70.6	All ages		845	Interstitial lung disease and pulmonary sarcoidosis	Number	DALYs (Disability-Adjusted Life Years)	Both	36	Republic of Kazakhstan	2002	1518.48	1121.74	2067.91	All ages
846	Interstitial lung disease and pulmonary sarcoidosis	Number	Prevalence	Both	36	Kazakhstan	2003	1447.2	1160.1	1770.4	All ages		846	Interstitial lung disease and pulmonary sarcoidosis	Number	Deaths	Both	36	Kazakhstan	2003	49.5	35.4	70.1	All ages		846	Interstitial lung disease and pulmonary sarcoidosis	Number	DALYs (Disability-Adjusted Life Years)	Both	36	Republic of Kazakhstan	2003	1485.46	1087.28	2042.34	All ages
847	Interstitial lung disease and pulmonary sarcoidosis	Number	Prevalence	Both	36	Kazakhstan	2004	1455.7	1164.8	1789.7	All ages		847	Interstitial lung disease and pulmonary sarcoidosis	Number	Deaths	Both	36	Kazakhstan	2004	44	32.2	61	All ages		847	Interstitial lung disease and pulmonary sarcoidosis	Number	DALYs (Disability-Adjusted Life Years)	Both	36	Republic of Kazakhstan	2004	1341.2	995.39	1821.61	All ages
848	Interstitial lung disease and pulmonary sarcoidosis	Number	Prevalence	Both	36	Kazakhstan	2005	1478.2	1178.9	1823	All ages		848	Interstitial lung disease and pulmonary sarcoidosis	Number	Deaths	Both	36	Kazakhstan	2005	42.4	31.1	58.5	All ages		848	Interstitial lung disease and pulmonary sarcoidosis	Number	DALYs (Disability-Adjusted Life Years)	Both	36	Republic of Kazakhstan	2005	1306.36	973.81	1767.2	All ages
849	Interstitial lung disease and pulmonary sarcoidosis	Number	Prevalence	Both	36	Kazakhstan	2006	1524.9	1213.3	1873.6	All ages		849	Interstitial lung disease and pulmonary sarcoidosis	Number	Deaths	Both	36	Kazakhstan	2006	40.3	30	55	All ages		849	Interstitial lung disease and pulmonary sarcoidosis	Number	DALYs (Disability-Adjusted Life Years)	Both	36	Republic of Kazakhstan	2006	1258.76	945.68	1676.46	All ages
850	Interstitial lung disease and pulmonary sarcoidosis	Number	Prevalence	Both	36	Kazakhstan	2007	1616	1288.3	1981.6	All ages		850	Interstitial lung disease and pulmonary sarcoidosis	Number	Deaths	Both	36	Kazakhstan	2007	40.2	30.2	53.5	All ages		850	Interstitial lung disease and pulmonary sarcoidosis	Number	DALYs (Disability-Adjusted Life Years)	Both	36	Republic of Kazakhstan	2007	1261.8	965.37	1655.16	All ages
851	Interstitial lung disease and pulmonary sarcoidosis	Number	Prevalence	Both	36	Kazakhstan	2008	1733.9	1381.9	2119.8	All ages		851	Interstitial lung disease and pulmonary sarcoidosis	Number	Deaths	Both	36	Kazakhstan	2008	40.2	31.4	51.3	All ages		851	Interstitial lung disease and pulmonary sarcoidosis	Number	DALYs (Disability-Adjusted Life Years)	Both	36	Republic of Kazakhstan	2008	1264.27	999.49	1582.73	All ages
852	Interstitial lung disease and pulmonary sarcoidosis	Number	Prevalence	Both	36	Kazakhstan	2009	1876.7	1496.2	2290.4	All ages		852	Interstitial lung disease and pulmonary sarcoidosis	Number	Deaths	Both	36	Kazakhstan	2009	44.5	36.1	54.9	All ages		852	Interstitial lung disease and pulmonary sarcoidosis	Number	DALYs (Disability-Adjusted Life Years)	Both	36	Republic of Kazakhstan	2009	1385.95	1128.73	1688.73	All ages
853	Interstitial lung disease and pulmonary sarcoidosis	Number	Prevalence	Both	36	Kazakhstan	2010	2020.9	1612.4	2466.1	All ages		853	Interstitial lung disease and pulmonary sarcoidosis	Number	Deaths	Both	36	Kazakhstan	2010	49.6	40.6	59.8	All ages		853	Interstitial lung disease and pulmonary sarcoidosis	Number	DALYs (Disability-Adjusted Life Years)	Both	36	Republic of Kazakhstan	2010	1524.34	1244.33	1827.4	All ages
854	Interstitial lung disease and pulmonary sarcoidosis	Number	Prevalence	Both	36	Kazakhstan	2011	2172.3	1742.2	2642.5	All ages		854	Interstitial lung disease and pulmonary sarcoidosis	Number	Deaths	Both	36	Kazakhstan	2011	62.6	52.3	73.5	All ages		854	Interstitial lung disease and pulmonary sarcoidosis	Number	DALYs (Disability-Adjusted Life Years)	Both	36	Republic of Kazakhstan	2011	1873.43	1570.09	2203.01	All ages
855	Interstitial lung disease and pulmonary sarcoidosis	Number	Prevalence	Both	36	Kazakhstan	2012	2336.1	1883.4	2832.4	All ages		855	Interstitial lung disease and pulmonary sarcoidosis	Number	Deaths	Both	36	Kazakhstan	2012	73	61.6	85.1	All ages		855	Interstitial lung disease and pulmonary sarcoidosis	Number	DALYs (Disability-Adjusted Life Years)	Both	36	Republic of Kazakhstan	2012	2173.34	1840.3	2547.72	All ages
856	Interstitial lung disease and pulmonary sarcoidosis	Number	Prevalence	Both	36	Kazakhstan	2013	2504.1	2026.8	3030.8	All ages		856	Interstitial lung disease and pulmonary sarcoidosis	Number	Deaths	Both	36	Kazakhstan	2013	76.4	64.3	90.8	All ages		856	Interstitial lung disease and pulmonary sarcoidosis	Number	DALYs (Disability-Adjusted Life Years)	Both	36	Republic of Kazakhstan	2013	2320.01	1962.75	2736.81	All ages
857	Interstitial lung disease and pulmonary sarcoidosis	Number	Prevalence	Both	36	Kazakhstan	2014	2667.5	2163.2	3222.5	All ages		857	Interstitial lung disease and pulmonary sarcoidosis	Number	Deaths	Both	36	Kazakhstan	2014	87.9	72.8	105.7	All ages		857	Interstitial lung disease and pulmonary sarcoidosis	Number	DALYs (Disability-Adjusted Life Years)	Both	36	Republic of Kazakhstan	2014	2702.55	2244.05	3201.98	All ages
858	Interstitial lung disease and pulmonary sarcoidosis	Number	Prevalence	Both	36	Kazakhstan	2015	2819.1	2289.3	3394.3	All ages		858	Interstitial lung disease and pulmonary sarcoidosis	Number	Deaths	Both	36	Kazakhstan	2015	90.9	74.3	110.9	All ages		858	Interstitial lung disease and pulmonary sarcoidosis	Number	DALYs (Disability-Adjusted Life Years)	Both	36	Republic of Kazakhstan	2015	2824.68	2318.76	3406.8	All ages
859	Interstitial lung disease and pulmonary sarcoidosis	Number	Prevalence	Both	36	Kazakhstan	2016	2971.5	2424.2	3564.2	All ages		859	Interstitial lung disease and pulmonary sarcoidosis	Number	Deaths	Both	36	Kazakhstan	2016	84	68.1	103.3	All ages		859	Interstitial lung disease and pulmonary sarcoidosis	Number	DALYs (Disability-Adjusted Life Years)	Both	36	Republic of Kazakhstan	2016	2658.53	2168.51	3222.62	All ages
860	Interstitial lung disease and pulmonary sarcoidosis	Number	Prevalence	Both	36	Kazakhstan	2017	3138.7	2578.4	3748.7	All ages		860	Interstitial lung disease and pulmonary sarcoidosis	Number	Deaths	Both	36	Kazakhstan	2017	74.9	60.5	92	All ages		860	Interstitial lung disease and pulmonary sarcoidosis	Number	DALYs (Disability-Adjusted Life Years)	Both	36	Republic of Kazakhstan	2017	2433.83	1974.31	2966.19	All ages
861	Interstitial lung disease and pulmonary sarcoidosis	Number	Prevalence	Both	36	Kazakhstan	2018	3316.3	2741.1	3952.6	All ages		861	Interstitial lung disease and pulmonary sarcoidosis	Number	Deaths	Both	36	Kazakhstan	2018	78.3	62.5	97.6	All ages		861	Interstitial lung disease and pulmonary sarcoidosis	Number	DALYs (Disability-Adjusted Life Years)	Both	36	Republic of Kazakhstan	2018	2546.45	2041.45	3135.28	All ages
862	Interstitial lung disease and pulmonary sarcoidosis	Number	Prevalence	Both	36	Kazakhstan	2019	3492.6	2893.5	4160	All ages		862	Interstitial lung disease and pulmonary sarcoidosis	Number	Deaths	Both	36	Kazakhstan	2019	82.8	64.3	104.3	All ages		862	Interstitial lung disease and pulmonary sarcoidosis	Number	DALYs (Disability-Adjusted Life Years)	Both	36	Republic of Kazakhstan	2019	2666.33	2086.12	3329.64	All ages
863	Interstitial lung disease and pulmonary sarcoidosis	Number	Prevalence	Both	36	Kazakhstan	2020	3628.1	3003	4295.4	All ages		863	Interstitial lung disease and pulmonary sarcoidosis	Number	Deaths	Both	36	Kazakhstan	2020	84.5	64.4	109	All ages		863	Interstitial lung disease and pulmonary sarcoidosis	Number	DALYs (Disability-Adjusted Life Years)	Both	36	Republic of Kazakhstan	2020	2679.64	2068.09	3372.71	All ages
864	Interstitial lung disease and pulmonary sarcoidosis	Number	Prevalence	Both	36	Kazakhstan	2021	3741.2	3087.1	4415.9	All ages		864	Interstitial lung disease and pulmonary sarcoidosis	Number	Deaths	Both	36	Kazakhstan	2021	89.8	66.8	119.7	All ages		864	Interstitial lung disease and pulmonary sarcoidosis	Number	DALYs (Disability-Adjusted Life Years)	Both	36	Republic of Kazakhstan	2021	2834.03	2156.64	3668.42	All ages
865	Interstitial lung disease and pulmonary sarcoidosis	Number	Prevalence	Both	37	Kyrgyzstan	1990	313.6	244.6	391.3	All ages		865	Interstitial lung disease and pulmonary sarcoidosis	Number	Deaths	Both	37	Kyrgyzstan	1990	11.9	9.7	14.1	All ages		865	Interstitial lung disease and pulmonary sarcoidosis	Number	DALYs (Disability-Adjusted Life Years)	Both	37	Kyrgyz Republic	1990	373.18	305.79	438.87	All ages
866	Interstitial lung disease and pulmonary sarcoidosis	Number	Prevalence	Both	37	Kyrgyzstan	1991	321.2	250.6	400.4	All ages		866	Interstitial lung disease and pulmonary sarcoidosis	Number	Deaths	Both	37	Kyrgyzstan	1991	12.6	10.3	14.9	All ages		866	Interstitial lung disease and pulmonary sarcoidosis	Number	DALYs (Disability-Adjusted Life Years)	Both	37	Kyrgyz Republic	1991	391.43	324.58	456.96	All ages
867	Interstitial lung disease and pulmonary sarcoidosis	Number	Prevalence	Both	37	Kyrgyzstan	1992	324.8	253.9	403.5	All ages		867	Interstitial lung disease and pulmonary sarcoidosis	Number	Deaths	Both	37	Kyrgyzstan	1992	13.1	10.8	15.3	All ages		867	Interstitial lung disease and pulmonary sarcoidosis	Number	DALYs (Disability-Adjusted Life Years)	Both	37	Kyrgyz Republic	1992	400.27	337.17	465.07	All ages
868	Interstitial lung disease and pulmonary sarcoidosis	Number	Prevalence	Both	37	Kyrgyzstan	1993	326.3	256.4	404.4	All ages		868	Interstitial lung disease and pulmonary sarcoidosis	Number	Deaths	Both	37	Kyrgyzstan	1993	13.7	11.7	16.1	All ages		868	Interstitial lung disease and pulmonary sarcoidosis	Number	DALYs (Disability-Adjusted Life Years)	Both	37	Kyrgyz Republic	1993	416.24	355.33	480.84	All ages
869	Interstitial lung disease and pulmonary sarcoidosis	Number	Prevalence	Both	37	Kyrgyzstan	1994	320.7	252.9	396.5	All ages		869	Interstitial lung disease and pulmonary sarcoidosis	Number	Deaths	Both	37	Kyrgyzstan	1994	15.1	12.9	17.6	All ages		869	Interstitial lung disease and pulmonary sarcoidosis	Number	DALYs (Disability-Adjusted Life Years)	Both	37	Kyrgyz Republic	1994	446.64	381.39	520.92	All ages
870	Interstitial lung disease and pulmonary sarcoidosis	Number	Prevalence	Both	37	Kyrgyzstan	1995	314.3	248.8	387.5	All ages		870	Interstitial lung disease and pulmonary sarcoidosis	Number	Deaths	Both	37	Kyrgyzstan	1995	15.3	13	18	All ages		870	Interstitial lung disease and pulmonary sarcoidosis	Number	DALYs (Disability-Adjusted Life Years)	Both	37	Kyrgyz Republic	1995	447.74	380.42	522.49	All ages
871	Interstitial lung disease and pulmonary sarcoidosis	Number	Prevalence	Both	37	Kyrgyzstan	1996	305.9	242.1	376.6	All ages		871	Interstitial lung disease and pulmonary sarcoidosis	Number	Deaths	Both	37	Kyrgyzstan	1996	15	12.5	17.5	All ages		871	Interstitial lung disease and pulmonary sarcoidosis	Number	DALYs (Disability-Adjusted Life Years)	Both	37	Kyrgyz Republic	1996	429.27	366.78	500.15	All ages
872	Interstitial lung disease and pulmonary sarcoidosis	Number	Prevalence	Both	37	Kyrgyzstan	1997	299.3	236.7	368.7	All ages		872	Interstitial lung disease and pulmonary sarcoidosis	Number	Deaths	Both	37	Kyrgyzstan	1997	14.4	12.2	17	All ages		872	Interstitial lung disease and pulmonary sarcoidosis	Number	DALYs (Disability-Adjusted Life Years)	Both	37	Kyrgyz Republic	1997	413.46	352.66	481.87	All ages
873	Interstitial lung disease and pulmonary sarcoidosis	Number	Prevalence	Both	37	Kyrgyzstan	1998	291.6	230.3	359.5	All ages		873	Interstitial lung disease and pulmonary sarcoidosis	Number	Deaths	Both	37	Kyrgyzstan	1998	14	12	16.3	All ages		873	Interstitial lung disease and pulmonary sarcoidosis	Number	DALYs (Disability-Adjusted Life Years)	Both	37	Kyrgyz Republic	1998	398.35	345.27	461.21	All ages
874	Interstitial lung disease and pulmonary sarcoidosis	Number	Prevalence	Both	37	Kyrgyzstan	1999	283.4	223.1	350.5	All ages		874	Interstitial lung disease and pulmonary sarcoidosis	Number	Deaths	Both	37	Kyrgyzstan	1999	13.5	11.6	15.6	All ages		874	Interstitial lung disease and pulmonary sarcoidosis	Number	DALYs (Disability-Adjusted Life Years)	Both	37	Kyrgyz Republic	1999	383.57	332.57	438.78	All ages
875	Interstitial lung disease and pulmonary sarcoidosis	Number	Prevalence	Both	37	Kyrgyzstan	2000	278.4	218	345.5	All ages		875	Interstitial lung disease and pulmonary sarcoidosis	Number	Deaths	Both	37	Kyrgyzstan	2000	12.9	11	14.8	All ages		875	Interstitial lung disease and pulmonary sarcoidosis	Number	DALYs (Disability-Adjusted Life Years)	Both	37	Kyrgyz Republic	2000	365.23	315.53	416.67	All ages
876	Interstitial lung disease and pulmonary sarcoidosis	Number	Prevalence	Both	37	Kyrgyzstan	2001	276	215.5	344.1	All ages		876	Interstitial lung disease and pulmonary sarcoidosis	Number	Deaths	Both	37	Kyrgyzstan	2001	8.3	7.2	9.6	All ages		876	Interstitial lung disease and pulmonary sarcoidosis	Number	DALYs (Disability-Adjusted Life Years)	Both	37	Kyrgyz Republic	2001	248.87	213.61	285.76	All ages
877	Interstitial lung disease and pulmonary sarcoidosis	Number	Prevalence	Both	37	Kyrgyzstan	2002	273.6	213.4	342.3	All ages		877	Interstitial lung disease and pulmonary sarcoidosis	Number	Deaths	Both	37	Kyrgyzstan	2002	5.7	4.9	6.7	All ages		877	Interstitial lung disease and pulmonary sarcoidosis	Number	DALYs (Disability-Adjusted Life Years)	Both	37	Kyrgyz Republic	2002	182.36	156.68	209.61	All ages
878	Interstitial lung disease and pulmonary sarcoidosis	Number	Prevalence	Both	37	Kyrgyzstan	2003	271.6	211.2	339.9	All ages		878	Interstitial lung disease and pulmonary sarcoidosis	Number	Deaths	Both	37	Kyrgyzstan	2003	4.9	4	5.6	All ages		878	Interstitial lung disease and pulmonary sarcoidosis	Number	DALYs (Disability-Adjusted Life Years)	Both	37	Kyrgyz Republic	2003	156.9	133.83	181.6	All ages
879	Interstitial lung disease and pulmonary sarcoidosis	Number	Prevalence	Both	37	Kyrgyzstan	2004	269.1	208.2	338.2	All ages		879	Interstitial lung disease and pulmonary sarcoidosis	Number	Deaths	Both	37	Kyrgyzstan	2004	6.8	5.9	7.9	All ages		879	Interstitial lung disease and pulmonary sarcoidosis	Number	DALYs (Disability-Adjusted Life Years)	Both	37	Kyrgyz Republic	2004	213.4	183.31	244.6	All ages
880	Interstitial lung disease and pulmonary sarcoidosis	Number	Prevalence	Both	37	Kyrgyzstan	2005	269.6	206.8	340.2	All ages		880	Interstitial lung disease and pulmonary sarcoidosis	Number	Deaths	Both	37	Kyrgyzstan	2005	6.3	5.5	7.4	All ages		880	Interstitial lung disease and pulmonary sarcoidosis	Number	DALYs (Disability-Adjusted Life Years)	Both	37	Kyrgyz Republic	2005	203.14	175.22	233.09	All ages
881	Interstitial lung disease and pulmonary sarcoidosis	Number	Prevalence	Both	37	Kyrgyzstan	2006	270.7	206.8	342.9	All ages		881	Interstitial lung disease and pulmonary sarcoidosis	Number	Deaths	Both	37	Kyrgyzstan	2006	4.8	4.2	5.6	All ages		881	Interstitial lung disease and pulmonary sarcoidosis	Number	DALYs (Disability-Adjusted Life Years)	Both	37	Kyrgyz Republic	2006	163.24	140.43	188.64	All ages
882	Interstitial lung disease and pulmonary sarcoidosis	Number	Prevalence	Both	37	Kyrgyzstan	2007	275.6	210.1	349.1	All ages		882	Interstitial lung disease and pulmonary sarcoidosis	Number	Deaths	Both	37	Kyrgyzstan	2007	3.5	3	3.9	All ages		882	Interstitial lung disease and pulmonary sarcoidosis	Number	DALYs (Disability-Adjusted Life Years)	Both	37	Kyrgyz Republic	2007	126.98	109.04	147.13	All ages
883	Interstitial lung disease and pulmonary sarcoidosis	Number	Prevalence	Both	37	Kyrgyzstan	2008	280.2	213.2	355.8	All ages		883	Interstitial lung disease and pulmonary sarcoidosis	Number	Deaths	Both	37	Kyrgyzstan	2008	2.4	2.1	2.7	All ages		883	Interstitial lung disease and pulmonary sarcoidosis	Number	DALYs (Disability-Adjusted Life Years)	Both	37	Kyrgyz Republic	2008	99.33	84.18	116.34	All ages
884	Interstitial lung disease and pulmonary sarcoidosis	Number	Prevalence	Both	37	Kyrgyzstan	2009	288.7	219.4	368.4	All ages		884	Interstitial lung disease and pulmonary sarcoidosis	Number	Deaths	Both	37	Kyrgyzstan	2009	3	2.7	3.4	All ages		884	Interstitial lung disease and pulmonary sarcoidosis	Number	DALYs (Disability-Adjusted Life Years)	Both	37	Kyrgyz Republic	2009	116.6	100.2	135.05	All ages
885	Interstitial lung disease and pulmonary sarcoidosis	Number	Prevalence	Both	37	Kyrgyzstan	2010	298.5	226.2	381.2	All ages		885	Interstitial lung disease and pulmonary sarcoidosis	Number	Deaths	Both	37	Kyrgyzstan	2010	3.4	3.1	3.7	All ages		885	Interstitial lung disease and pulmonary sarcoidosis	Number	DALYs (Disability-Adjusted Life Years)	Both	37	Kyrgyz Republic	2010	128.74	110.99	148.32	All ages
886	Interstitial lung disease and pulmonary sarcoidosis	Number	Prevalence	Both	37	Kyrgyzstan	2011	309.5	234.9	394.7	All ages		886	Interstitial lung disease and pulmonary sarcoidosis	Number	Deaths	Both	37	Kyrgyzstan	2011	3.9	3.5	4.5	All ages		886	Interstitial lung disease and pulmonary sarcoidosis	Number	DALYs (Disability-Adjusted Life Years)	Both	37	Kyrgyz Republic	2011	148.06	128.39	169.76	All ages
887	Interstitial lung disease and pulmonary sarcoidosis	Number	Prevalence	Both	37	Kyrgyzstan	2012	319.5	242.6	406.8	All ages		887	Interstitial lung disease and pulmonary sarcoidosis	Number	Deaths	Both	37	Kyrgyzstan	2012	4.8	4.3	5.4	All ages		887	Interstitial lung disease and pulmonary sarcoidosis	Number	DALYs (Disability-Adjusted Life Years)	Both	37	Kyrgyz Republic	2012	173.1	149.9	198.76	All ages
888	Interstitial lung disease and pulmonary sarcoidosis	Number	Prevalence	Both	37	Kyrgyzstan	2013	329.6	250.2	419.2	All ages		888	Interstitial lung disease and pulmonary sarcoidosis	Number	Deaths	Both	37	Kyrgyzstan	2013	5.5	4.7	6.3	All ages		888	Interstitial lung disease and pulmonary sarcoidosis	Number	DALYs (Disability-Adjusted Life Years)	Both	37	Kyrgyz Republic	2013	196.59	170.93	225.63	All ages
889	Interstitial lung disease and pulmonary sarcoidosis	Number	Prevalence	Both	37	Kyrgyzstan	2014	339.4	257.9	430.8	All ages		889	Interstitial lung disease and pulmonary sarcoidosis	Number	Deaths	Both	37	Kyrgyzstan	2014	6.1	5.3	7.1	All ages		889	Interstitial lung disease and pulmonary sarcoidosis	Number	DALYs (Disability-Adjusted Life Years)	Both	37	Kyrgyz Republic	2014	216.8	187.41	249.03	All ages
890	Interstitial lung disease and pulmonary sarcoidosis	Number	Prevalence	Both	37	Kyrgyzstan	2015	349.4	265.9	442.8	All ages		890	Interstitial lung disease and pulmonary sarcoidosis	Number	Deaths	Both	37	Kyrgyzstan	2015	5.8	4.8	6.4	All ages		890	Interstitial lung disease and pulmonary sarcoidosis	Number	DALYs (Disability-Adjusted Life Years)	Both	37	Kyrgyz Republic	2015	205.23	176.86	236.34	All ages
891	Interstitial lung disease and pulmonary sarcoidosis	Number	Prevalence	Both	37	Kyrgyzstan	2016	358.9	275.3	452.2	All ages		891	Interstitial lung disease and pulmonary sarcoidosis	Number	Deaths	Both	37	Kyrgyzstan	2016	4.3	3.8	5.2	All ages		891	Interstitial lung disease and pulmonary sarcoidosis	Number	DALYs (Disability-Adjusted Life Years)	Both	37	Kyrgyz Republic	2016	170.16	145.66	197.24	All ages
892	Interstitial lung disease and pulmonary sarcoidosis	Number	Prevalence	Both	37	Kyrgyzstan	2017	368.7	284.5	463.3	All ages		892	Interstitial lung disease and pulmonary sarcoidosis	Number	Deaths	Both	37	Kyrgyzstan	2017	4.2	3.5	4.8	All ages		892	Interstitial lung disease and pulmonary sarcoidosis	Number	DALYs (Disability-Adjusted Life Years)	Both	37	Kyrgyz Republic	2017	162.96	139.39	190.42	All ages
893	Interstitial lung disease and pulmonary sarcoidosis	Number	Prevalence	Both	37	Kyrgyzstan	2018	380.1	295.7	475.7	All ages		893	Interstitial lung disease and pulmonary sarcoidosis	Number	Deaths	Both	37	Kyrgyzstan	2018	4.1	3.6	4.9	All ages		893	Interstitial lung disease and pulmonary sarcoidosis	Number	DALYs (Disability-Adjusted Life Years)	Both	37	Kyrgyz Republic	2018	162.66	137.96	192.06	All ages
894	Interstitial lung disease and pulmonary sarcoidosis	Number	Prevalence	Both	37	Kyrgyzstan	2019	396.5	309.5	493.6	All ages		894	Interstitial lung disease and pulmonary sarcoidosis	Number	Deaths	Both	37	Kyrgyzstan	2019	4.1	3.4	4.9	All ages		894	Interstitial lung disease and pulmonary sarcoidosis	Number	DALYs (Disability-Adjusted Life Years)	Both	37	Kyrgyz Republic	2019	161.69	134.95	191.47	All ages
895	Interstitial lung disease and pulmonary sarcoidosis	Number	Prevalence	Both	37	Kyrgyzstan	2020	414.6	324.5	514.3	All ages		895	Interstitial lung disease and pulmonary sarcoidosis	Number	Deaths	Both	37	Kyrgyzstan	2020	4.4	3.5	5.4	All ages		895	Interstitial lung disease and pulmonary sarcoidosis	Number	DALYs (Disability-Adjusted Life Years)	Both	37	Kyrgyz Republic	2020	169.49	138.99	203.14	All ages
896	Interstitial lung disease and pulmonary sarcoidosis	Number	Prevalence	Both	37	Kyrgyzstan	2021	432.9	339.6	537.6	All ages		896	Interstitial lung disease and pulmonary sarcoidosis	Number	Deaths	Both	37	Kyrgyzstan	2021	4.6	3.6	5.8	All ages		896	Interstitial lung disease and pulmonary sarcoidosis	Number	DALYs (Disability-Adjusted Life Years)	Both	37	Kyrgyz Republic	2021	177.33	142.19	217.18	All ages
897	Interstitial lung disease and pulmonary sarcoidosis	Number	Prevalence	Both	38	Mongolia	1990	160	128.5	196.2	All ages		897	Interstitial lung disease and pulmonary sarcoidosis	Number	Deaths	Both	38	Mongolia	1990	10.6	5.7	17.7	All ages		897	Interstitial lung disease and pulmonary sarcoidosis	Number	DALYs (Disability-Adjusted Life Years)	Both	38	Mongolia	1990	308.02	176.05	505.33	All ages
898	Interstitial lung disease and pulmonary sarcoidosis	Number	Prevalence	Both	38	Mongolia	1991	163.1	131.1	200.1	All ages		898	Interstitial lung disease and pulmonary sarcoidosis	Number	Deaths	Both	38	Mongolia	1991	10.9	6	18.3	All ages		898	Interstitial lung disease and pulmonary sarcoidosis	Number	DALYs (Disability-Adjusted Life Years)	Both	38	Mongolia	1991	319.96	185.13	521.96	All ages
899	Interstitial lung disease and pulmonary sarcoidosis	Number	Prevalence	Both	38	Mongolia	1992	164.8	132.6	202.2	All ages		899	Interstitial lung disease and pulmonary sarcoidosis	Number	Deaths	Both	38	Mongolia	1992	11.3	6.2	18.9	All ages		899	Interstitial lung disease and pulmonary sarcoidosis	Number	DALYs (Disability-Adjusted Life Years)	Both	38	Mongolia	1992	327.81	190.72	539.12	All ages
900	Interstitial lung disease and pulmonary sarcoidosis	Number	Prevalence	Both	38	Mongolia	1993	166.6	134.1	204.6	All ages		900	Interstitial lung disease and pulmonary sarcoidosis	Number	Deaths	Both	38	Mongolia	1993	11.3	6.2	19.4	All ages		900	Interstitial lung disease and pulmonary sarcoidosis	Number	DALYs (Disability-Adjusted Life Years)	Both	38	Mongolia	1993	335.65	192.22	558.09	All ages
901	Interstitial lung disease and pulmonary sarcoidosis	Number	Prevalence	Both	38	Mongolia	1994	167.6	134.7	205.9	All ages		901	Interstitial lung disease and pulmonary sarcoidosis	Number	Deaths	Both	38	Mongolia	1994	11.2	6.2	19.3	All ages		901	Interstitial lung disease and pulmonary sarcoidosis	Number	DALYs (Disability-Adjusted Life Years)	Both	38	Mongolia	1994	331.87	189.22	557.05	All ages
902	Interstitial lung disease and pulmonary sarcoidosis	Number	Prevalence	Both	38	Mongolia	1995	168.7	135.8	207.2	All ages		902	Interstitial lung disease and pulmonary sarcoidosis	Number	Deaths	Both	38	Mongolia	1995	11.6	6.2	20	All ages		902	Interstitial lung disease and pulmonary sarcoidosis	Number	DALYs (Disability-Adjusted Life Years)	Both	38	Mongolia	1995	338.22	189.5	578.19	All ages
903	Interstitial lung disease and pulmonary sarcoidosis	Number	Prevalence	Both	38	Mongolia	1996	168.9	136.1	207.4	All ages		903	Interstitial lung disease and pulmonary sarcoidosis	Number	Deaths	Both	38	Mongolia	1996	11.5	6	20	All ages		903	Interstitial lung disease and pulmonary sarcoidosis	Number	DALYs (Disability-Adjusted Life Years)	Both	38	Mongolia	1996	337.84	183.56	576.56	All ages
904	Interstitial lung disease and pulmonary sarcoidosis	Number	Prevalence	Both	38	Mongolia	1997	167.9	135.3	206	All ages		904	Interstitial lung disease and pulmonary sarcoidosis	Number	Deaths	Both	38	Mongolia	1997	11.3	5.8	19.8	All ages		904	Interstitial lung disease and pulmonary sarcoidosis	Number	DALYs (Disability-Adjusted Life Years)	Both	38	Mongolia	1997	332.89	177.03	567.58	All ages
905	Interstitial lung disease and pulmonary sarcoidosis	Number	Prevalence	Both	38	Mongolia	1998	168.2	135.5	205.9	All ages		905	Interstitial lung disease and pulmonary sarcoidosis	Number	Deaths	Both	38	Mongolia	1998	11	5.8	19.3	All ages		905	Interstitial lung disease and pulmonary sarcoidosis	Number	DALYs (Disability-Adjusted Life Years)	Both	38	Mongolia	1998	327.07	175.4	557.39	All ages
906	Interstitial lung disease and pulmonary sarcoidosis	Number	Prevalence	Both	38	Mongolia	1999	168.5	135.6	205.9	All ages		906	Interstitial lung disease and pulmonary sarcoidosis	Number	Deaths	Both	38	Mongolia	1999	11	5.5	19.4	All ages		906	Interstitial lung disease and pulmonary sarcoidosis	Number	DALYs (Disability-Adjusted Life Years)	Both	38	Mongolia	1999	321.03	170.09	557.9	All ages
907	Interstitial lung disease and pulmonary sarcoidosis	Number	Prevalence	Both	38	Mongolia	2000	169.5	136.2	207.2	All ages		907	Interstitial lung disease and pulmonary sarcoidosis	Number	Deaths	Both	38	Mongolia	2000	10.5	5.4	18.9	All ages		907	Interstitial lung disease and pulmonary sarcoidosis	Number	DALYs (Disability-Adjusted Life Years)	Both	38	Mongolia	2000	311.58	168.1	541.27	All ages
908	Interstitial lung disease and pulmonary sarcoidosis	Number	Prevalence	Both	38	Mongolia	2001	173.1	139.6	211.3	All ages		908	Interstitial lung disease and pulmonary sarcoidosis	Number	Deaths	Both	38	Mongolia	2001	10.3	5.3	18.4	All ages		908	Interstitial lung disease and pulmonary sarcoidosis	Number	DALYs (Disability-Adjusted Life Years)	Both	38	Mongolia	2001	306.32	166.45	529.72	All ages
909	Interstitial lung disease and pulmonary sarcoidosis	Number	Prevalence	Both	38	Mongolia	2002	176.7	142.6	215.7	All ages		909	Interstitial lung disease and pulmonary sarcoidosis	Number	Deaths	Both	38	Mongolia	2002	9.9	5.2	17.5	All ages		909	Interstitial lung disease and pulmonary sarcoidosis	Number	DALYs (Disability-Adjusted Life Years)	Both	38	Mongolia	2002	295.1	161.79	504.38	All ages
910	Interstitial lung disease and pulmonary sarcoidosis	Number	Prevalence	Both	38	Mongolia	2003	182.5	147.5	223.2	All ages		910	Interstitial lung disease and pulmonary sarcoidosis	Number	Deaths	Both	38	Mongolia	2003	9.6	5.1	16.8	All ages		910	Interstitial lung disease and pulmonary sarcoidosis	Number	DALYs (Disability-Adjusted Life Years)	Both	38	Mongolia	2003	287.71	160.05	489.43	All ages
911	Interstitial lung disease and pulmonary sarcoidosis	Number	Prevalence	Both	38	Mongolia	2004	189.2	152.6	231.4	All ages		911	Interstitial lung disease and pulmonary sarcoidosis	Number	Deaths	Both	38	Mongolia	2004	9.5	5.1	16.3	All ages		911	Interstitial lung disease and pulmonary sarcoidosis	Number	DALYs (Disability-Adjusted Life Years)	Both	38	Mongolia	2004	283.19	160.4	472.11	All ages
912	Interstitial lung disease and pulmonary sarcoidosis	Number	Prevalence	Both	38	Mongolia	2005	196.7	158.2	240.7	All ages		912	Interstitial lung disease and pulmonary sarcoidosis	Number	Deaths	Both	38	Mongolia	2005	9.3	5.1	16	All ages		912	Interstitial lung disease and pulmonary sarcoidosis	Number	DALYs (Disability-Adjusted Life Years)	Both	38	Mongolia	2005	282.8	162.16	466.52	All ages
913	Interstitial lung disease and pulmonary sarcoidosis	Number	Prevalence	Both	38	Mongolia	2006	204.8	164.9	250.7	All ages		913	Interstitial lung disease and pulmonary sarcoidosis	Number	Deaths	Both	38	Mongolia	2006	9.4	5	15.9	All ages		913	Interstitial lung disease and pulmonary sarcoidosis	Number	DALYs (Disability-Adjusted Life Years)	Both	38	Mongolia	2006	283.57	164.23	466.87	All ages
914	Interstitial lung disease and pulmonary sarcoidosis	Number	Prevalence	Both	38	Mongolia	2007	214.1	172	262	All ages		914	Interstitial lung disease and pulmonary sarcoidosis	Number	Deaths	Both	38	Mongolia	2007	9.4	5.2	15.7	All ages		914	Interstitial lung disease and pulmonary sarcoidosis	Number	DALYs (Disability-Adjusted Life Years)	Both	38	Mongolia	2007	285.93	168.54	463.51	All ages
915	Interstitial lung disease and pulmonary sarcoidosis	Number	Prevalence	Both	38	Mongolia	2008	224.5	180.1	274.7	All ages		915	Interstitial lung disease and pulmonary sarcoidosis	Number	Deaths	Both	38	Mongolia	2008	9.4	5.4	15.7	All ages		915	Interstitial lung disease and pulmonary sarcoidosis	Number	DALYs (Disability-Adjusted Life Years)	Both	38	Mongolia	2008	289.99	172.96	467.68	All ages
916	Interstitial lung disease and pulmonary sarcoidosis	Number	Prevalence	Both	38	Mongolia	2009	236.3	188.9	290.3	All ages		916	Interstitial lung disease and pulmonary sarcoidosis	Number	Deaths	Both	38	Mongolia	2009	9.9	5.7	16.5	All ages		916	Interstitial lung disease and pulmonary sarcoidosis	Number	DALYs (Disability-Adjusted Life Years)	Both	38	Mongolia	2009	305	182.58	493.13	All ages
917	Interstitial lung disease and pulmonary sarcoidosis	Number	Prevalence	Both	38	Mongolia	2010	250.1	199.7	308.6	All ages		917	Interstitial lung disease and pulmonary sarcoidosis	Number	Deaths	Both	38	Mongolia	2010	10.2	5.9	17.1	All ages		917	Interstitial lung disease and pulmonary sarcoidosis	Number	DALYs (Disability-Adjusted Life Years)	Both	38	Mongolia	2010	316.43	191.58	512.4	All ages
918	Interstitial lung disease and pulmonary sarcoidosis	Number	Prevalence	Both	38	Mongolia	2011	264.4	211.5	324.4	All ages		918	Interstitial lung disease and pulmonary sarcoidosis	Number	Deaths	Both	38	Mongolia	2011	10.5	6.2	17.4	All ages		918	Interstitial lung disease and pulmonary sarcoidosis	Number	DALYs (Disability-Adjusted Life Years)	Both	38	Mongolia	2011	328.14	198.25	526.97	All ages
919	Interstitial lung disease and pulmonary sarcoidosis	Number	Prevalence	Both	38	Mongolia	2012	279.7	224.4	341.9	All ages		919	Interstitial lung disease and pulmonary sarcoidosis	Number	Deaths	Both	38	Mongolia	2012	10.6	6.1	17.5	All ages		919	Interstitial lung disease and pulmonary sarcoidosis	Number	DALYs (Disability-Adjusted Life Years)	Both	38	Mongolia	2012	335.82	202.81	539.14	All ages
920	Interstitial lung disease and pulmonary sarcoidosis	Number	Prevalence	Both	38	Mongolia	2013	297	238.3	361.4	All ages		920	Interstitial lung disease and pulmonary sarcoidosis	Number	Deaths	Both	38	Mongolia	2013	11	6.2	18.2	All ages		920	Interstitial lung disease and pulmonary sarcoidosis	Number	DALYs (Disability-Adjusted Life Years)	Both	38	Mongolia	2013	348.71	208.57	559.93	All ages
921	Interstitial lung disease and pulmonary sarcoidosis	Number	Prevalence	Both	38	Mongolia	2014	315.3	253.6	382.7	All ages		921	Interstitial lung disease and pulmonary sarcoidosis	Number	Deaths	Both	38	Mongolia	2014	11.3	6.4	18.5	All ages		921	Interstitial lung disease and pulmonary sarcoidosis	Number	DALYs (Disability-Adjusted Life Years)	Both	38	Mongolia	2014	359.72	212.05	573.71	All ages
922	Interstitial lung disease and pulmonary sarcoidosis	Number	Prevalence	Both	38	Mongolia	2015	333.2	269.2	403.4	All ages		922	Interstitial lung disease and pulmonary sarcoidosis	Number	Deaths	Both	38	Mongolia	2015	11.7	6.6	19.4	All ages		922	Interstitial lung disease and pulmonary sarcoidosis	Number	DALYs (Disability-Adjusted Life Years)	Both	38	Mongolia	2015	373.28	223.26	599.49	All ages
923	Interstitial lung disease and pulmonary sarcoidosis	Number	Prevalence	Both	38	Mongolia	2016	351.6	285	424.5	All ages		923	Interstitial lung disease and pulmonary sarcoidosis	Number	Deaths	Both	38	Mongolia	2016	12	6.6	20	All ages		923	Interstitial lung disease and pulmonary sarcoidosis	Number	DALYs (Disability-Adjusted Life Years)	Both	38	Mongolia	2016	386.04	229.56	617.45	All ages
924	Interstitial lung disease and pulmonary sarcoidosis	Number	Prevalence	Both	38	Mongolia	2017	373.1	303.2	448.2	All ages		924	Interstitial lung disease and pulmonary sarcoidosis	Number	Deaths	Both	38	Mongolia	2017	12.4	6.9	20.7	All ages		924	Interstitial lung disease and pulmonary sarcoidosis	Number	DALYs (Disability-Adjusted Life Years)	Both	38	Mongolia	2017	400.59	235.97	642.1	All ages
925	Interstitial lung disease and pulmonary sarcoidosis	Number	Prevalence	Both	38	Mongolia	2018	395.4	321.3	473.6	All ages		925	Interstitial lung disease and pulmonary sarcoidosis	Number	Deaths	Both	38	Mongolia	2018	13.1	7.1	21.4	All ages		925	Interstitial lung disease and pulmonary sarcoidosis	Number	DALYs (Disability-Adjusted Life Years)	Both	38	Mongolia	2018	418.42	245.6	662.73	All ages
926	Interstitial lung disease and pulmonary sarcoidosis	Number	Prevalence	Both	38	Mongolia	2019	416.9	338.8	498.7	All ages		926	Interstitial lung disease and pulmonary sarcoidosis	Number	Deaths	Both	38	Mongolia	2019	13.4	7.3	22.1	All ages		926	Interstitial lung disease and pulmonary sarcoidosis	Number	DALYs (Disability-Adjusted Life Years)	Both	38	Mongolia	2019	435.72	256.85	690.04	All ages
927	Interstitial lung disease and pulmonary sarcoidosis	Number	Prevalence	Both	38	Mongolia	2020	436.9	359.5	523.9	All ages		927	Interstitial lung disease and pulmonary sarcoidosis	Number	Deaths	Both	38	Mongolia	2020	13.4	7.4	22.3	All ages		927	Interstitial lung disease and pulmonary sarcoidosis	Number	DALYs (Disability-Adjusted Life Years)	Both	38	Mongolia	2020	432.57	253.72	693.69	All ages
928	Interstitial lung disease and pulmonary sarcoidosis	Number	Prevalence	Both	38	Mongolia	2021	458.9	377	551.2	All ages		928	Interstitial lung disease and pulmonary sarcoidosis	Number	Deaths	Both	38	Mongolia	2021	13.6	7.3	23	All ages		928	Interstitial lung disease and pulmonary sarcoidosis	Number	DALYs (Disability-Adjusted Life Years)	Both	38	Mongolia	2021	437.26	252.98	707.67	All ages
929	Interstitial lung disease and pulmonary sarcoidosis	Number	Prevalence	Both	39	Tajikistan	1990	1061.8	860.9	1301.3	All ages		929	Interstitial lung disease and pulmonary sarcoidosis	Number	Deaths	Both	39	Tajikistan	1990	36.3	17.7	63.8	All ages		929	Interstitial lung disease and pulmonary sarcoidosis	Number	DALYs (Disability-Adjusted Life Years)	Both	39	Republic of Tajikistan	1990	1100.85	598.23	1852.09	All ages
930	Interstitial lung disease and pulmonary sarcoidosis	Number	Prevalence	Both	39	Tajikistan	1991	1069.3	867.4	1308.4	All ages		930	Interstitial lung disease and pulmonary sarcoidosis	Number	Deaths	Both	39	Tajikistan	1991	37.7	18.7	67	All ages		930	Interstitial lung disease and pulmonary sarcoidosis	Number	DALYs (Disability-Adjusted Life Years)	Both	39	Republic of Tajikistan	1991	1136.37	626.07	1920.68	All ages
931	Interstitial lung disease and pulmonary sarcoidosis	Number	Prevalence	Both	39	Tajikistan	1992	1059.4	861.7	1295	All ages		931	Interstitial lung disease and pulmonary sarcoidosis	Number	Deaths	Both	39	Tajikistan	1992	39	20.3	68.4	All ages		931	Interstitial lung disease and pulmonary sarcoidosis	Number	DALYs (Disability-Adjusted Life Years)	Both	39	Republic of Tajikistan	1992	1168.75	649.25	1956.21	All ages
932	Interstitial lung disease and pulmonary sarcoidosis	Number	Prevalence	Both	39	Tajikistan	1993	1046.9	851.3	1279	All ages		932	Interstitial lung disease and pulmonary sarcoidosis	Number	Deaths	Both	39	Tajikistan	1993	38.9	20.3	68.9	All ages		932	Interstitial lung disease and pulmonary sarcoidosis	Number	DALYs (Disability-Adjusted Life Years)	Both	39	Republic of Tajikistan	1993	1153.72	653.29	1947.14	All ages
933	Interstitial lung disease and pulmonary sarcoidosis	Number	Prevalence	Both	39	Tajikistan	1994	1021	829.5	1247	All ages		933	Interstitial lung disease and pulmonary sarcoidosis	Number	Deaths	Both	39	Tajikistan	1994	39.8	21.3	70	All ages		933	Interstitial lung disease and pulmonary sarcoidosis	Number	DALYs (Disability-Adjusted Life Years)	Both	39	Republic of Tajikistan	1994	1166.67	664.43	1970.42	All ages
934	Interstitial lung disease and pulmonary sarcoidosis	Number	Prevalence	Both	39	Tajikistan	1995	995.9	809.7	1216	All ages		934	Interstitial lung disease and pulmonary sarcoidosis	Number	Deaths	Both	39	Tajikistan	1995	40.2	21.9	71.1	All ages		934	Interstitial lung disease and pulmonary sarcoidosis	Number	DALYs (Disability-Adjusted Life Years)	Both	39	Republic of Tajikistan	1995	1164.84	676.47	1975.72	All ages
935	Interstitial lung disease and pulmonary sarcoidosis	Number	Prevalence	Both	39	Tajikistan	1996	962.7	783.8	1176.2	All ages		935	Interstitial lung disease and pulmonary sarcoidosis	Number	Deaths	Both	39	Tajikistan	1996	39.9	21.7	70.8	All ages		935	Interstitial lung disease and pulmonary sarcoidosis	Number	DALYs (Disability-Adjusted Life Years)	Both	39	Republic of Tajikistan	1996	1146.44	672.91	1960.18	All ages
936	Interstitial lung disease and pulmonary sarcoidosis	Number	Prevalence	Both	39	Tajikistan	1997	930.1	758.7	1136.2	All ages		936	Interstitial lung disease and pulmonary sarcoidosis	Number	Deaths	Both	39	Tajikistan	1997	39.4	20.8	69.2	All ages		936	Interstitial lung disease and pulmonary sarcoidosis	Number	DALYs (Disability-Adjusted Life Years)	Both	39	Republic of Tajikistan	1997	1120.8	650.9	1890.17	All ages
937	Interstitial lung disease and pulmonary sarcoidosis	Number	Prevalence	Both	39	Tajikistan	1998	899	731.5	1097.6	All ages		937	Interstitial lung disease and pulmonary sarcoidosis	Number	Deaths	Both	39	Tajikistan	1998	40	21.1	69.1	All ages		937	Interstitial lung disease and pulmonary sarcoidosis	Number	DALYs (Disability-Adjusted Life Years)	Both	39	Republic of Tajikistan	1998	1125.71	638.57	1879.28	All ages
938	Interstitial lung disease and pulmonary sarcoidosis	Number	Prevalence	Both	39	Tajikistan	1999	874.1	709.7	1069.6	All ages		938	Interstitial lung disease and pulmonary sarcoidosis	Number	Deaths	Both	39	Tajikistan	1999	40.5	21.1	71.2	All ages		938	Interstitial lung disease and pulmonary sarcoidosis	Number	DALYs (Disability-Adjusted Life Years)	Both	39	Republic of Tajikistan	1999	1127.31	637.75	1908.16	All ages
939	Interstitial lung disease and pulmonary sarcoidosis	Number	Prevalence	Both	39	Tajikistan	2000	860.7	696.7	1055.9	All ages		939	Interstitial lung disease and pulmonary sarcoidosis	Number	Deaths	Both	39	Tajikistan	2000	40.2	21	70.2	All ages		939	Interstitial lung disease and pulmonary sarcoidosis	Number	DALYs (Disability-Adjusted Life Years)	Both	39	Republic of Tajikistan	2000	1110.48	626.41	1885.96	All ages
940	Interstitial lung disease and pulmonary sarcoidosis	Number	Prevalence	Both	39	Tajikistan	2001	866.9	702.9	1061.1	All ages		940	Interstitial lung disease and pulmonary sarcoidosis	Number	Deaths	Both	39	Tajikistan	2001	40.3	21.1	72.3	All ages		940	Interstitial lung disease and pulmonary sarcoidosis	Number	DALYs (Disability-Adjusted Life Years)	Both	39	Republic of Tajikistan	2001	1110.43	627.59	1909.2	All ages
941	Interstitial lung disease and pulmonary sarcoidosis	Number	Prevalence	Both	39	Tajikistan	2002	866.2	702.2	1063.3	All ages		941	Interstitial lung disease and pulmonary sarcoidosis	Number	Deaths	Both	39	Tajikistan	2002	40.5	21.1	72.2	All ages		941	Interstitial lung disease and pulmonary sarcoidosis	Number	DALYs (Disability-Adjusted Life Years)	Both	39	Republic of Tajikistan	2002	1111.72	630.83	1930.88	All ages
942	Interstitial lung disease and pulmonary sarcoidosis	Number	Prevalence	Both	39	Tajikistan	2003	874.8	709.7	1073.3	All ages		942	Interstitial lung disease and pulmonary sarcoidosis	Number	Deaths	Both	39	Tajikistan	2003	40.6	21.4	73.6	All ages		942	Interstitial lung disease and pulmonary sarcoidosis	Number	DALYs (Disability-Adjusted Life Years)	Both	39	Republic of Tajikistan	2003	1118.86	629.48	1956.28	All ages
943	Interstitial lung disease and pulmonary sarcoidosis	Number	Prevalence	Both	39	Tajikistan	2004	877.3	710.8	1076.3	All ages		943	Interstitial lung disease and pulmonary sarcoidosis	Number	Deaths	Both	39	Tajikistan	2004	40.3	20.7	74	All ages		943	Interstitial lung disease and pulmonary sarcoidosis	Number	DALYs (Disability-Adjusted Life Years)	Both	39	Republic of Tajikistan	2004	1116.11	619.18	1972.9	All ages
944	Interstitial lung disease and pulmonary sarcoidosis	Number	Prevalence	Both	39	Tajikistan	2005	895.7	725	1096.8	All ages		944	Interstitial lung disease and pulmonary sarcoidosis	Number	Deaths	Both	39	Tajikistan	2005	41	20.7	75.3	All ages		944	Interstitial lung disease and pulmonary sarcoidosis	Number	DALYs (Disability-Adjusted Life Years)	Both	39	Republic of Tajikistan	2005	1140.14	618.33	2020.13	All ages
945	Interstitial lung disease and pulmonary sarcoidosis	Number	Prevalence	Both	39	Tajikistan	2006	919.8	743.7	1125.1	All ages		945	Interstitial lung disease and pulmonary sarcoidosis	Number	Deaths	Both	39	Tajikistan	2006	41.1	20.7	76.3	All ages		945	Interstitial lung disease and pulmonary sarcoidosis	Number	DALYs (Disability-Adjusted Life Years)	Both	39	Republic of Tajikistan	2006	1151.85	619.74	2061.79	All ages
946	Interstitial lung disease and pulmonary sarcoidosis	Number	Prevalence	Both	39	Tajikistan	2007	971.6	783.6	1189.1	All ages		946	Interstitial lung disease and pulmonary sarcoidosis	Number	Deaths	Both	39	Tajikistan	2007	42.4	21.2	77.4	All ages		946	Interstitial lung disease and pulmonary sarcoidosis	Number	DALYs (Disability-Adjusted Life Years)	Both	39	Republic of Tajikistan	2007	1192.55	640.33	2094.18	All ages
947	Interstitial lung disease and pulmonary sarcoidosis	Number	Prevalence	Both	39	Tajikistan	2008	1024	824.6	1252.4	All ages		947	Interstitial lung disease and pulmonary sarcoidosis	Number	Deaths	Both	39	Tajikistan	2008	42.5	21.2	77.9	All ages		947	Interstitial lung disease and pulmonary sarcoidosis	Number	DALYs (Disability-Adjusted Life Years)	Both	39	Republic of Tajikistan	2008	1212.36	642.84	2131.81	All ages
948	Interstitial lung disease and pulmonary sarcoidosis	Number	Prevalence	Both	39	Tajikistan	2009	1090.7	876.5	1333.9	All ages		948	Interstitial lung disease and pulmonary sarcoidosis	Number	Deaths	Both	39	Tajikistan	2009	43.3	21.3	79.2	All ages		948	Interstitial lung disease and pulmonary sarcoidosis	Number	DALYs (Disability-Adjusted Life Years)	Both	39	Republic of Tajikistan	2009	1249.1	661.23	2199.68	All ages
949	Interstitial lung disease and pulmonary sarcoidosis	Number	Prevalence	Both	39	Tajikistan	2010	1168.6	938.7	1430.4	All ages		949	Interstitial lung disease and pulmonary sarcoidosis	Number	Deaths	Both	39	Tajikistan	2010	42.5	21.6	76.4	All ages		949	Interstitial lung disease and pulmonary sarcoidosis	Number	DALYs (Disability-Adjusted Life Years)	Both	39	Republic of Tajikistan	2010	1250.71	671.61	2167.36	All ages
950	Interstitial lung disease and pulmonary sarcoidosis	Number	Prevalence	Both	39	Tajikistan	2011	1253.7	1013.7	1531	All ages		950	Interstitial lung disease and pulmonary sarcoidosis	Number	Deaths	Both	39	Tajikistan	2011	43.2	21.7	77.1	All ages		950	Interstitial lung disease and pulmonary sarcoidosis	Number	DALYs (Disability-Adjusted Life Years)	Both	39	Republic of Tajikistan	2011	1291.64	711.59	2189.08	All ages
951	Interstitial lung disease and pulmonary sarcoidosis	Number	Prevalence	Both	39	Tajikistan	2012	1342.8	1091.7	1635.2	All ages		951	Interstitial lung disease and pulmonary sarcoidosis	Number	Deaths	Both	39	Tajikistan	2012	42.7	21.8	76.1	All ages		951	Interstitial lung disease and pulmonary sarcoidosis	Number	DALYs (Disability-Adjusted Life Years)	Both	39	Republic of Tajikistan	2012	1303.63	738.97	2222.53	All ages
952	Interstitial lung disease and pulmonary sarcoidosis	Number	Prevalence	Both	39	Tajikistan	2013	1444.1	1179.2	1752.6	All ages		952	Interstitial lung disease and pulmonary sarcoidosis	Number	Deaths	Both	39	Tajikistan	2013	42.3	22	74.8	All ages		952	Interstitial lung disease and pulmonary sarcoidosis	Number	DALYs (Disability-Adjusted Life Years)	Both	39	Republic of Tajikistan	2013	1312.32	744.69	2211.88	All ages
[truncated: 12,104 more rows]
