# Supplementary material for: Global, regional, and national burden of interstitial lung disease in middle-aged and older adults from 1990 to 2021 with projections to 2050: a systematic analysis of the 2021 Global Burden of Disease Study
Source: Front Med (Lausanne). 2025 Oct 14;12:1671638. doi: 10.3389/fmed.2025.1671638 (PMC12570942; doi:10.3389/fmed.2025.1671638)
Supplement: Supplementary file 1 [file Data_Sheet_1.zip › Additional file 1/表S8.xls]

## Sheet: Sheet1
measure_name	sex_name		mean	sd	low_95	up_95	sex_name	mean	sd	low_95	up_95		measure_name	sex_name		mean	sd	low_95	up_95	sex_name	mean	sd	low_95	up_95
Prevalence	Female	1990	142.38	0.188561	142.01	142.75	Male	152.72	0.205013	152.318	153.122		Incidence	Female	1990	9.13052	0.044705	9.04289	9.21814	Male	13.5535	0.057371	13.4411	13.666
Prevalence	Female	1991	142.135	0.183809	141.774	142.495	Male	152.84	0.199749	152.448	153.231		Incidence	Female	1991	9.19542	0.040173	9.11668	9.27416	Male	13.6541	0.051884	13.5524	13.7558
Prevalence	Female	1992	141.98	0.181722	141.624	142.337	Male	153.084	0.197336	152.697	153.471		Incidence	Female	1992	9.2668	0.039733	9.18892	9.34467	Male	13.763	0.051308	13.6624	13.8635
Prevalence	Female	1993	141.969	0.179913	141.616	142.321	Male	153.451	0.195224	153.068	153.833		Incidence	Female	1993	9.34927	0.039658	9.27154	9.427	Male	13.8814	0.051094	13.7813	13.9816
Prevalence	Female	1994	142.12	0.178413	141.77	142.469	Male	153.949	0.193395	153.57	154.328		Incidence	Female	1994	9.44274	0.039619	9.36509	9.5204	Male	14.0077	0.050903	13.9079	14.1075
Prevalence	Female	1995	142.194	0.177084	141.847	142.541	Male	154.392	0.1918	154.016	154.767		Incidence	Female	1995	9.53833	0.039626	9.46066	9.616	Male	14.1365	0.050789	14.037	14.2361
Prevalence	Female	1996	142.524	0.175876	142.179	142.869	Male	155.158	0.190442	154.784	155.531		Incidence	Female	1996	9.65356	0.039657	9.57583	9.73129	Male	14.3014	0.050754	14.2019	14.4009
Prevalence	Female	1997	143.423	0.174802	143.081	143.766	Male	156.433	0.189246	156.062	156.804		Incidence	Female	1997	9.8085	0.039729	9.73063	9.88637	Male	14.5184	0.050793	14.4189	14.618
Prevalence	Female	1998	144.536	0.17396	144.195	144.876	Male	157.799	0.188173	157.43	158.168		Incidence	Female	1998	9.9783	0.039868	9.90016	10.0564	Male	14.7483	0.050887	14.6486	14.848
Prevalence	Female	1999	145.458	0.172888	145.119	145.797	Male	158.817	0.186834	158.451	159.184		Incidence	Female	1999	10.1284	0.039946	10.0501	10.2067	Male	14.9408	0.050895	14.841	15.0405
Prevalence	Female	2000	146.162	0.171849	145.825	146.499	Male	159.533	0.185531	159.17	159.897		Incidence	Female	2000	10.247	0.039958	10.1687	10.3253	Male	15.08	0.050807	14.9804	15.1796
Prevalence	Female	2001	146.586	0.170354	146.252	146.92	Male	159.84	0.183805	159.48	160.201		Incidence	Female	2001	10.3309	0.03981	10.2529	10.4089	Male	15.1636	0.050546	15.0646	15.2627
Prevalence	Female	2002	147.263	0.168862	146.932	147.594	Male	160.253	0.182087	159.896	160.61		Incidence	Female	2002	10.4152	0.039626	10.3375	10.4928	Male	15.248	0.050263	15.1495	15.3465
Prevalence	Female	2003	147.998	0.167427	147.67	148.327	Male	160.657	0.180432	160.303	161.011		Incidence	Female	2003	10.5004	0.039448	10.423	10.5777	Male	15.3319	0.05	15.2339	15.4299
Prevalence	Female	2004	148.638	0.165852	148.313	148.963	Male	161.013	0.178679	160.663	161.363		Incidence	Female	2004	10.5845	0.03928	10.5075	10.6614	Male	15.4142	0.049745	15.3167	15.5117
Prevalence	Female	2005	149.185	0.164291	148.863	149.507	Male	161.506	0.177085	161.159	161.853		Incidence	Female	2005	10.6786	0.039157	10.6018	10.7553	Male	15.5169	0.04955	15.4198	15.614
Prevalence	Female	2006	150.079	0.162798	149.76	150.398	Male	162.481	0.175569	162.137	162.825		Incidence	Female	2006	10.8314	0.039102	10.7548	10.9081	Male	15.6934	0.04941	15.5966	15.7903
Prevalence	Female	2007	151.853	0.161656	151.536	152.169	Male	164.379	0.174393	164.037	164.721		Incidence	Female	2007	11.0763	0.039153	10.9995	11.153	Male	15.9934	0.04939	15.8966	16.0902
Prevalence	Female	2008	153.956	0.160785	153.641	154.272	Male	166.532	0.173413	166.192	166.872		Incidence	Female	2008	11.3574	0.039327	11.2803	11.4345	Male	16.3328	0.049482	16.2358	16.4298
Prevalence	Female	2009	155.694	0.159698	155.381	156.007	Male	168.268	0.172193	167.931	168.606		Incidence	Female	2009	11.5976	0.039449	11.5202	11.6749	Male	16.6168	0.049502	16.5198	16.7138
Prevalence	Female	2010	156.503	0.158189	156.193	156.813	Male	168.998	0.170529	168.664	169.333		Incidence	Female	2010	11.7347	0.03933	11.6576	11.8117	Male	16.7654	0.049246	16.6688	16.8619
Prevalence	Female	2011	156.314	0.156013	156.008	156.619	Male	168.688	0.168164	168.359	169.018		Incidence	Female	2011	11.7717	0.038926	11.6954	11.848	Male	16.781	0.048693	16.6855	16.8764
Prevalence	Female	2012	155.908	0.153608	155.607	156.209	Male	168.294	0.165605	167.969	168.619		Incidence	Female	2012	11.7806	0.038458	11.7052	11.8559	Male	16.7771	0.048085	16.6829	16.8714
Prevalence	Female	2013	155.286	0.151101	154.99	155.582	Male	167.645	0.162906	167.325	167.964		Incidence	Female	2013	11.7723	0.037968	11.6979	11.8467	Male	16.7487	0.047443	16.6557	16.8417
Prevalence	Female	2014	154.471	0.148408	154.18	154.762	Male	166.768	0.15998	166.455	167.082		Incidence	Female	2014	11.7467	0.037427	11.6733	11.82	Male	16.6894	0.046724	16.5979	16.781
Prevalence	Female	2015	153.588	0.145874	153.302	153.874	Male	165.628	0.15715	165.32	165.936		Incidence	Female	2015	11.724	0.036938	11.6516	11.7964	Male	16.6128	0.046033	16.5226	16.703
Prevalence	Female	2016	152.372	0.143099	152.092	152.653	Male	163.889	0.153917	163.587	164.19		Incidence	Female	2016	11.6925	0.036416	11.6211	11.7639	Male	16.4912	0.045249	16.4025	16.5799
Prevalence	Female	2017	151.286	0.140315	151.011	151.561	Male	162.297	0.150657	162.002	162.592		Incidence	Female	2017	11.6735	0.035895	11.6032	11.7439	Male	16.38	0.044443	16.2928	16.4671
Prevalence	Female	2018	150.258	0.137591	149.988	150.527	Male	160.82	0.147546	160.53	161.109		Incidence	Female	2018	11.653	0.035391	11.5836	11.7224	Male	16.2727	0.04368	16.1871	16.3583
Prevalence	Female	2019	149.406	0.134984	149.141	149.67	Male	159.589	0.144516	159.305	159.872		Incidence	Female	2019	11.6262	0.034889	11.5578	11.6946	Male	16.1694	0.042897	16.0854	16.2535
Prevalence	Female	2020	148.961	0.132782	148.701	149.221	Male	159.164	0.142215	158.885	159.442		Incidence	Female	2020	11.6104	0.034505	11.5427	11.678	Male	16.1279	0.042362	16.0449	16.2109
Prevalence	Female	2021	148.876	0.13181	148.618	149.135	Male	159.172	0.141225	158.895	159.448		Incidence	Female	2021	11.5782	0.035782	11.5081	11.6483	Male	16.0788	0.043727	15.9931	16.1645
Prevalence	Female	2022	148.261	1.39146	145.534	150.988	Male	158.311	1.52524	155.321	161.3		Incidence	Female	2022	11.5575	0.141641	11.2798	11.8351	Male	16.0104	0.181167	15.6553	16.3655
Prevalence	Female	2023	147.782	2.15882	143.551	152.013	Male	157.71	2.3487	153.106	162.313		Incidence	Female	2023	11.5356	0.222141	11.1002	11.971	Male	15.9503	0.283776	15.3941	16.5065
Prevalence	Female	2024	147.349	3.11436	141.245	153.453	Male	157.165	3.3751	150.55	163.78		Incidence	Female	2024	11.5164	0.322032	10.8853	12.1476	Male	15.8962	0.410863	15.0909	16.7015
Prevalence	Female	2025	146.975	4.21265	138.718	155.232	Male	156.716	4.55444	147.789	165.642		Incidence	Female	2025	11.4988	0.436824	10.6426	12.3549	Male	15.8503	0.556602	14.7593	16.9412
Prevalence	Female	2026	146.647	5.44099	135.982	157.311	Male	156.352	5.87272	144.842	167.863		Incidence	Female	2026	11.4825	0.565019	10.3751	12.59	Male	15.8126	0.719139	14.4031	17.2221
Prevalence	Female	2027	146.327	6.7965	133.006	159.649	Male	156.024	7.32611	141.664	170.383		Incidence	Female	2027	11.4682	0.706171	10.0841	12.8523	Male	15.7818	0.897952	14.0218	17.5418
Prevalence	Female	2028	146.036	8.25672	129.853	162.219	Male	155.729	8.89	138.304	173.153		Incidence	Female	2028	11.4576	0.85849	9.77495	13.1402	Male	15.7579	1.09058	13.6204	17.8954
Prevalence	Female	2029	145.777	9.81018	126.549	165.005	Male	155.475	10.5522	134.793	176.157		Incidence	Female	2029	11.4493	1.0209	9.44835	13.4503	Male	15.7395	1.29567	13.2	18.279
Prevalence	Female	2030	145.526	11.4519	123.081	167.972	Male	155.247	12.3084	131.123	179.372		Incidence	Female	2030	11.4404	1.19278	9.10254	13.7782	Male	15.7236	1.51256	12.759	18.6882
Prevalence	Female	2031	145.243	13.182	119.406	171.079	Male	155.004	14.159	127.253	182.756		Incidence	Female	2031	11.4279	1.37391	8.73506	14.1208	Male	15.7057	1.74108	12.2932	19.1182
Prevalence	Female	2032	144.893	15.0021	115.488	174.297	Male	154.7	16.105	123.134	186.266		Incidence	Female	2032	11.4106	1.56431	8.3446	14.4767	Male	15.6822	1.9812	11.7991	19.5654
Prevalence	Female	2033	144.516	16.9039	111.385	177.648	Male	154.358	18.1357	118.812	189.904		Incidence	Female	2033	11.3922	1.76346	7.93581	14.8486	Male	15.6554	2.23184	11.281	20.0298
Prevalence	Female	2034	144.148	18.8849	107.134	181.163	Male	154.012	20.2478	114.327	193.698		Incidence	Female	2034	11.3749	1.9712	7.51131	15.2384	Male	15.628	2.49265	10.7424	20.5136
Prevalence	Female	2035	143.807	20.9472	102.751	184.864	Male	153.69	22.4438	109.7	197.679		Incidence	Female	2035	11.3597	2.18766	7.07185	15.6475	Male	15.6027	2.7639	10.1855	21.02
Prevalence	Female	2036	143.495	23.0964	98.2264	188.764	Male	153.399	24.7308	104.927	201.872		Incidence	Female	2036	11.3467	2.41321	6.61682	16.0766	Male	15.5812	3.04635	9.61032	21.552
Prevalence	Female	2037	143.21	25.3392	93.5455	192.875	Male	153.139	27.1164	99.9911	206.287		Incidence	Female	2037	11.3355	2.64821	6.14501	16.526	Male	15.5626	3.34058	9.01505	22.1101
Prevalence	Female	2038	142.974	27.6756	88.73	197.218	Male	152.932	29.6007	94.9143	210.949		Incidence	Female	2038	11.3273	2.89267	5.65768	16.997	Male	15.5477	3.64641	8.40077	22.6947
Prevalence	Female	2039	142.795	30.1066	83.7858	201.804	Male	152.784	32.185	89.7009	215.866		Incidence	Female	2039	11.3226	3.14667	5.15517	17.4901	Male	15.5368	3.96385	7.76765	23.3059
Prevalence	Female	2040	142.663	32.6334	78.7013	206.624	Male	152.684	34.8708	84.3371	221.03		Incidence	Female	2040	11.3209	3.41028	4.6368	18.0051	Male	15.5292	4.29304	7.11488	23.9436
Prevalence	Female	2041	142.557	35.257	73.4531	211.66	Male	152.61	37.6598	78.797	226.423		Incidence	Female	2041	11.3209	3.68349	4.10131	18.5406	Male	15.524	4.63422	6.4409	24.607
Prevalence	Female	2042	142.451	37.9766	68.0166	216.885	Male	152.537	40.5523	73.0544	232.019		Incidence	Female	2042	11.3209	3.96609	3.54741	19.0945	Male	15.5187	4.98722	5.74374	25.2936
Prevalence	Female	2043	142.345	40.7886	62.3993	222.291	Male	152.463	43.5444	67.1163	237.81		Incidence	Female	2043	11.3209	4.25775	2.97575	19.6661	Male	15.5134	5.35164	5.0242	26.0026
Prevalence	Female	2044	142.239	43.6893	56.6082	227.87	Male	152.39	46.6328	60.9897	243.79		Incidence	Female	2044	11.3209	4.55818	2.38689	20.255	Male	15.5082	5.72711	4.28301	26.7333
Prevalence	Female	2045	142.134	46.6756	50.6494	233.618	Male	152.317	49.8141	54.6809	249.952		Incidence	Female	2045	11.3209	4.86712	1.78137	20.8605	Male	15.5029	6.11328	3.52085	27.4849
Prevalence	Female	2046	142.028	49.7444	44.529	239.527	Male	152.243	53.0855	48.1958	256.291		Incidence	Female	2046	11.3209	5.1843	1.15968	21.4822	Male	15.4976	6.50982	2.73836	28.2568
Prevalence	Female	2047	141.923	52.893	38.2523	245.593	Male	152.17	56.444	41.5399	262.8		Incidence	Female	2047	11.3209	5.50951	0.522268	22.1195	Male	15.4923	6.91643	1.93613	29.0485
Prevalence	Female	2048	141.817	56.1188	31.8244	251.81	Male	152.097	59.887	34.7183	269.475		Incidence	Female	2048	11.3209	5.84253	-0.13045	22.7722	Male	15.4871	7.33284	1.11471	29.8594
Prevalence	Female	2049	141.712	59.4194	25.2498	258.174	Male	152.024	63.4121	27.7359	276.312		Incidence	Female	2049	11.3209	6.18316	-0.7981	23.4399	Male	15.4818	7.75877	0.274606	30.689
Prevalence	Female	2050	141.607	62.7927	18.533	264.68	Male	151.951	67.0171	20.597	283.304		Incidence	Female	2050	11.3209	6.53122	-1.48031	24.1221	Male	15.4765	8.19399	-0.58369	31.5368
measure_name	sex_name		mean	sd	low_95	up_95		mean	sd	low_95	up_95		measure_name	sex_name		mean	sd	low_95	up_95	sex_name	mean	sd	low_95	up_95
Deaths	Female	1990	2.78886	0.023049	2.74368	2.83403	Male	4.81535	0.033653	4.74939	4.88131		DALYs(Disability-AdjustedLifeYears)	Female	1990	87.4394	0.147803	87.1498	87.7291	Male	141.222	0.198727	140.832	141.611
Deaths	Female	1991	2.81062	0.020173	2.77108	2.85016	Male	4.84365	0.03039	4.78409	4.90322		DALYs(Disability-AdjustedLifeYears)	Female	1991	87.7758	0.144726	87.4921	88.0594	Male	141.575	0.195257	141.192	141.957
Deaths	Female	1992	2.84333	0.019546	2.80502	2.88164	Male	4.88683	0.029689	4.82864	4.94502		DALYs(Disability-AdjustedLifeYears)	Female	1992	88.4943	0.143608	88.2128	88.7758	Male	142.484	0.193243	142.106	142.863
Deaths	Female	1993	2.87333	0.019431	2.83525	2.91142	Male	4.93503	0.029505	4.8772	4.99286		DALYs(Disability-AdjustedLifeYears)	Female	1993	89.2873	0.142736	89.0075	89.567	Male	143.852	0.191683	143.477	144.228
Deaths	Female	1994	2.91797	0.019468	2.87982	2.95613	Male	4.98718	0.029397	4.92956	5.0448		DALYs(Disability-AdjustedLifeYears)	Female	1994	90.5234	0.142387	90.2443	90.8025	Male	145.021	0.190248	144.648	145.394
Deaths	Female	1995	2.9785	0.019597	2.94009	3.01691	Male	5.07102	0.029453	5.0133	5.12875		DALYs(Disability-AdjustedLifeYears)	Female	1995	92.5799	0.142843	92.2999	92.8598	Male	147.649	0.190039	147.276	148.021
Deaths	Female	1996	3.01513	0.019606	2.9767	3.05356	Male	5.097	0.029265	5.03964	5.15436		DALYs(Disability-AdjustedLifeYears)	Female	1996	93.1632	0.142063	92.8847	93.4416	Male	148.062	0.188356	147.693	148.431
Deaths	Female	1997	3.06217	0.019658	3.02364	3.1007	Male	5.11071	0.029043	5.05379	5.16764		DALYs(Disability-AdjustedLifeYears)	Female	1997	94.1013	0.14144	93.8241	94.3785	Male	148.13	0.186356	147.764	148.495
Deaths	Female	1998	3.11863	0.019773	3.07987	3.15738	Male	5.16503	0.028987	5.10822	5.22184		DALYs(Disability-AdjustedLifeYears)	Female	1998	95.5311	0.141286	95.2542	95.8081	Male	149.564	0.18534	149.201	149.927
Deaths	Female	1999	3.17677	0.019921	3.13772	3.21581	Male	5.17587	0.028792	5.11944	5.2323		DALYs(Disability-AdjustedLifeYears)	Female	1999	97.0317	0.141136	96.7551	97.3084	Male	149.399	0.183309	149.04	149.759
Deaths	Female	2000	3.22371	0.020013	3.18449	3.26294	Male	5.21487	0.028724	5.15857	5.27117		DALYs(Disability-AdjustedLifeYears)	Female	2000	98.4615	0.141073	98.185	98.738	Male	150.607	0.182354	150.249	150.964
Deaths	Female	2001	3.27023	0.020089	3.23086	3.3096	Male	5.25414	0.028658	5.19797	5.31031		DALYs(Disability-AdjustedLifeYears)	Female	2001	99.6327	0.140577	99.3572	99.9083	Male	151.552	0.181078	151.197	151.907
Deaths	Female	2002	3.32014	0.020149	3.28065	3.35963	Male	5.27469	0.028509	5.21881	5.33057		DALYs(Disability-AdjustedLifeYears)	Female	2002	100.766	0.139835	100.492	101.04	Male	151.611	0.179163	151.26	151.962
Deaths	Female	2003	3.38023	0.020254	3.34054	3.41993	Male	5.37079	0.028635	5.31466	5.42691		DALYs(Disability-AdjustedLifeYears)	Female	2003	102.326	0.139412	102.053	102.599	Male	154.566	0.17905	154.215	154.917
Deaths	Female	2004	3.42145	0.020315	3.38163	3.46126	Male	5.42065	0.028633	5.36453	5.47677		DALYs(Disability-AdjustedLifeYears)	Female	2004	103.169	0.138463	102.898	103.441	Male	155.591	0.177726	155.243	155.939
Deaths	Female	2005	3.4467	0.020288	3.40694	3.48646	Male	5.40533	0.028357	5.34975	5.46091		DALYs(Disability-AdjustedLifeYears)	Female	2005	103.434	0.137165	103.165	103.703	Male	154.784	0.175412	154.44	155.128
Deaths	Female	2006	3.47269	0.020239	3.43302	3.51236	Male	5.36314	0.028075	5.30811	5.41816		DALYs(Disability-AdjustedLifeYears)	Female	2006	103.932	0.135913	103.666	104.198	Male	153.181	0.172498	152.843	153.519
Deaths	Female	2007	3.51789	0.020257	3.47819	3.5576	Male	5.44325	0.028002	5.38836	5.49813		DALYs(Disability-AdjustedLifeYears)	Female	2007	105.341	0.135143	105.076	105.606	Male	155.65	0.17169	155.313	155.986
Deaths	Female	2008	3.52969	0.020119	3.49026	3.56912	Male	5.50465	0.027931	5.44991	5.5594		DALYs(Disability-AdjustedLifeYears)	Female	2008	105.769	0.133754	105.506	106.031	Male	157.557	0.170604	157.223	157.892
Deaths	Female	2009	3.5371	0.019971	3.49796	3.57624	Male	5.52789	0.027735	5.47353	5.58225		DALYs(Disability-AdjustedLifeYears)	Female	2009	106.054	0.132244	105.794	106.313	Male	158.176	0.168764	157.845	158.507
Deaths	Female	2010	3.55624	0.019896	3.51724	3.59523	Male	5.59458	0.027743	5.54021	5.64896		DALYs(Disability-AdjustedLifeYears)	Female	2010	106.389	0.13091	106.133	106.646	Male	159.962	0.167783	159.633	160.291
Deaths	Female	2011	3.60631	0.019917	3.56728	3.64535	Male	5.63772	0.027623	5.58358	5.69186		DALYs(Disability-AdjustedLifeYears)	Female	2011	107.962	0.130232	107.707	108.217	Male	160.966	0.166176	160.641	161.292
Deaths	Female	2012	3.6465	0.019889	3.60752	3.68548	Male	5.6103	0.027195	5.55699	5.6636		DALYs(Disability-AdjustedLifeYears)	Female	2012	109.124	0.129136	108.871	109.377	Male	159.838	0.163158	159.518	160.158
Deaths	Female	2013	3.63896	0.01962	3.6005	3.67741	Male	5.56062	0.026737	5.50822	5.61303		DALYs(Disability-AdjustedLifeYears)	Female	2013	108.69	0.126997	108.442	108.939	Male	158.154	0.15987	157.84	158.467
Deaths	Female	2014	3.61433	0.019355	3.5764	3.65227	Male	5.55099	0.026386	5.49927	5.60271		DALYs(Disability-AdjustedLifeYears)	Female	2014	107.797	0.124541	107.553	108.041	Male	157.935	0.157232	157.626	158.243
Deaths	Female	2015	3.62172	0.019229	3.58403	3.65941	Male	5.54769	0.026105	5.49653	5.59886		DALYs(Disability-AdjustedLifeYears)	Female	2015	108.043	0.122971	107.802	108.284	Male	157.8	0.154925	157.497	158.104
Deaths	Female	2016	3.65725	0.019107	3.6198	3.6947	Male	5.53685	0.025762	5.48635	5.58734		DALYs(Disability-AdjustedLifeYears)	Female	2016	108.898	0.121617	108.659	109.136	Male	157.069	0.152229	156.771	157.367
Deaths	Female	2017	3.67875	0.018905	3.6417	3.7158	Male	5.5127	0.025313	5.46309	5.56231		DALYs(Disability-AdjustedLifeYears)	Female	2017	109.201	0.119764	108.966	109.436	Male	155.882	0.149118	155.59	156.174
Deaths	Female	2018	3.69978	0.018719	3.66309	3.73647	Male	5.54266	0.025031	5.4936	5.59172		DALYs(Disability-AdjustedLifeYears)	Female	2018	110.008	0.118197	109.777	110.24	Male	157.089	0.147158	156.8	157.377
Deaths	Female	2019	3.67509	0.018373	3.63908	3.71109	Male	5.48484	0.024439	5.43694	5.53274		DALYs(Disability-AdjustedLifeYears)	Female	2019	109.414	0.115846	109.187	109.641	Male	155.855	0.143949	155.573	156.137
Deaths	Female	2020	3.60942	0.018093	3.57396	3.64488	Male	5.37122	0.023975	5.32423	5.41822		DALYs(Disability-AdjustedLifeYears)	Female	2020	107.152	0.112823	106.931	107.373	Male	152.453	0.140188	152.178	152.728
Deaths	Female	2021	3.59424	0.01908	3.55685	3.63164	Male	5.32152	0.024818	5.27288	5.37016		DALYs(Disability-AdjustedLifeYears)	Female	2021	106.884	0.111574	106.665	107.103	Male	151.146	0.138036	150.875	151.416
Deaths	Female	2022	3.58684	0.053647	3.48169	3.69199	Male	5.27401	0.08058	5.11607	5.43194		DALYs(Disability-AdjustedLifeYears)	Female	2022	106.567	1.25623	104.105	109.029	Male	150.263	2.0322	146.28	154.247
Deaths	Female	2023	3.57152	0.074173	3.42614	3.7169	Male	5.23231	0.110505	5.01572	5.4489		DALYs(Disability-AdjustedLifeYears)	Female	2023	106.07	1.81037	102.522	109.618	Male	149.27	2.83555	143.712	154.828
Deaths	Female	2024	3.5526	0.099057	3.35844	3.74675	Male	5.19277	0.14761	4.90345	5.48208		DALYs(Disability-AdjustedLifeYears)	Female	2024	105.499	2.48991	100.619	110.38	Male	148.329	3.8413	140.8	155.858
Deaths	Female	2025	3.52992	0.12722	3.28057	3.77927	Male	5.15131	0.190141	4.77863	5.52398		DALYs(Disability-AdjustedLifeYears)	Female	2025	104.771	3.26035	98.3811	111.162	Male	147.28	4.99937	137.481	157.079
Deaths	Female	2026	3.50963	0.158811	3.19836	3.8209	Male	5.11367	0.237788	4.64761	5.57974		DALYs(Disability-AdjustedLifeYears)	Female	2026	104.051	4.12752	95.9607	112.141	Male	146.306	6.30362	133.951	158.661
Deaths	Female	2027	3.49488	0.194096	3.11445	3.8753	Male	5.08488	0.290474	4.51555	5.65421		DALYs(Disability-AdjustedLifeYears)	Female	2027	103.426	5.10491	93.4203	113.432	Male	145.581	7.75767	130.376	160.786
Deaths	Female	2028	3.48402	0.231985	3.02933	3.93871	Male	5.06111	0.346783	4.38142	5.74081		DALYs(Disability-AdjustedLifeYears)	Female	2028	102.992	6.16069	90.9167	115.067	Male	145.035	9.32362	126.76	163.309
Deaths	Female	2029	3.47089	0.271596	2.93856	4.00322	Male	5.03588	0.405869	4.24037	5.83138		DALYs(Disability-AdjustedLifeYears)	Female	2029	102.561	7.27258	88.3064	116.815	Male	144.468	10.9786	122.95	165.987
Deaths	Female	2030	3.45024	0.312334	2.83807	4.06242	Male	5.0052	0.467357	4.08918	5.92122		DALYs(Disability-AdjustedLifeYears)	Female	2030	101.919	8.42429	85.4075	118.431	Male	143.76	12.7137	118.841	168.679
Deaths	Female	2031	3.42268	0.354364	2.72813	4.11723	Male	4.97061	0.531506	3.92886	6.01236		DALYs(Disability-AdjustedLifeYears)	Female	2031	101.069	9.62329	82.207	119.93	Male	142.991	14.5429	114.487	171.495
Deaths	Female	2032	3.38934	0.39786	2.60954	4.16915	Male	4.93322	0.598461	3.76024	6.10621		DALYs(Disability-AdjustedLifeYears)	Female	2032	100.046	10.8816	78.7179	121.374	Male	142.227	16.4811	109.924	174.53
Deaths	Female	2033	3.35094	0.442104	2.48441	4.21746	Male	4.89332	0.667458	3.5851	6.20154		DALYs(Disability-AdjustedLifeYears)	Female	2033	99.0151	12.1896	75.1236	122.907	Male	141.525	18.5157	105.234	177.816
Deaths	Female	2034	3.30529	0.48629	2.35216	4.25841	Male	4.84987	0.73805	3.40329	6.29644		DALYs(Disability-AdjustedLifeYears)	Female	2034	97.946	13.5337	71.4199	124.472	Male	140.819	20.6352	100.374	181.263
Deaths	Female	2035	3.25021	0.529805	2.21179	4.28862	Male	4.80352	0.810386	3.21516	6.39188		DALYs(Disability-AdjustedLifeYears)	Female	2035	96.7496	14.9024	67.5409	125.958	Male	140.066	22.8395	95.3008	184.832
Deaths	Female	2036	3.18604	0.572622	2.0637	4.30838	Male	4.75868	0.885491	3.02312	6.49424		DALYs(Disability-AdjustedLifeYears)	Female	2036	95.3799	16.2974	63.4369	127.323	Male	139.363	25.1555	90.0587	188.668
Deaths	Female	2037	3.11439	0.614942	1.9091	4.31967	Male	4.71964	0.964548	2.82913	6.61016		DALYs(Disability-AdjustedLifeYears)	Female	2037	93.8035	17.7227	59.067	128.54	Male	138.823	27.6173	84.6932	192.953
Deaths	Female	2038	3.04095	0.657305	1.75263	4.32927	Male	4.68991	1.04828	2.63528	6.74454		DALYs(Disability-AdjustedLifeYears)	Female	2038	92.2413	19.195	54.6191	129.863	Male	138.569	30.245	79.2882	197.849
Deaths	Female	2039	2.96975	0.700411	1.59695	4.34255	Male	4.66828	1.13691	2.43994	6.89661		DALYs(Disability-AdjustedLifeYears)	Female	2039	90.8237	20.7321	50.1889	131.459	Male	138.557	33.0416	73.7954	203.318
Deaths	Female	2040	2.90276	0.744942	1.44267	4.36285	Male	4.65167	1.23039	2.2401	7.06323		DALYs(Disability-AdjustedLifeYears)	Female	2040	89.6052	22.3517	45.7959	133.415	Male	138.69	36.0035	68.1235	209.257
Deaths	Female	2041	2.83948	0.79125	1.28863	4.39033	Male	4.63724	1.32869	2.03301	7.24146		DALYs(Disability-AdjustedLifeYears)	Female	2041	88.5368	24.0624	41.3745	135.699	Male	138.887	39.1312	62.1894	215.584
Deaths	Female	2042	2.77758	0.839093	1.13296	4.4222	Male	4.62285	1.43167	1.81677	7.42893		DALYs(Disability-AdjustedLifeYears)	Female	2042	87.4812	25.8529	36.8095	138.153	Male	139.083	42.4247	55.9305	222.235
Deaths	Female	2043	2.71703	0.888168	0.976217	4.45783	Male	4.60851	1.53912	1.59185	7.62518		DALYs(Disability-AdjustedLifeYears)	Female	2043	86.4382	27.7136	32.1197	140.757	Male	139.28	45.8779	49.3589	229.2
Deaths	Female	2044	2.65779	0.938184	0.818948	4.49663	Male	4.59421	1.65078	1.35868	7.82974		DALYs(Disability-AdjustedLifeYears)	Female	2044	85.4077	29.6354	27.3222	143.493	Male	139.477	49.485	42.486	236.467
Deaths	Female	2045	2.59984	0.988872	0.661655	4.53803	Male	4.57996	1.76645	1.11772	8.0422		DALYs(Disability-AdjustedLifeYears)	Female	2045	84.3895	31.6105	22.433	146.346	Male	139.674	53.2408	35.322	244.026
Deaths	Female	2046	2.54316	1.03998	0.504796	4.58152	Male	4.56574	1.88591	0.869356	8.26213		DALYs(Disability-AdjustedLifeYears)	Female	2046	83.3834	33.6312	17.4663	149.301	Male	139.871	57.1403	27.8764	251.867
Deaths	Female	2047	2.48771	1.09129	0.348787	4.62664	Male	4.55158	2.00897	0.613984	8.48917		DALYs(Disability-AdjustedLifeYears)	Female	2047	82.3894	35.691	12.4351	152.344	Male	140.07	61.1794	20.1579	259.981
Deaths	Female	2048	2.43347	1.14259	0.193997	4.67294	Male	4.53745	2.13545	0.351963	8.72294		DALYs(Disability-AdjustedLifeYears)	Female	2048	81.4073	37.7838	7.35109	155.464	Male	140.268	65.3538	12.1741	268.361
Deaths	Female	2049	2.38041	1.1937	0.040752	4.72007	Male	4.52337	2.26517	0.083627	8.96311		DALYs(Disability-AdjustedLifeYears)	Female	2049	80.4369	39.9041	2.22481	158.649	Male	140.466	69.6601	3.93231	277
Deaths	Female	2050	2.32851	1.24447	-0.11066	4.76768	Male	4.50933	2.39798	-0.19071	9.20937		DALYs(Disability-AdjustedLifeYears)	Female	2050	79.4781	42.0471	-2.93421	161.89	Male	140.665	74.0949	-4.56111	285.891
